# Supplementary material for: Crystal structure of chlorido­penta­kis(dimethyl sulfoxide-κO)chromium(III) dichloride
Source: Acta Crystallogr Sect E Struct Rep Online. 2014 Aug 1;70(Pt 9):m309. doi: 10.1107/S1600536814015852 (PMC4186071; doi:10.1107/S1600536814015852)
Supplement: Supplementary file 1 [file e-70-0m309-sup1.cif]

##############################################################################
#                                                                            #
# This CIF contains the data in a paper accepted for publication in          #
# Acta Crystallographica Section E. It conforms to the requirements of       #
# Notes for Authors for Acta Crystallographica Section E, and has been       #
# peer reviewed under the auspices of the IUCr Commission on Journals.       #
#                                                                            #
# Full details of the Crystallographic Information File format               #
# are given in the paper "The Crystallographic Information File (CIF):       #
# a New Standard Archive File for Crystallography" by S. R. Hall, F. H.      #
# Allen and I. D. Brown [Acta Cryst. (1991), A47, 655-685].                  #
#                                                                            #
# The current version of the core CIF dictionary is obtainable from          #
# ftp://ftp.iucr.org/pub/cif_core.dic.                                       #
#                                                                            #
# Software is freely available for graphical display of the structure(s)     #
# in this CIF. For information consult the CIF software page                 #
# http://www.iucr.org/resources/cif/software.                                #
#                                                                            #
# This file may be used for bona fide research purposes within the           #
# scientific community so long as proper attribution is given to the journal # 
# article from which it was obtained.                                        #
#                                                                            #
##############################################################################
data_global
_audit_creation_method     'WinGX routine CIF_UPDATE'
_audit_conform_dict_name     cif_core.dic
_audit_conform_dict_version     2.4.3
_journal_data_validation_number     ?
_journal_date_recd_electronic     2014-07-06
_journal_date_accepted     2014-07-07
_journal_name_full     'Acta Crystallographica, Section E'
_journal_year     2014
_journal_volume     70
_journal_issue      9
_journal_page_first     m309
_journal_page_last     m309
_journal_paper_category     HM
_journal_paper_doi     10.1107/S1600536814015852
_journal_coeditor_code     WM5034
_publ_contact_author_name     'Sung Kwon Kang'
_publ_contact_author_address
;
Department of Chemistry
Chungnam National University
Daejeon 305-764
Korea
;
_publ_contact_author_email     skkang@cnu.ac.kr
_publ_contact_author_fax      8E307(4)
_publ_contact_author_phone      8E307(4)
_publ_section_title
;
Chloridopentakis(dimethyl sulfoxide-\k<i>O</i>)chromium(III) dichloride
;
loop_
    _publ_author_name
    _publ_author_footnote
    _publ_author_address
    'Son, Kyung-sun' ?
;
Department of Chemistry,
Chungnam National University,
Daejeon 305-764,
Republic of Korea
;
    'Woo, Jeong Oh' ?
;
Department of Chemistry,
Chungnam National University,
Daejeon 305-764,
Republic of Korea
;
    'Kim, Namhun' ?
;
Department of Chemistry,
Chungnam National University,
Daejeon 305-764,
Republic of Korea
;
    'Kang, Sung Kwon' ?
;
Department of Chemistry,
Chungnam National University,
Daejeon 305-764,
Republic of Korea
;
_publ_section_synopsis     .
data_I
_audit_creation_method     'WinGX routine CIF_UPDATE'
_database_code_depnum_ccdc_archive     'CCDC 1012642'
_chemical_name_systematic
;
Chloridopentakis(dimethyl sulfoxide-\k<i>O</i>)chromium(III) dichloride
;
_chemical_formula_moiety     'C10 H30 Cl Cr O5 S5 2+, 2(Cl -)'
_chemical_formula_sum     'C10 H30 Cl3 Cr O5 S5'
_chemical_formula_iupac     '[Cr Cl (C2 H6 O S)5] Cl2'
_chemical_formula_weight     548.99
_symmetry_cell_setting     triclinic
_symmetry_space_group_name_H-M     'P -1'
_symmetry_space_group_name_Hall     '-P 1'
loop_
    _space_group_symop_operation_xyz
    'x, y, z'
    '-x, -y, -z'
_cell_length_a     9.5883(4)
_cell_length_b     10.4998(4)
_cell_length_c     13.0088(5)
_cell_angle_alpha     70.633(4)
_cell_angle_beta     83.867(3)
_cell_angle_gamma     89.0009(18)
_cell_volume     1228.26(9)
_cell_formula_units_Z     2
_cell_measurement_reflns_used     2991
_cell_measurement_theta_min     2.18
_cell_measurement_theta_max     28.21
_cell_measurement_temperature     296(2)
_exptl_crystal_description     block
_exptl_crystal_colour     green
_exptl_crystal_size_max     0.10
_exptl_crystal_size_mid     0.06
_exptl_crystal_size_min     0.05
_exptl_crystal_density_diffrn     1.484
_exptl_crystal_F_000     570
_exptl_absorpt_coefficient_mu     1.233
_exptl_absorpt_correction_type     multi-scan
_exptl_absorpt_process_details
;
(<i>SADABS</i>; Bruker, 2002)
;
_exptl_absorpt_correction_T_min     0.905
_exptl_absorpt_correction_T_max     0.935
_exptl_special_details     ?
_diffrn_ambient_temperature     296(2)
_diffrn_radiation_type     MoK\a
_diffrn_radiation_wavelength     0.71073
_diffrn_measurement_device_type     'Bruker SMART CCD area-detector'
_diffrn_measurement_method     '\f and \w scans'
_diffrn_reflns_number     19400
_diffrn_reflns_av_R_equivalents     0.1149
_diffrn_reflns_theta_min     1.669
_diffrn_reflns_theta_max     25.5
_diffrn_reflns_theta_full     25.242
_diffrn_measured_fraction_theta_max     0.999
_diffrn_measured_fraction_theta_full     1
_diffrn_reflns_limit_h_min     -11
_diffrn_reflns_limit_h_max     11
_diffrn_reflns_limit_k_min     -12
_diffrn_reflns_limit_k_max     12
_diffrn_reflns_limit_l_min     -15
_diffrn_reflns_limit_l_max     15
_refine_special_details     ?
_reflns_number_total     4576
_reflns_number_gt     2587
_reflns_threshold_expression     I>2\s(I)
_refine_ls_structure_factor_coef     Fsqd
_refine_ls_matrix_type     full
_refine_ls_R_factor_all     0.1433
_refine_ls_R_factor_gt     0.0715
_refine_ls_wR_factor_ref     0.1382
_refine_ls_goodness_of_fit_ref     0.977
_refine_ls_restrained_S_all     0.977
_refine_ls_number_reflns     4576
_refine_ls_number_parameters     227
_refine_ls_number_restraints     0
_refine_ls_hydrogen_treatment     constr
_refine_ls_weighting_scheme     calc
_refine_ls_weighting_details
                      'w=1/[\s^2^(Fo^2^)+(0.0582P)^2^] where P=(Fo^2^+2Fc^2^)/3'
_atom_sites_solution_hydrogens     geom
_refine_ls_shift/su_max     0
_refine_ls_shift/su_mean     0
_refine_diff_density_max     0.585
_refine_diff_density_min     -0.472
_refine_ls_extinction_method     none
loop_
    _atom_type_symbol
    _atom_type_description
    _atom_type_scat_dispersion_real
    _atom_type_scat_dispersion_imag
    _atom_type_scat_source
    C C 0.0033 0.0016 'International Tables Vol C Tables 4.2.6.8 and 6.1.1.4'
    H H 0 0 'International Tables Vol C Tables 4.2.6.8 and 6.1.1.4'
    O O 0.0106 0.006 'International Tables Vol C Tables 4.2.6.8 and 6.1.1.4'
    S S 0.1246 0.1234 'International Tables Vol C Tables 4.2.6.8 and 6.1.1.4'
    Cl Cl 0.1484 0.1585 'International Tables Vol C Tables 4.2.6.8 and 6.1.1.4'
    Cr Cr 0.3209 0.6236 'International Tables Vol C Tables 4.2.6.8 and 6.1.1.4'
_computing_data_collection     'SMART (Bruker, 2002)'
_computing_cell_refinement     'SAINT (Bruker, 2002)'
_computing_data_reduction     'SAINT (Bruker, 2002)'
_computing_structure_solution     'SHELXS2013 (Sheldrick, 2008)'
_computing_structure_refinement     'SHELXL2013 (Sheldrick, 2008)'
_computing_molecular_graphics     'ORTEP-3 for Windows (Farrugia, 2012)'
_computing_publication_material     'WinGX (Farrugia, 2012)'
loop_
    _atom_site_type_symbol
    _atom_site_label
    _atom_site_fract_x
    _atom_site_fract_y
    _atom_site_fract_z
    _atom_site_U_iso_or_equiv
    _atom_site_adp_type
    _atom_site_calc_flag
    _atom_site_occupancy
    _atom_site_disorder_assembly
    _atom_site_disorder_group
    Cr Cr1 0.73481(10) 0.87030(9) 0.21633(7) 0.0237(3) Uani d 1 . .
    Cl Cl2 0.75680(18) 1.04916(16) 0.05360(12) 0.0396(4) Uani d 1 . .
    O O3 0.5471(4) 0.8278(4) 0.1872(3) 0.0355(11) Uani d 1 . .
    S S4 0.49654(17) 0.68654(16) 0.19631(13) 0.0332(4) Uani d 1 . .
    C C5 0.5051(8) 0.6874(7) 0.0590(5) 0.055(2) Uani d 1 . .
    H H5A 0.4633 0.768 0.0149 0.082 Uiso calc 1 . .
    H H5B 0.4554 0.6098 0.0571 0.082 Uiso calc 1 . .
    H H5C 0.6014 0.6849 0.0307 0.082 Uiso calc 1 . .
    C C6 0.3132(6) 0.6983(7) 0.2227(5) 0.0436(18) Uani d 1 . .
    H H6A 0.291 0.7047 0.2946 0.065 Uiso calc 1 . .
    H H6B 0.268 0.6194 0.2189 0.065 Uiso calc 1 . .
    H H6C 0.281 0.7771 0.1691 0.065 Uiso calc 1 . .
    O O7 0.6490(4) 0.9863(4) 0.2973(3) 0.0296(10) Uani d 1 . .
    S S8 0.53284(17) 1.08678(15) 0.25183(13) 0.0306(4) Uani d 1 . .
    C C9 0.4206(7) 1.0783(6) 0.3701(5) 0.0445(18) Uani d 1 . .
    H H9A 0.3776 0.9901 0.4009 0.067 Uiso calc 1 . .
    H H9B 0.3492 1.1448 0.3511 0.067 Uiso calc 1 . .
    H H9C 0.4737 1.0956 0.4228 0.067 Uiso calc 1 . .
    C C10 0.6119(7) 1.2474(6) 0.2266(5) 0.0452(19) Uani d 1 . .
    H H10A 0.6571 1.2467 0.2892 0.068 Uiso calc 1 . .
    H H10B 0.5413 1.3151 0.2133 0.068 Uiso calc 1 . .
    H H10C 0.6803 1.2672 0.1635 0.068 Uiso calc 1 . .
    O O11 0.9199(4) 0.9089(4) 0.2546(3) 0.0327(11) Uani d 1 . .
    S S12 0.97576(18) 1.05332(16) 0.23286(13) 0.0342(4) Uani d 1 . .
    C C13 1.0000(8) 1.0568(8) 0.3636(5) 0.057(2) Uani d 1 . .
    H H13A 0.9107 1.0637 0.4022 0.086 Uiso calc 1 . .
    H H13B 1.0583 1.1332 0.3567 0.086 Uiso calc 1 . .
    H H13C 1.0444 0.9753 0.4034 0.086 Uiso calc 1 . .
    C C14 1.1538(7) 1.0469(8) 0.1831(6) 0.067(3) Uani d 1 . .
    H H14A 1.1992 0.9765 0.2358 0.101 Uiso calc 1 . .
    H H14B 1.1995 1.1319 0.1713 0.101 Uiso calc 1 . .
    H H14C 1.1593 1.0286 0.1152 0.101 Uiso calc 1 . .
    O O15 0.8145(4) 0.7458(4) 0.1404(3) 0.0339(11) Uani d 1 . .
    S S16 0.93855(17) 0.65183(16) 0.17455(13) 0.0339(4) Uani d 1 . .
    C C17 1.0204(7) 0.6520(7) 0.0464(5) 0.053(2) Uani d 1 . .
    H H17A 0.9518 0.6318 0.0051 0.079 Uiso calc 1 . .
    H H17B 1.0917 0.5849 0.0575 0.079 Uiso calc 1 . .
    H H17C 1.0621 0.7393 0.0068 0.079 Uiso calc 1 . .
    C C18 0.8644(8) 0.4878(6) 0.2216(6) 0.061(2) Uani d 1 . .
    H H18A 0.8188 0.469 0.2946 0.091 Uiso calc 1 . .
    H H18B 0.937 0.4235 0.2219 0.091 Uiso calc 1 . .
    H H18C 0.797 0.4812 0.174 0.091 Uiso calc 1 . .
    O O19 0.7205(4) 0.7130(4) 0.3520(3) 0.0343(11) Uani d 1 . .
    S S20 0.73602(17) 0.72155(15) 0.46602(13) 0.0306(4) Uani d 1 . .
    C C21 0.6037(6) 0.6113(6) 0.5523(5) 0.0422(18) Uani d 1 . .
    H H21A 0.5134 0.6452 0.5318 0.063 Uiso calc 1 . .
    H H21B 0.6103 0.6051 0.6269 0.063 Uiso calc 1 . .
    H H21C 0.615 0.5234 0.5453 0.063 Uiso calc 1 . .
    C C22 0.8822(7) 0.6230(8) 0.5089(6) 0.062(2) Uani d 1 . .
    H H22A 0.874 0.5383 0.4966 0.092 Uiso calc 1 . .
    H H22B 0.8864 0.6068 0.5856 0.092 Uiso calc 1 . .
    H H22C 0.9661 0.6698 0.4681 0.092 Uiso calc 1 . .
    Cl Cl23 0.25112(19) 0.74394(19) 0.49760(15) 0.0542(5) Uani d 1 . .
    Cl Cl24 0.2423(2) 0.37459(18) 0.19086(17) 0.0579(6) Uani d 1 . .
loop_
    _atom_site_aniso_label
    _atom_site_aniso_U_11
    _atom_site_aniso_U_22
    _atom_site_aniso_U_33
    _atom_site_aniso_U_12
    _atom_site_aniso_U_13
    _atom_site_aniso_U_23
    Cr1 0.0290(6) 0.0197(5) 0.0227(5) 0.0021(4) -0.0077(4) -0.0062(4)
    Cl2 0.0555(12) 0.0340(10) 0.0231(9) 0.0017(8) -0.0081(8) 0.0000(7)
    O3 0.034(3) 0.023(2) 0.053(3) 0.002(2) -0.012(2) -0.014(2)
    S4 0.0379(11) 0.0255(9) 0.0383(10) 0.0026(8) -0.0171(8) -0.0094(8)
    C5 0.063(5) 0.066(5) 0.049(5) 0.014(4) -0.016(4) -0.034(4)
    C6 0.041(4) 0.038(4) 0.051(5) -0.008(3) -0.008(4) -0.013(4)
    O7 0.039(3) 0.029(2) 0.027(2) 0.013(2) -0.012(2) -0.015(2)
    S8 0.0377(10) 0.0240(9) 0.0313(10) 0.0053(8) -0.0101(8) -0.0091(8)
    C9 0.047(5) 0.035(4) 0.044(4) 0.008(4) 0.000(4) -0.005(3)
    C10 0.056(5) 0.029(4) 0.043(4) 0.002(4) -0.002(4) -0.003(3)
    O11 0.029(2) 0.026(2) 0.045(3) -0.001(2) -0.018(2) -0.010(2)
    S12 0.0416(11) 0.0294(10) 0.0357(10) 0.0013(8) -0.0127(8) -0.0137(8)
    C13 0.067(5) 0.078(6) 0.039(5) -0.003(4) -0.001(4) -0.037(4)
    C14 0.056(5) 0.081(6) 0.079(6) -0.026(5) 0.026(5) -0.054(5)
    O15 0.038(3) 0.033(3) 0.039(3) 0.011(2) -0.015(2) -0.021(2)
    S16 0.0357(10) 0.0292(10) 0.0389(10) 0.0055(8) -0.0094(8) -0.0124(8)
    C17 0.053(5) 0.043(5) 0.057(5) 0.003(4) 0.011(4) -0.014(4)
    C18 0.073(6) 0.023(4) 0.064(5) -0.001(4) 0.014(4) 0.009(4)
    O19 0.050(3) 0.021(2) 0.028(3) 0.002(2) -0.007(2) -0.0026(19)
    S20 0.0389(10) 0.0239(9) 0.0280(9) 0.0043(8) -0.0089(8) -0.0057(7)
    C21 0.039(4) 0.044(4) 0.037(4) -0.007(3) 0.002(3) -0.007(3)
    C22 0.041(5) 0.074(6) 0.067(6) 0.020(4) -0.027(4) -0.014(5)
    Cl23 0.0512(12) 0.0524(12) 0.0527(12) 0.0007(10) 0.0000(10) -0.0108(10)
    Cl24 0.0641(13) 0.0360(11) 0.0797(15) 0.0096(9) -0.0272(11) -0.0217(10)
_geom_special_details
;
All e.s.d.'s (except the e.s.d. in the dihedral angle between two l.s. planes)
are estimated using the full covariance matrix. The cell e.s.d.'s are taken
into account individually in the estimation of e.s.d.'s in distances, angles
and torsion angles; correlations between e.s.d.'s in cell parameters are only
used when they are defined by crystal symmetry. An approximate (isotropic)
treatment of cell e.s.d.'s is used for estimating e.s.d.'s involving l.s.
planes.
;
loop_
    _geom_bond_atom_site_label_1
    _geom_bond_atom_site_label_2
    _geom_bond_site_symmetry_2
    _geom_bond_distance
    _geom_bond_publ_flag
    Cr1 O3 . 1.967(4) y
    Cr1 O19 . 1.971(4) y
    Cr1 O7 . 1.975(4) y
    Cr1 O11 . 1.977(4) y
    Cr1 O15 . 1.982(4) y
    Cr1 Cl2 . 2.3096(18) y
    O3 S4 . 1.531(4) ?
    S4 C6 . 1.764(6) ?
    S4 C5 . 1.777(6) ?
    C5 H5A . 0.96 ?
    C5 H5B . 0.96 ?
    C5 H5C . 0.96 ?
    C6 H6A . 0.96 ?
    C6 H6B . 0.96 ?
    C6 H6C . 0.96 ?
    O7 S8 . 1.546(4) ?
    S8 C9 . 1.758(6) ?
    S8 C10 . 1.775(6) ?
    C9 H9A . 0.96 ?
    C9 H9B . 0.96 ?
    C9 H9C . 0.96 ?
    C10 H10A . 0.96 ?
    C10 H10B . 0.96 ?
    C10 H10C . 0.96 ?
    O11 S12 . 1.542(4) ?
    S12 C13 . 1.753(6) ?
    S12 C14 . 1.768(7) ?
    C13 H13A . 0.96 ?
    C13 H13B . 0.96 ?
    C13 H13C . 0.96 ?
    C14 H14A . 0.96 ?
    C14 H14B . 0.96 ?
    C14 H14C . 0.96 ?
    O15 S16 . 1.539(4) ?
    S16 C18 . 1.760(6) ?
    S16 C17 . 1.765(6) ?
    C17 H17A . 0.96 ?
    C17 H17B . 0.96 ?
    C17 H17C . 0.96 ?
    C18 H18A . 0.96 ?
    C18 H18B . 0.96 ?
    C18 H18C . 0.96 ?
    O19 S20 . 1.538(4) ?
    S20 C22 . 1.755(6) ?
    S20 C21 . 1.760(6) ?
    C21 H21A . 0.96 ?
    C21 H21B . 0.96 ?
    C21 H21C . 0.96 ?
    C22 H22A . 0.96 ?
    C22 H22B . 0.96 ?
    C22 H22C . 0.96 ?
loop_
    _geom_angle_atom_site_label_1
    _geom_angle_atom_site_label_2
    _geom_angle_atom_site_label_3
    _geom_angle_site_symmetry_1
    _geom_angle_site_symmetry_3
    _geom_angle
    _geom_angle_publ_flag
    O3 Cr1 O19 . . 90.28(17) ?
    O3 Cr1 O7 . . 89.61(16) ?
    O19 Cr1 O7 . . 90.78(16) ?
    O3 Cr1 O11 . . 176.76(18) ?
    O19 Cr1 O11 . . 86.97(17) ?
    O7 Cr1 O11 . . 88.70(16) ?
    O3 Cr1 O15 . . 88.69(16) ?
    O19 Cr1 O15 . . 86.69(16) ?
    O7 Cr1 O15 . . 176.95(18) ?
    O11 Cr1 O15 . . 92.87(16) ?
    O3 Cr1 Cl2 . . 90.00(13) ?
    O19 Cr1 Cl2 . . 177.61(13) ?
    O7 Cr1 Cl2 . . 91.59(12) ?
    O11 Cr1 Cl2 . . 92.82(13) ?
    O15 Cr1 Cl2 . . 90.95(13) ?
    S4 O3 Cr1 . . 124.5(2) ?
    O3 S4 C6 . . 101.8(3) ?
    O3 S4 C5 . . 105.0(3) ?
    C6 S4 C5 . . 99.0(3) ?
    S4 C5 H5A . . 109.5 ?
    S4 C5 H5B . . 109.5 ?
    H5A C5 H5B . . 109.5 ?
    S4 C5 H5C . . 109.5 ?
    H5A C5 H5C . . 109.5 ?
    H5B C5 H5C . . 109.5 ?
    S4 C6 H6A . . 109.5 ?
    S4 C6 H6B . . 109.5 ?
    H6A C6 H6B . . 109.5 ?
    S4 C6 H6C . . 109.5 ?
    H6A C6 H6C . . 109.5 ?
    H6B C6 H6C . . 109.5 ?
    S8 O7 Cr1 . . 121.5(2) ?
    O7 S8 C9 . . 103.2(3) ?
    O7 S8 C10 . . 103.8(3) ?
    C9 S8 C10 . . 98.7(3) ?
    S8 C9 H9A . . 109.5 ?
    S8 C9 H9B . . 109.5 ?
    H9A C9 H9B . . 109.5 ?
    S8 C9 H9C . . 109.5 ?
    H9A C9 H9C . . 109.5 ?
    H9B C9 H9C . . 109.5 ?
    S8 C10 H10A . . 109.5 ?
    S8 C10 H10B . . 109.5 ?
    H10A C10 H10B . . 109.5 ?
    S8 C10 H10C . . 109.5 ?
    H10A C10 H10C . . 109.5 ?
    H10B C10 H10C . . 109.5 ?
    S12 O11 Cr1 . . 123.0(2) ?
    O11 S12 C13 . . 103.8(3) ?
    O11 S12 C14 . . 103.4(3) ?
    C13 S12 C14 . . 98.5(4) ?
    S12 C13 H13A . . 109.5 ?
    S12 C13 H13B . . 109.5 ?
    H13A C13 H13B . . 109.5 ?
    S12 C13 H13C . . 109.5 ?
    H13A C13 H13C . . 109.5 ?
    H13B C13 H13C . . 109.5 ?
    S12 C14 H14A . . 109.5 ?
    S12 C14 H14B . . 109.5 ?
    H14A C14 H14B . . 109.5 ?
    S12 C14 H14C . . 109.5 ?
    H14A C14 H14C . . 109.5 ?
    H14B C14 H14C . . 109.5 ?
    S16 O15 Cr1 . . 125.3(2) ?
    O15 S16 C18 . . 104.8(3) ?
    O15 S16 C17 . . 101.7(3) ?
    C18 S16 C17 . . 98.8(3) ?
    S16 C17 H17A . . 109.5 ?
    S16 C17 H17B . . 109.5 ?
    H17A C17 H17B . . 109.5 ?
    S16 C17 H17C . . 109.5 ?
    H17A C17 H17C . . 109.5 ?
    H17B C17 H17C . . 109.5 ?
    S16 C18 H18A . . 109.5 ?
    S16 C18 H18B . . 109.5 ?
    H18A C18 H18B . . 109.5 ?
    S16 C18 H18C . . 109.5 ?
    H18A C18 H18C . . 109.5 ?
    H18B C18 H18C . . 109.5 ?
    S20 O19 Cr1 . . 123.9(2) ?
    O19 S20 C22 . . 104.6(3) ?
    O19 S20 C21 . . 103.8(3) ?
    C22 S20 C21 . . 98.7(3) ?
    S20 C21 H21A . . 109.5 ?
    S20 C21 H21B . . 109.5 ?
    H21A C21 H21B . . 109.5 ?
    S20 C21 H21C . . 109.5 ?
    H21A C21 H21C . . 109.5 ?
    H21B C21 H21C . . 109.5 ?
    S20 C22 H22A . . 109.5 ?
    S20 C22 H22B . . 109.5 ?
    H22A C22 H22B . . 109.5 ?
    S20 C22 H22C . . 109.5 ?
    H22A C22 H22C . . 109.5 ?
    H22B C22 H22C . . 109.5 ?
_shelx_hkl_file
;
  -1   0   0    2.66    0.24
   1   0   0    2.88    0.20
   1   0   0    2.96    0.35
   1   0   0    2.71    0.33
   1   0   0    3.07    0.39
   1   0   0    2.78    0.34
  -2   0   0   28.53    0.94
   2   0   0   26.59    1.09
   2   0   0   29.14    1.38
   2   0   0   28.47    1.38
   2   0   0   28.48    0.76
   2   0   0   29.79    1.30
  -3   0   0    0.12    0.92
   3   0   0    0.37    0.82
   3   0   0   -1.51    1.19
   3   0   0    0.33    1.06
   3   0   0   -0.71    0.50
   3   0   0   -1.44    1.21
  -4   0   0  420.91    5.05
   4   0   0  429.61    6.95
   4   0   0  418.55    6.35
   4   0   0  410.80    5.64
   4   0   0  410.54    4.42
  -5   0   0   21.32    1.67
   5   0   0   21.39    2.06
   5   0   0   21.25    2.26
   5   0   0   21.03    1.83
  -6   0   0   39.39    2.23
   6   0   0   43.06    2.66
   6   0   0   40.94    3.02
   6   0   0   37.74    3.03
  -7   0   0    1.25    1.80
  -7   0   0   -1.82    2.58
   7   0   0   -0.75    1.62
   7   0   0   -0.82    2.39
   7   0   0   -2.21    2.02
  -8   0   0   32.00    4.01
   8   0   0   34.15    3.52
   8   0   0   29.81    3.54
   8   0   0   32.86    3.48
  -9   0   0    8.81    3.51
   9   0   0   14.13    3.59
   9   0   0    9.01    2.41
   9   0   0   18.45    3.60
 -10   0   0   10.61    3.87
  10   0   0   11.92    2.75
  10   0   0   13.76    3.42
  10   0   0    9.74    3.36
 -11   0   0    1.25    3.35
  11   0   0    7.19    3.42
  11   0   0    0.99    2.46
 -12   0   0    5.18    4.31
  12   0   0    6.66    3.30
  12  -1   0    7.72    3.46
 -12   1   0    2.36    4.35
  11  -1   0    9.45    3.21
  11  -1   0    3.75    2.84
  11  -1   0   -0.29    2.34
 -11   1   0    1.18    3.66
  10  -1   0   11.46    2.67
  10  -1   0   20.15    3.98
  10  -1   0   14.97    3.67
 -10   1   0   13.20    4.20
   9  -1   0    6.90    3.25
   9  -1   0    2.29    2.18
   9  -1   0    3.80    2.86
  -9   1   0   -0.49    3.03
   8  -1   0   10.79    2.51
   8  -1   0   10.23    3.36
   8  -1   0   14.46    3.47
  -8   1   0   10.55    3.52
   7  -1   0   -0.20    2.29
   7  -1   0   -0.26    1.59
   7  -1   0   -2.99    2.37
  -7   1   0   -0.15    2.67
   6  -1   0    1.90    1.40
   6  -1   0    1.03    2.19
   6  -1   0    2.54    2.15
   6  -1   0    2.13    0.69
  -6   1   0    1.58    1.09
  -6   1   0    0.55    1.83
   5  -1   0   35.39    2.71
   5  -1   0   36.62    1.19
   5  -1   0   37.10    2.24
   5  -1   0   36.08    2.60
  -5   1   0   37.53    2.90
  -5   1   0   35.64    1.43
   4  -1   0   51.23    1.33
   4  -1   0   53.61    2.64
   4  -1   0   50.06    1.99
   4  -1   0   50.80    2.57
  -4   1   0   53.09    2.71
  -4   1   0   48.93    1.29
   3  -1   0    0.36    1.35
   3  -1   0    1.33    0.75
   3  -1   0    1.70    0.88
   3  -1   0    1.12    1.47
  -3   1   0    1.63    0.56
  -3   1   0    1.50    1.25
   2  -1   0   29.00    1.16
   2  -1   0   28.05    1.49
   2  -1   0   27.73    1.59
   2  -1   0   29.19    1.11
  -2   1   0   32.16    1.58
   1  -1   0  116.86    2.14
   1  -1   0  118.48    1.96
   1  -1   0  118.17    1.62
   1  -1   0  110.12    1.80
  -1   1   0  114.50    2.16
   0  -1   0  137.62    2.05
   0  -1   0  134.78    1.74
   0   1   0  137.84    2.12
  -1  -1   0  169.78    2.44
  -1  -1   0  160.67    2.42
   1   1   0  178.15    2.80
   1   1   0  168.92    2.26
   1   1   0  168.92    1.79
  -2  -1   0   11.50    1.04
  -2  -1   0   12.18    1.10
   2   1   0   12.24    1.03
   2   1   0   11.16    1.12
   2   1   0   11.40    1.12
  -3  -1   0   30.36    1.81
  -3  -1   0   28.73    1.46
   3   1   0   29.47    1.78
   3   1   0   29.39    1.85
   3   1   0   29.93    1.48
   3   1   0   29.04    1.50
  -4  -1   0    9.97    1.21
  -4  -1   0   10.33    1.37
   4   1   0   11.60    1.59
   4   1   0   13.43    1.99
   4   1   0   11.41    1.36
   4   1   0   11.35    1.45
  -5  -1   0    7.74    1.43
  -5  -1   0    7.87    1.81
   5   1   0    7.35    1.50
   5   1   0    9.46    1.81
   5   1   0    8.16    2.06
   5   1   0    9.16    2.03
  -6  -1   0    1.29    1.92
  -6  -1   0    0.30    1.36
   6   1   0   -1.78    1.84
   6   1   0    0.81    1.44
   6   1   0    0.00    1.66
   6   1   0   -0.43    1.69
  -7  -1   0   20.74    2.81
   7   1   0   19.92    2.86
   7   1   0   18.83    2.92
   7   1   0   23.35    2.86
   7   1   0   22.75    2.72
   8   1   0    2.59    2.54
   8   1   0    0.67    1.89
   8   1   0    0.44    2.70
   9   1   0    6.86    2.79
   9   1   0    2.72    2.15
   9   1   0    4.90    2.93
 -10  -1   0    1.07    3.03
  10   1   0    2.93    2.87
  10   1   0    2.07    2.47
 -11  -1   0   14.25    4.45
  11   1   0   13.42    3.27
  11   1   0   14.27    3.73
 -12  -1   0    3.51    3.82
  12   1   0    8.50    3.45
  12   1   0    0.40    2.41
  12  -2   0   12.77    3.53
  12  -2   0    6.55    3.43
 -12   2   0    2.62    4.44
  11  -2   0   10.40    3.51
  11  -2   0    4.21    3.01
 -11   2   0    1.99    3.67
  10  -2   0    6.69    3.54
  10  -2   0    2.53    2.18
  10  -2   0    2.45    2.80
 -10   2   0    2.19    3.66
   9  -2   0    5.46    3.19
   9  -2   0    3.11    1.99
   9  -2   0    4.11    2.89
  -9   2   0    1.93    3.24
   8  -2   0    0.83    2.78
   8  -2   0    0.34    1.92
   8  -2   0    0.14    2.63
  -8   2   0   -1.53    3.07
   7  -2   0    2.42    1.86
   7  -2   0   -2.85    2.30
   7  -2   0   -0.45    2.50
  -7   2   0   -0.93    2.74
   6  -2   0    2.24    1.55
   6  -2   0    1.70    0.81
   6  -2   0    0.10    2.22
   6  -2   0    1.15    2.40
  -6   2   0    0.65    2.53
   5  -2   0   -0.40    1.79
   5  -2   0    1.40    0.89
   5  -2   0    1.27    1.23
   5  -2   0    0.76    1.94
  -5   2   0    1.24    1.64
   4  -2   0   35.15    2.39
   4  -2   0   34.86    1.64
   4  -2   0   34.40    1.79
   4  -2   0   33.42    2.54
  -4   2   0   34.17    2.58
   3  -2   0    0.71    1.01
   3  -2   0   -2.33    1.18
   3  -2   0   -0.13    0.76
   3  -2   0   -2.11    1.50
  -3   2   0    0.31    1.51
   2  -2   0   13.72    1.73
   2  -2   0   14.70    1.11
   2  -2   0   12.25    1.36
   2  -2   0   14.90    1.54
  -2   2   0   15.65    1.74
   1  -2   0   32.76    1.24
   1  -2   0   33.86    1.62
   1  -2   0   34.39    1.22
   1  -2   0   33.51    1.62
  -1   2   0   33.00    1.75
   0  -2   0   31.28    0.66
   0  -2   0   31.58    1.61
   0  -2   0   32.06    1.27
   0  -2   0   33.16    1.31
   0   2   0   33.09    1.57
  -1  -2   0  122.85    1.92
  -1  -2   0  131.52    2.74
  -1  -2   0  129.35    2.90
   1   2   0  130.40    2.40
   1   2   0  133.55    2.95
   1   2   0  138.83    1.70
  -2  -2   0   99.87    2.62
  -2  -2   0  101.64    2.75
   2   2   0  104.89    2.52
   2   2   0  100.77    2.89
  -3  -2   0   11.82    1.49
  -3  -2   0   12.59    1.69
   3   2   0   12.74    1.44
   3   2   0   11.78    1.34
   3   2   0   12.16    0.97
   3   2   0   12.32    1.54
  -4  -2   0   39.13    2.28
  -4  -2   0   39.09    2.14
   4   2   0   32.67    1.45
   4   2   0   43.84    2.22
   4   2   0   41.27    2.29
   4   2   0   38.41    2.40
  -5  -2   0   49.19    2.44
  -5  -2   0   54.71    2.76
   5   2   0   51.55    2.77
   5   2   0   52.72    3.05
   5   2   0   54.96    2.70
  -6  -2   0   29.37    3.01
  -6  -2   0   29.08    2.52
   6   2   0   29.77    2.78
   6   2   0   30.32    2.27
   6   2   0   32.29    2.96
   6   2   0   28.90    2.59
  -7  -2   0    2.82    2.72
   7   2   0    1.07    2.45
   7   2   0    1.68    2.36
   7   2   0    1.98    1.80
   7   2   0    3.10    2.00
  -8  -2   0    5.20    2.89
   8   2   0    2.85    2.68
   8   2   0    7.55    2.52
   8   2   0    6.07    2.28
   8   2   0    6.73    2.97
   9   2   0   16.93    2.94
   9   2   0   20.08    4.08
  10   2   0    6.16    3.14
  10   2   0   -0.40    2.43
 -11  -2   0    2.22    3.50
  11   2   0    5.31    3.01
  11   2   0    2.73    2.76
 -12  -2   0    7.77    4.03
  12   2   0    4.58    3.08
  12   2   0   12.08    3.52
  12  -3   0   18.02    4.31
  12  -3   0   10.34    5.29
 -12   3   0   -0.29    4.42
  11  -3   0   14.24    3.84
 -11   3   0   11.29    4.88
  10  -3   0    1.04    2.68
  10  -3   0    3.78    3.19
 -10   3   0   -1.62    3.48
   9  -3   0   10.81    3.57
   9  -3   0    4.54    2.26
   9  -3   0    7.35    3.19
  -9   3   0    7.38    3.86
   8  -3   0    1.31    1.73
   8  -3   0    1.71    2.71
   8  -3   0    4.91    3.12
  -8   3   0    3.42    3.44
   7  -3   0   80.94    4.82
   7  -3   0   80.21    4.69
   7  -3   0   81.15    3.52
  -7   3   0   80.35    5.12
   6  -3   0    5.96    1.46
   6  -3   0    5.17    1.78
   6  -3   0    5.75    2.71
   6  -3   0    4.88    2.87
  -6   3   0    6.00    3.04
   5  -3   0    1.11    2.00
   5  -3   0    3.01    2.41
   5  -3   0    0.85    1.31
   5  -3   0    1.96    1.38
  -5   3   0    0.91    2.24
   4  -3   0   61.78    2.31
   4  -3   0   62.20    2.98
   4  -3   0   63.91    3.42
  -4   3   0   62.81    3.40
   3  -3   0   12.67    1.90
   3  -3   0   15.09    2.40
   3  -3   0   10.49    0.88
   3  -3   0   10.14    1.23
   3  -3   0    9.75    1.46
  -3   3   0   14.92    2.33
   2  -3   0    6.47    1.86
   2  -3   0    5.94    1.08
   2  -3   0    4.87    1.87
   2  -3   0    4.38    1.42
   2  -3   0    5.76    1.10
  -2   3   0    6.12    1.90
   1  -3   0   67.70    2.77
   1  -3   0   70.69    1.86
   1  -3   0   67.51    2.55
   1  -3   0   71.89    2.18
   1  -3   0   68.58    2.02
  -1   3   0   68.08    2.89
   0  -3   0  357.82    5.04
   0  -3   0  348.50    4.87
   0  -3   0  343.46    5.79
   0   3   0  352.95    5.89
  -1  -3   0   10.71    1.57
  -1  -3   0    9.84    1.27
  -1  -3   0   10.48    1.60
   1   3   0    9.44    1.25
   1   3   0   10.36    1.87
  -2  -3   0   23.94    2.08
  -2  -3   0   24.68    1.24
  -2  -3   0   24.79    2.21
   2   3   0   23.20    1.11
   2   3   0   21.04    1.82
   2   3   0   24.85    1.71
  -3  -3   0    4.59    1.77
  -3  -3   0    5.13    1.79
   3   3   0    4.23    1.23
   3   3   0    4.55    1.50
  -4  -3   0    7.27    2.23
  -4  -3   0    8.04    2.09
   4   3   0    7.61    1.11
   4   3   0    6.93    1.52
   4   3   0    8.69    2.00
   4   3   0    7.90    1.63
  -5  -3   0   -1.06    1.87
  -5  -3   0   -0.08    1.85
   5   3   0   -2.08    1.42
   5   3   0   -0.45    1.35
   5   3   0   -0.92    1.54
   5   3   0   -0.15    0.95
  -6  -3   0    0.52    2.45
  -6  -3   0    0.55    2.34
   6   3   0   -0.36    1.97
   6   3   0    0.97    1.29
   6   3   0    0.30    1.62
   6   3   0    0.84    2.05
  -7  -3   0   -0.12    2.56
  -7  -3   0    0.32    2.68
   7   3   0    1.15    2.35
   7   3   0    2.32    1.57
   7   3   0   -0.60    2.20
   7   3   0    0.84    1.94
  -8  -3   0    1.59    3.09
   8   3   0    1.93    2.59
   8   3   0   -2.10    2.23
   8   3   0    2.14    2.01
   9   3   0    0.01    2.20
   9   3   0   -0.40    2.63
   9   3   0   -0.61    2.34
  10   3   0    3.95    3.02
  10   3   0    1.41    3.33
  10   3   0    3.40    2.47
  11   3   0    1.74    2.56
  11   3   0    5.29    3.19
 -12  -3   0    2.12    3.41
  12   3   0    0.22    2.64
  12  -4   0   13.52    4.15
  12  -4   0   21.76    6.35
 -12   4   0   -0.62    4.81
  11  -4   0   11.98    4.07
  11  -4   0    6.15    3.50
 -11   4   0   -0.94    4.20
  10  -4   0    5.41    3.09
  10  -4   0    5.02    3.37
 -10   4   0   -2.08    4.21
   9  -4   0    4.63    2.88
   9  -4   0    7.40    3.50
  -9   4   0    1.85    3.63
   8  -4   0    2.29    3.05
   8  -4   0    4.17    2.90
   8  -4   0    1.11    1.67
  -8   4   0    3.55    3.48
   7  -4   0    3.99    1.93
   7  -4   0    3.53    3.13
   7  -4   0    3.63    2.61
  -7   4   0    5.21    3.62
   6  -4   0   16.86    2.23
   6  -4   0   22.31    3.96
   6  -4   0   16.75    3.39
   6  -4   0   17.15    2.25
  -6   4   0   19.41    3.97
   5  -4   0   -1.38    2.16
   5  -4   0   -0.59    1.26
   5  -4   0    2.01    0.67
   5  -4   0   -0.18    2.61
  -5   4   0    0.62    2.56
   4  -4   0    0.11    0.84
   4  -4   0   -2.91    1.69
   4  -4   0    0.01    1.68
   4  -4   0   -0.45    2.20
   4  -4   0    1.18    1.24
  -4   4   0    0.19    2.20
   3  -4   0    2.14    2.08
   3  -4   0    3.34    1.50
   3  -4   0    1.90    1.05
   3  -4   0    2.60    1.99
   3  -4   0    3.83    1.16
  -3   4   0    1.95    2.01
   2  -4   0    9.63    2.09
   2  -4   0    9.66    2.17
   2  -4   0   12.06    1.69
   2  -4   0    8.39    1.21
  -2   4   0   10.55    2.34
   1  -4   0    0.53    0.79
   1  -4   0    2.07    1.51
   1  -4   0    0.73    0.83
   1  -4   0   -0.07    1.16
   1  -4   0    0.02    1.80
  -1   4   0    0.55    1.56
   0  -4   0    8.97    1.20
   0  -4   0   10.56    1.61
   0  -4   0   10.72    1.80
   0  -4   0   14.62    2.62
   0   4   0   12.29    2.19
  -1  -4   0    0.68    1.18
  -1  -4   0   -0.59    1.98
  -1  -4   0    0.80    1.19
   1   4   0    0.83    0.93
   1   4   0   -0.93    1.20
  -2  -4   0   72.20    3.47
  -2  -4   0   73.69    3.15
  -2  -4   0   70.38    2.03
   2   4   0   77.10    1.53
   2   4   0   75.44    2.67
   2   4   0   74.00    3.12
  -3  -4   0   -0.33    2.13
  -3  -4   0    0.03    0.93
  -3  -4   0    0.02    1.42
   3   4   0   -0.27    1.13
   3   4   0   -0.60    1.31
   3   4   0    0.45    0.82
  -4  -4   0   28.83    1.55
  -4  -4   0   27.30    2.80
  -4  -4   0   29.72    2.96
   4   4   0   22.06    1.28
   4   4   0   29.69    2.38
   4   4   0   26.23    2.53
  -5  -4   0   30.71    3.26
  -5  -4   0   32.36    3.27
   5   4   0   29.79    2.97
   5   4   0   32.59    2.77
   5   4   0   33.95    2.58
  -6  -4   0    7.74    3.30
  -6  -4   0    8.46    3.14
   6   4   0    7.38    2.74
   6   4   0    7.46    2.36
   6   4   0    6.04    2.08
  -7  -4   0    6.61    3.36
  -7  -4   0    8.18    3.31
   7   4   0    8.75    2.54
   7   4   0    3.74    2.24
   7   4   0    9.20    3.06
  -8  -4   0   -3.34    3.36
   8   4   0   -0.02    2.13
   8   4   0    0.87    2.53
   8   4   0    1.16    2.22
  -9  -4   0    8.47    4.07
   9   4   0   11.00    2.97
   9   4   0   16.82    3.43
   9   4   0   12.36    3.78
  10   4   0    4.10    3.66
  10   4   0    7.80    3.09
  10   4   0    3.95    2.67
  11   4   0    1.10    3.99
  11   4   0    2.63    2.87
  12   4   0    2.71    3.13
  11  -5   0    6.37    3.89
  11  -5   0   11.14    5.63
 -11   5   0   -1.43    4.69
  10  -5   0    7.58    3.77
  10  -5   0    1.87    2.87
 -10   5   0   -1.88    4.00
   9  -5   0    3.47    3.52
   9  -5   0    2.34    2.92
  -9   5   0   -2.16    3.64
   8  -5   0    5.74    2.85
   8  -5   0    3.07    2.68
  -8   5   0    2.51    3.74
   7  -5   0    2.06    1.87
   7  -5   0    2.83    3.35
   7  -5   0    1.90    2.55
  -7   5   0    1.59    3.36
   6  -5   0   -0.54    3.10
   6  -5   0   -1.03    2.32
   6  -5   0   -1.45    1.74
  -6   5   0    1.05    3.31
   5  -5   0   14.49    3.71
   5  -5   0   14.63    2.98
   5  -5   0   13.70    2.93
   5  -5   0   14.44    2.25
  -5   5   0   13.91    3.65
   4  -5   0   96.95    4.36
   4  -5   0   94.73    2.62
   4  -5   0   94.02    3.38
   4  -5   0   93.66    4.71
   4  -5   0   95.41    3.94
  -4   5   0   92.10    4.83
   3  -5   0   26.40    1.97
   3  -5   0   22.37    2.93
   3  -5   0   25.67    2.18
   3  -5   0   25.90    3.21
   3  -5   0   28.33    1.98
  -3   5   0   23.74    2.79
   2  -5   0    2.79    1.13
   2  -5   0    4.91    2.40
   2  -5   0    1.95    2.04
   2  -5   0    3.87    1.72
   2  -5   0    3.37    1.32
  -2   5   0    4.66    2.38
   1  -5   0   38.06    2.59
   1  -5   0   38.04    2.40
   1  -5   0   36.86    1.98
   1  -5   0   40.18    1.64
   1  -5   0   37.51    3.18
  -1   5   0   36.47    2.97
   0  -5   0  107.02    3.42
   0  -5   0  110.84    3.10
   0  -5   0  108.65    3.66
   0  -5   0  108.70    4.47
   0   5   0  109.77    1.70
   0   5   0  106.45    4.14
  -1  -5   0  143.66    4.74
  -1  -5   0  151.21    3.60
  -1  -5   0  150.52    4.41
   1   5   0  151.16    4.76
   1   5   0  148.93    3.77
  -2  -5   0   -1.45    1.98
  -2  -5   0    0.66    2.05
  -2  -5   0    0.98    1.25
   2   5   0    0.21    1.20
   2   5   0   -0.85    1.47
  -3  -5   0    0.11    2.27
  -3  -5   0   -0.33    1.19
  -3  -5   0   -0.17    2.68
   3   5   0   -1.11    1.28
   3   5   0   -0.95    1.56
   3   5   0    0.12    0.78
  -4  -5   0   15.07    1.47
  -4  -5   0   23.29    4.13
  -4  -5   0   15.65    3.33
   4   5   0   19.39    1.69
   4   5   0   16.85    2.35
   4   5   0   15.24    2.46
  -5  -5   0  181.60    6.09
  -5  -5   0  192.31    6.28
   5   5   0  184.66    6.28
   5   5   0  200.78    4.63
   5   5   0  186.20    5.43
  -6  -5   0    0.24    3.16
  -6  -5   0    1.68    3.28
   6   5   0    2.28    2.06
   6   5   0    0.55    2.38
   6   5   0    2.08    1.92
  -7  -5   0    2.50    3.63
  -7  -5   0    5.40    3.49
   7   5   0    6.78    2.32
   7   5   0    8.53    3.13
   7   5   0    7.21    2.47
  -8  -5   0    1.13    3.51
   8   5   0    2.48    2.83
   8   5   0    1.07    2.25
  -9  -5   0   24.94    4.80
   9   5   0   27.17    3.96
   9   5   0   30.87    4.38
  10   5   0   -0.09    2.56
  10   5   0    2.88    3.53
  11   5   0   10.55    5.03
  11   5   0    2.66    3.06
  11  -6   0   16.82    5.92
  11  -6   0   13.90    4.63
  10  -6   0    9.65    4.16
  10  -6   0   15.09    5.39
 -10   6   0   -0.48    4.71
   9  -6   0   10.16    4.05
   9  -6   0   23.61    5.34
  -9   6   0    6.42    4.54
   8  -6   0   16.16    3.68
   8  -6   0   20.69    4.57
  -8   6   0   18.04    5.02
   7  -6   0    0.53    3.28
   7  -6   0   -0.22    2.27
  -7   6   0    0.63    3.54
   6  -6   0   13.78    4.03
   6  -6   0   11.78    3.03
   6  -6   0   10.62    2.30
   6  -6   0   17.27    3.49
  -6   6   0   11.08    4.13
   5  -6   0   38.49    4.28
   5  -6   0   38.95    3.72
   5  -6   0   39.66    3.21
   5  -6   0   36.18    3.04
  -5   6   0   41.45    4.57
   4  -6   0   18.06    2.20
   4  -6   0   16.88    2.56
   4  -6   0   22.74    4.19
   4  -6   0   19.22    2.28
   4  -6   0   20.52    4.07
  -4   6   0   19.81    4.08
   3  -6   0   45.53    3.83
   3  -6   0   46.29    2.68
   3  -6   0   45.82    4.15
   3  -6   0   47.02    2.73
  -3   6   0   44.97    4.16
   2  -6   0   17.10    3.16
   2  -6   0   25.08    3.94
   2  -6   0   19.93    2.69
   2  -6   0   16.35    1.79
   2  -6   0   15.18    1.91
  -2   6   0   23.25    3.71
   1  -6   0   20.80    2.88
   1  -6   0   19.49    1.36
   1  -6   0   16.37    2.53
   1  -6   0   18.01    1.93
   1  -6   0   20.08    3.81
  -1   6   0   18.00    2.95
   0  -6   0    8.10    1.54
   0  -6   0    9.26    2.14
   0  -6   0   11.32    2.64
   0  -6   0   11.01    3.49
   0   6   0   10.32    2.73
   0   6   0    7.99    0.66
  -1  -6   0   23.18    3.28
  -1  -6   0   16.65    2.23
  -1  -6   0   24.63    4.20
   1   6   0   22.24    3.26
  -2  -6   0    7.71    1.82
  -2  -6   0    5.57    2.80
  -2  -6   0    6.27    3.58
   2   6   0    6.17    2.34
   2   6   0    6.09    1.77
  -3  -6   0   34.19    3.02
  -3  -6   0   33.49    4.24
   3   6   0   33.16    3.11
   3   6   0   34.40    2.86
  -4  -6   0   -0.12    2.28
  -4  -6   0    3.31    3.74
   4   6   0    1.46    1.85
   4   6   0   -0.64    2.05
  -5  -6   0    7.80    4.08
  -5  -6   0    5.75    3.42
   5   6   0    7.21    2.85
   5   6   0    7.48    2.32
  -6  -6   0    2.81    3.57
  -6  -6   0    8.10    4.49
   6   6   0    2.67    2.60
   6   6   0    1.96    2.12
  -7  -6   0   11.44    4.69
  -7  -6   0   11.31    4.06
   7   6   0   13.18    3.54
   7   6   0   13.09    2.96
  -8  -6   0    1.62    3.84
   8   6   0    5.55    3.36
   8   6   0    2.55    2.54
  -9  -6   0   -1.62    3.80
   9   6   0    6.90    3.51
   9   6   0    0.30    2.60
 -10  -6   0   -3.92    4.06
  10   6   0    3.65    3.77
  10   6   0    2.19    2.96
  11   6   0    5.92    3.48
  11   6   0    7.18    4.51
  10  -7   0    4.92    4.05
  10  -7   0   16.52    5.39
 -10   7   0   -0.85    5.57
   9  -7   0   23.50    5.58
   9  -7   0    9.21    4.20
  -9   7   0    1.53    4.66
   8  -7   0    5.59    3.77
   8  -7   0    3.51    3.64
  -8   7   0   -3.20    3.75
   7  -7   0   24.55    4.43
   7  -7   0   22.98    4.96
  -7   7   0   14.74    4.71
   6  -7   0    4.97    2.80
   6  -7   0   -0.04    1.97
   6  -7   0    1.95    3.40
   6  -7   0    1.17    3.26
  -6   7   0    0.03    3.67
   5  -7   0   23.03    4.52
   5  -7   0   19.78    2.70
   5  -7   0   21.68    3.11
   5  -7   0   24.17    4.40
  -5   7   0   27.28    5.09
   4  -7   0   -0.67    1.82
   4  -7   0   -3.22    3.48
   4  -7   0    1.39    2.22
   4  -7   0   -1.91    2.44
  -4   7   0    1.00    3.34
   3  -7   0   26.96    2.56
   3  -7   0   27.34    2.60
   3  -7   0   30.11    3.12
   3  -7   0   33.31    5.10
   3  -7   0   24.95    3.82
  -3   7   0   24.39    3.48
   2  -7   0   97.27    3.90
   2  -7   0   90.24    4.68
   2  -7   0   96.34    3.14
   2  -7   0   95.47    5.78
   2  -7   0   94.09    4.36
  -2   7   0   90.17    5.25
   1  -7   0   71.77    3.30
   1  -7   0   67.34    3.88
   1  -7   0   69.47    3.98
   1  -7   0   69.71    5.37
  -1   7   0   68.25    4.60
   0  -7   0    0.29    2.35
   0  -7   0   -0.09    1.43
   0  -7   0    2.66    3.85
   0  -7   0    3.80    2.83
   0   7   0    0.49    2.61
  -1  -7   0    4.05    4.01
  -1  -7   0    1.52    2.02
  -1  -7   0    0.05    2.20
  -1  -7   0   -0.91    1.45
   1   7   0   -2.26    2.13
  -2  -7   0   26.86    3.76
  -2  -7   0   35.58    5.35
   2   7   0   24.11    3.18
  -3  -7   0    9.80    4.44
  -3  -7   0    4.23    2.68
   3   7   0    5.16    2.13
   3   7   0    5.89    2.60
  -4  -7   0    8.75    3.69
  -4  -7   0    8.71    3.75
   4   7   0    7.77    2.86
   4   7   0    5.10    2.30
  -5  -7   0    0.68    4.12
  -5  -7   0    1.90    3.50
   5   7   0   -0.22    2.07
   5   7   0    1.50    2.36
  -6  -7   0   -1.56    4.11
  -6  -7   0   -2.07    3.35
   6   7   0    4.44    2.81
   6   7   0    0.62    2.26
  -7  -7   0    0.67    3.78
  -7  -7   0   -3.61    3.93
   7   7   0    0.88    2.57
   7   7   0    2.20    2.94
  -8  -7   0    6.77    4.54
   8   7   0   10.80    3.74
   8   7   0   10.57    3.18
  -9  -7   0   -4.31    4.03
   9   7   0    3.65    3.04
   9   7   0    6.65    3.75
 -10  -7   0   -4.08    4.60
  10   7   0    3.60    3.61
  10   7   0    2.83    3.19
  10  -8   0   18.35    5.07
  10  -8   0   28.79    6.20
 -10   8   0    5.97    5.88
   9  -8   0   11.46    4.26
   9  -8   0    5.70    4.32
  -9   8   0   -2.01    4.46
   8  -8   0    6.21    3.99
   8  -8   0    8.41    3.97
  -8   8   0    0.26    4.46
   7  -8   0    7.87    3.49
   7  -8   0    5.48    4.03
  -7   8   0   -0.40    3.91
   6  -8   0   65.39    4.24
   6  -8   0   65.31    5.50
  -6   8   0   54.36    5.77
   5  -8   0   -0.56    3.77
   5  -8   0    1.64    3.44
   5  -8   0   -1.70    1.95
   5  -8   0    1.16    2.40
  -5   8   0    2.14    3.86
   4  -8   0   12.03    2.51
   4  -8   0   12.13    4.70
   4  -8   0   11.84    3.99
  -4   8   0    9.79    4.07
   3  -8   0    1.24    1.97
   3  -8   0   -2.01    4.19
   3  -8   0    0.62    3.29
   3  -8   0   -0.95    2.83
  -3   8   0   -0.37    3.27
   2  -8   0  128.85    4.71
   2  -8   0  133.03    6.37
   2  -8   0  128.38    5.10
   2  -8   0  130.39    5.91
  -2   8   0  125.78    6.36
   1  -8   0   12.68    3.56
   1  -8   0   12.85    4.94
   1  -8   0   11.91    2.27
   1  -8   0   11.09    3.51
  -1   8   0    9.38    3.52
   0  -8   0    0.22    1.67
   0  -8   0    2.17    3.53
   0  -8   0    3.89    2.77
   0  -8   0    3.14    3.23
   0   8   0    2.03    2.97
  -1  -8   0   -0.20    4.26
  -1  -8   0    2.18    3.37
  -1  -8   0   -0.92    1.84
   1   8   0   -1.41    2.48
  -2  -8   0   31.92    5.08
  -2  -8   0   23.55    4.40
   2   8   0   23.87    3.49
  -3  -8   0   11.41    5.06
  -3  -8   0   13.33    4.01
   3   8   0   10.11    2.63
   3   8   0   13.03    3.31
  -4  -8   0    1.78    4.62
  -4  -8   0    3.68    3.65
   4   8   0    0.15    2.16
   4   8   0    2.73    2.54
  -5  -8   0    0.02    4.71
  -5  -8   0   -3.05    3.45
   5   8   0   -0.27    2.44
   5   8   0    2.02    2.50
  -6  -8   0    1.22    4.75
  -6  -8   0   -0.48    3.86
   6   8   0    1.67    2.75
   6   8   0    1.12    2.61
  -7  -8   0   -1.73    4.15
  -7  -8   0   -3.75    4.52
   7   8   0    0.88    2.82
   7   8   0    1.44    2.90
  -8  -8   0    0.28    4.44
   8   8   0   -2.46    2.66
   8   8   0    2.60    3.21
  -9  -8   0    1.00    4.94
   9   8   0    6.21    3.47
   9   8   0   10.15    4.29
   9  -9   0    7.58    4.80
  -9   9   0    0.80    5.45
   8  -9   0   16.08    5.08
  -8   9   0    1.98    5.05
   7  -9   0    7.95    4.16
  -7   9   0   -1.20    4.49
   6  -9   0    5.14    4.13
  -6   9   0   -2.96    3.70
   5  -9   0    5.03    3.95
   5  -9   0    2.07    4.59
  -5   9   0   -2.33    3.71
   4  -9   0    6.85    3.83
   4  -9   0    5.19    4.81
   4  -9   0    4.86    2.15
  -4   9   0    2.55    3.63
   3  -9   0    1.82    2.07
   3  -9   0   -3.68    4.53
   3  -9   0    2.72    3.31
  -3   9   0    0.96    3.47
   2  -9   0    8.14    5.10
   2  -9   0    9.87    3.45
   2  -9   0    8.53    2.25
   2  -9   0    8.10    3.67
  -2   9   0    8.83    3.87
   1  -9   0    2.92    2.75
   1  -9   0    2.24    3.36
   1  -9   0    2.86    1.85
   1  -9   0   -1.30    4.68
  -1   9   0    2.97    3.16
   0  -9   0   12.42    4.05
   0  -9   0   13.25    4.40
   0  -9   0   13.91    2.42
   0   9   0   15.62    3.90
  -1  -9   0   10.84    4.06
  -1  -9   0   12.07    2.42
  -1  -9   0   10.32    4.18
   1   9   0   11.65    3.42
  -2  -9   0    5.49    4.96
  -2  -9   0    7.73    4.10
  -2  -9   0   10.31    2.49
   2   9   0   11.45    3.40
  -3  -9   0   -2.63    4.68
  -3  -9   0    1.47    3.74
   3   9   0    3.40    2.69
  -4  -9   0    0.32    5.16
  -4  -9   0    3.69    4.05
   4   9   0    6.52    3.06
   4   9   0    5.27    2.77
  -5  -9   0    8.29    5.60
  -5  -9   0    8.26    4.36
   5   9   0   14.39    3.86
   5   9   0   11.76    3.27
  -6  -9   0    2.80    4.25
  -6  -9   0   -0.70    5.12
   6   9   0    3.14    3.07
   6   9   0   10.37    3.59
  -7  -9   0    4.59    4.77
  -7  -9   0    1.74    5.55
   7   9   0   13.42    4.24
   7   9   0    6.01    3.49
  -8  -9   0   -6.66    4.76
   8   9   0    2.34    3.42
   8   9   0    8.79    3.90
  -9  -9   0   -2.12    5.36
   9   9   0    5.07    3.78
   9   9   0    1.56    3.53
   8 -10   0   13.74    5.05
  -8  10   0   -3.09    5.24
   7 -10   0   15.12    4.94
  -7  10   0   -1.33    5.15
   6 -10   0    8.37    4.27
  -6  10   0    0.35    4.50
   5 -10   0    5.22    5.39
   5 -10   0   18.21    4.69
  -5  10   0    8.00    4.47
   4 -10   0    5.63    3.75
   4 -10   0    1.16    5.30
  -4  10   0    1.75    3.86
   3 -10   0    4.53    2.53
   3 -10   0   -1.20    5.36
   3 -10   0    9.49    3.73
  -3  10   0    3.48    3.99
   2 -10   0    4.11    3.05
   2 -10   0    0.42    5.36
   2 -10   0    2.79    2.28
   2 -10   0   -0.26    3.89
  -2  10   0    3.24    3.47
   1 -10   0   18.66    2.89
   1 -10   0   21.16    4.60
   1 -10   0   17.15    6.18
  -1  10   0   23.27    4.89
   0 -10   0    6.20    2.42
   0 -10   0    3.03    5.24
   0 -10   0    1.74    4.08
   0  10   0    7.96    3.61
  -1 -10   0   14.33    2.69
  -1 -10   0   13.88    4.73
  -1 -10   0   10.43    5.67
   1  10   0   17.31    3.91
  -2 -10   0    0.76    4.23
  -2 -10   0    1.77    5.36
  -2 -10   0    2.15    2.11
   2  10   0    4.74    2.99
  -3 -10   0    1.45    4.41
  -3 -10   0    8.98    2.77
  -3 -10   0    6.94    5.64
   3  10   0    7.57    3.30
  -4 -10   0   -0.29    4.23
  -4 -10   0    1.79    4.51
   4  10   0    9.61    3.44
  -5 -10   0    5.02    3.84
  -5 -10   0    3.43    5.84
   5  10   0    8.97    3.52
  -6 -10   0    0.83    6.04
  -6 -10   0    5.92    5.06
   6  10   0    2.67    3.43
   6  10   0   13.81    3.98
  -7 -10   0   -8.67    6.73
  -7 -10   0    1.06    5.19
   7  10   0    0.60    3.56
   7  10   0    3.69    3.42
  -8 -10   0   -5.70    5.02
   8  10   0    7.64    3.99
   8  10   0    0.21    3.43
   7 -11   0   21.71    4.98
  -7  11   0    4.72    5.17
   6 -11   0   20.37    5.07
  -6  11   0    2.81    5.08
   5 -11   0    1.03    6.53
   5 -11   0   13.01    4.37
  -5  11   0    1.97    4.42
   4 -11   0    9.96    3.85
   4 -11   0   -3.58    5.54
  -4  11   0    1.69    4.02
   3 -11   0   16.11    4.03
   3 -11   0    4.90    6.10
  -3  11   0   11.92    4.62
   2 -11   0   -3.83    5.81
   2 -11   0    0.35    2.32
  -2  11   0    5.99    3.91
   1 -11   0    0.05    5.95
   1 -11   0    2.45    4.29
   1 -11   0    3.83    2.25
  -1  11   0    7.28    3.59
   0 -11   0   -3.69    4.69
   0 -11   0   -5.44    5.57
   0 -11   0    2.27    2.24
   0  11   0    2.89    2.84
  -1 -11   0    0.76    5.98
  -1 -11   0    2.55    4.69
  -1 -11   0   10.13    2.69
   1  11   0   15.04    4.11
  -2 -11   0    3.94    2.31
  -2 -11   0    0.94    6.11
  -2 -11   0    3.57    4.87
   2  11   0    7.05    3.27
  -3 -11   0    1.76    3.78
  -3 -11   0    7.64    2.75
  -3 -11   0   -3.82    6.02
   3  11   0   12.99    3.78
  -4 -11   0   -8.38    5.96
  -4 -11   0   10.26    3.00
  -4 -11   0    2.32    5.16
   4  11   0    6.47    3.21
  -5 -11   0   -3.08    3.78
  -5 -11   0    1.20    6.72
   5  11   0    8.03    3.54
  -6 -11   0   -3.34    6.94
  -6 -11   0   -1.28    5.35
   6  11   0    8.92    3.84
   5 -12   0   -5.97    6.27
  -5  12   0    0.41    4.61
   4 -12   0    0.62    6.75
  -4  12   0    3.69    4.31
   3 -12   0   -3.35    6.23
  -3  12   0    5.88    4.17
   2 -12   0   18.22    7.73
  -2  12   0   29.19    5.57
   1 -12   0   -1.60    6.71
   1 -12   0    5.21    2.59
  -1  12   0    5.89    3.51
   0 -12   0    6.05    2.63
   0 -12   0   -0.16    6.78
   0 -12   0   -4.00    4.59
   0  12   0    8.04    3.54
  -1 -12   0    5.02    5.91
  -1 -12   0    6.74    2.62
  -1 -12   0    1.56    6.77
   1  12   0   15.75    4.30
  -2 -12   0    5.59    5.55
  -2 -12   0    5.42    5.77
  -2 -12   0   12.74    3.29
   2  12   0   18.08    4.35
  -3 -12   0   -2.00    5.24
  -3 -12   0   -2.14    7.09
  -3 -12   0   11.27    3.29
   3  12   0   13.78    4.01
  -4 -12   0    7.73    6.35
  -4 -12   0   22.28    3.98
   4  12   0   32.29    4.79
  -5 -12   0   13.00    3.31
  -5 -12   0    0.35    4.41
  -5 -12   0  -10.35    7.11
   2 -13   0    2.58    7.63
  -2  13   0   16.81    4.90
   1 -13   0   10.38    7.97
  -1  13   0   28.10    4.42
   0 -13   0   -2.63    5.41
   0 -13   0    4.48    3.14
   0 -13   0   -4.10    7.47
   0  13   0   13.86    4.28
  -1 -13   0    5.50    2.82
  -1 -13   0   -9.48    5.21
  -1 -13   0   -7.41    7.05
  -2 -13   0   -3.42    5.71
  -2 -13   0    8.03    3.04
  -2 -13   0   -5.17    7.32
   2  13   0   16.31    4.14
  -4 -12   1   -8.76    5.72
  -4 -12   1   -7.45    7.21
   3  12  -1   24.57    5.13
  -3 -12   1    8.02    6.26
  -3 -12   1   15.63    3.30
  -3 -12   1    2.40    7.45
   2  12  -1   10.30    3.76
  -2 -12   1    4.40    2.40
  -2 -12   1   -7.23    5.12
  -2 -12   1   -5.65    6.50
   1  12  -1    9.12    3.94
  -1 -12   1    0.20    5.34
  -1 -12   1    6.52    2.67
  -1 -12   1   -1.98    6.95
   0  12  -1    7.59    3.74
   0 -12   1   -3.15    5.08
   0 -12   1   -2.23    6.79
   0 -12   1    5.75    2.83
  -1  12  -1   15.77    4.40
   1 -12   1    3.78    7.11
  -2  12  -1    7.64    4.36
   2 -12   1   -0.49    6.94
  -3  12  -1    2.68    4.07
   3 -12   1   -5.97    6.43
  -4  12  -1    1.16    4.43
   4 -12   1   -0.85    6.60
   5 -12   1    0.68    6.99
  -6 -11   1   -5.72    5.45
  -6 -11   1   -8.51    6.80
   5  11  -1   13.29    4.01
  -5 -11   1   -2.83    6.99
  -5 -11   1    1.97    5.50
   4  11  -1   11.31    3.83
  -4 -11   1    2.20    5.52
  -4 -11   1   -0.66    6.72
  -3 -11   1    4.65    6.82
  -3 -11   1    0.70    5.20
   2  11  -1   17.78    4.29
  -2 -11   1   10.12    2.69
  -2 -11   1    3.31    5.08
  -2 -11   1    0.62    4.77
   1  11  -1   24.13    4.68
  -1 -11   1   14.89    2.96
  -1 -11   1   15.20    6.92
  -1 -11   1   14.62    5.33
   0  11  -1   16.63    4.31
   0 -11   1   15.26    2.81
   0 -11   1    7.82    6.48
   0 -11   1   11.78    5.21
  -1  11  -1    8.73    3.95
   1 -11   1    0.70    1.94
   1 -11   1   -3.70    4.09
   1 -11   1   -6.79    5.74
  -2  11  -1    7.14    3.84
   2 -11   1   -5.25    5.97
  -3  11  -1    7.80    4.08
   3 -11   1    3.17    6.10
  -4  11  -1   18.73    5.18
   4 -11   1   16.48    6.87
  -5  11  -1    1.50    4.32
   5 -11   1   13.33    4.28
   5 -11   1    1.57    5.97
  -6  11  -1    0.15    4.75
   6 -11   1   15.83    4.54
   7  10  -1    7.56    3.89
   7  10  -1    1.76    3.44
  -7 -10   1   -2.88    5.11
  -7 -10   1  -11.87    5.98
   6  10  -1   17.95    4.38
   6  10  -1    9.46    3.81
  -6 -10   1    3.45    4.09
  -6 -10   1   -1.42    6.25
   5  10  -1    8.44    3.54
   5  10  -1    1.93    3.10
  -5 -10   1    0.46    4.80
  -5 -10   1   -0.78    6.15
   4  10  -1   11.48    3.64
  -4 -10   1    1.36    4.75
  -4 -10   1   -0.42    5.81
   3  10  -1    4.89    3.16
  -3 -10   1   -2.46    4.41
  -3 -10   1   -2.66    5.69
   2  10  -1    7.40    3.40
  -2 -10   1    2.05    4.35
  -2 -10   1    0.01    5.51
  -2 -10   1    5.30    2.23
   1  10  -1    2.84    2.90
  -1 -10   1    1.17    5.50
  -1 -10   1    2.91    1.98
  -1 -10   1    0.55    4.15
   0  10  -1   34.25    4.33
   0 -10   1   40.44    3.67
   0 -10   1   35.62    7.20
   0 -10   1   34.50    4.95
  -1  10  -1    4.89    3.46
   1 -10   1   -0.75    4.29
   1 -10   1    1.45    1.84
   1 -10   1   -1.84    5.53
  -2  10  -1   -0.28    3.25
   2 -10   1   -2.63    4.06
   2 -10   1    1.69    2.04
   2 -10   1   -3.54    5.33
  -3  10  -1    1.59    3.72
   3 -10   1   -0.45    5.61
   3 -10   1    5.74    3.34
  -4  10  -1   16.41    4.86
   4 -10   1   19.33    6.39
   4 -10   1   30.74    4.74
  -5  10  -1   -0.79    3.77
   5 -10   1   10.25    4.13
   5 -10   1    2.10    5.33
  -6  10  -1    3.04    4.64
   6 -10   1   11.58    4.40
  -7  10  -1   -3.87    4.69
   7 -10   1   10.55    4.65
  -8  10  -1   -0.05    5.35
   8 -10   1   18.82    5.26
   8   9  -1    5.38    3.77
   8   9  -1   10.46    4.47
  -8  -9   1   -0.86    5.32
   7   9  -1    1.23    3.11
   7   9  -1    7.52    3.78
  -7  -9   1   -5.27    4.51
  -7  -9   1   -5.53    5.45
   6   9  -1   -0.16    2.98
   6   9  -1    7.85    3.40
  -6  -9   1  -10.94    5.04
  -6  -9   1   -2.38    4.37
   5   9  -1    9.36    3.55
   5   9  -1    4.28    2.98
  -5  -9   1    4.78    4.50
  -5  -9   1    3.40    5.60
   4   9  -1    0.68    2.49
   4   9  -1    2.75    2.88
  -4  -9   1   -1.56    4.02
  -4  -9   1   -3.36    5.07
   3   9  -1    4.77    2.97
  -3  -9   1   -0.75    3.94
  -3  -9   1    0.29    5.25
   2   9  -1    1.79    2.57
  -2  -9   1   -1.75    3.71
  -2  -9   1    1.27    5.03
   1   9  -1   10.78    3.42
  -1  -9   1    8.86    4.12
  -1  -9   1    6.32    5.16
  -1  -9   1    9.60    2.29
   0   9  -1    0.30    2.68
   0  -9   1   -0.63    3.68
   0  -9   1    1.37    5.01
   0  -9   1    0.33    1.60
  -1   9  -1   10.38    3.61
   1  -9   1    7.70    3.12
   1  -9   1   10.97    5.52
   1  -9   1    5.34    1.91
   1  -9   1    5.17    4.20
  -2   9  -1   -1.23    3.00
   2  -9   1    1.20    2.68
   2  -9   1    2.66    4.93
   2  -9   1   -1.24    3.62
   2  -9   1    1.67    1.78
  -3   9  -1    2.96    3.64
   3  -9   1    4.23    2.13
   3  -9   1    3.47    5.04
   3  -9   1    5.00    3.18
  -4   9  -1    0.50    3.46
   4  -9   1    5.26    3.90
   4  -9   1   -1.04    4.70
  -5   9  -1   -0.07    3.88
   5  -9   1    5.93    3.81
   5  -9   1   -3.13    4.39
  -6   9  -1   -2.09    3.85
   6  -9   1    5.67    3.86
  -7   9  -1    0.00    4.60
   7  -9   1   12.73    4.46
  -8   9  -1   -2.22    4.88
   8  -9   1    9.20    4.51
  -9   9  -1   -0.90    5.34
   9  -9   1   16.33    5.03
   9   8  -1    3.74    3.85
   9   8  -1   -0.42    3.29
  -9  -8   1   -6.99    4.82
   8   8  -1   10.78    4.16
   8   8  -1    3.39    3.37
  -8  -8   1    1.26    3.85
   7   8  -1    4.23    3.60
   7   8  -1    0.89    2.86
  -7  -8   1   -0.53    4.32
  -7  -8   1   -3.66    4.64
   6   8  -1    5.41    3.12
   6   8  -1    0.70    2.73
  -6  -8   1    2.95    4.30
  -6  -8   1   -3.62    4.71
   5   8  -1   16.29    3.31
   5   8  -1   17.91    3.95
  -5  -8   1    8.35    3.48
  -5  -8   1   14.34    5.45
   4   8  -1    2.98    2.44
   4   8  -1    4.68    2.76
  -4  -8   1    1.82    4.76
  -4  -8   1    1.01    3.65
   3   8  -1    2.08    2.32
   3   8  -1    2.81    2.69
  -3  -8   1    3.42    4.83
  -3  -8   1    2.40    3.68
   2   8  -1    8.49    3.13
  -2  -8   1    5.35    3.83
  -2  -8   1    8.02    4.97
   1   8  -1   31.45    3.71
  -1  -8   1   39.13    6.17
  -1  -8   1   33.65    2.99
  -1  -8   1   34.80    4.38
   0   8  -1   11.59    3.66
   0  -8   1    9.89    3.84
   0  -8   1    7.61    1.98
   0  -8   1   12.29    2.82
   0  -8   1   11.85    5.21
  -1   8  -1   27.59    4.73
   1  -8   1   28.68    3.51
   1  -8   1   27.87    4.33
   1  -8   1   22.95    2.58
   1  -8   1   26.40    3.85
  -2   8  -1   -0.25    3.22
   2  -8   1    0.15    2.80
   2  -8   1    0.84    1.78
   2  -8   1   -1.64    2.93
   2  -8   1    4.45    4.85
  -3   8  -1   11.45    4.09
   3  -8   1   10.12    2.29
   3  -8   1   10.09    5.04
   3  -8   1    9.93    3.52
   3  -8   1    7.53    3.40
  -4   8  -1    7.07    3.94
   4  -8   1    9.36    4.71
   4  -8   1    6.79    2.06
   4  -8   1   10.71    3.79
  -5   8  -1    1.86    3.81
   5  -8   1    2.91    4.12
   5  -8   1    5.20    3.70
  -6   8  -1    0.92    4.10
   6  -8   1    3.80    2.99
   6  -8   1    8.23    4.14
   6  -8   1    1.70    4.03
  -7   8  -1    0.69    4.14
   7  -8   1    4.47    4.04
   7  -8   1    5.90    3.34
  -8   8  -1    0.97    4.77
   8  -8   1    8.07    4.28
   8  -8   1   12.54    4.31
  -9   8  -1    2.56    5.06
   9  -8   1    9.81    4.45
   9  -8   1   12.32    4.90
 -10   8  -1   -4.87    5.20
  10  -8   1   13.70    4.71
  10  -8   1   13.45    5.23
  10   7  -1    7.17    4.18
  10   7  -1    5.35    3.72
 -10  -7   1   -4.82    4.87
   9   7  -1    4.58    3.74
   9   7  -1    1.56    3.13
  -9  -7   1   -2.27    4.46
   8   7  -1    7.33    3.78
   8   7  -1    3.75    3.01
  -8  -7   1    1.97    4.39
   7   7  -1   15.44    3.40
   7   7  -1   25.19    4.74
  -7  -7   1   15.30    4.81
  -7  -7   1   17.55    5.09
   6   7  -1    3.86    2.77
   6   7  -1    5.72    2.57
  -6  -7   1    0.22    4.28
  -6  -7   1    4.42    3.97
   5   7  -1   11.92    3.31
   5   7  -1   10.97    2.41
  -5  -7   1   12.25    4.82
  -5  -7   1    9.96    3.99
   4   7  -1    5.92    2.79
   4   7  -1    6.49    2.45
  -4  -7   1    5.84    3.72
  -4  -7   1    2.17    4.41
   3   7  -1   12.37    3.15
   3   7  -1    9.17    2.45
  -3  -7   1   11.57    3.22
  -3  -7   1   17.14    5.02
   2   7  -1    4.43    2.72
   2   7  -1    4.28    2.00
  -2  -7   1    8.55    4.44
  -2  -7   1    5.76    3.53
   1   7  -1   18.62    3.66
  -1  -7   1   15.70    3.78
  -1  -7   1   15.35    2.26
  -1  -7   1   21.15    4.98
   0   7  -1   23.83    3.46
   0  -7   1   23.84    2.37
   0  -7   1   25.12    2.71
   0  -7   1   28.50    3.67
   0  -7   1   33.82    5.44
  -1   7  -1   27.57    4.37
   1  -7   1   21.57    2.25
   1  -7   1   29.07    5.31
   1  -7   1   24.66    3.21
   1  -7   1   27.91    3.90
  -2   7  -1   15.21    4.05
   2  -7   1   15.79    4.70
   2  -7   1   17.30    3.32
   2  -7   1   15.76    3.63
   2  -7   1   12.57    1.99
  -3   7  -1    3.86    3.33
   3  -7   1    2.90    1.97
   3  -7   1    2.28    1.65
   3  -7   1    2.03    2.72
   3  -7   1    3.32    4.16
   3  -7   1    2.47    2.95
  -4   7  -1   10.12    4.10
   4  -7   1    7.23    1.96
   4  -7   1   12.34    2.84
   4  -7   1   12.73    4.84
   4  -7   1    8.50    3.61
  -5   7  -1   -0.67    3.48
   5  -7   1    1.38    2.25
   5  -7   1   -0.06    2.50
   5  -7   1    1.07    3.38
  -6   7  -1    1.47    3.03
   6  -7   1    5.18    3.64
   6  -7   1    2.45    3.55
   6  -7   1    1.49    2.57
  -7   7  -1    1.17    4.09
   7  -7   1    4.72    3.19
   7  -7   1    5.06    3.76
  -8   7  -1   -0.19    4.12
   8  -7   1    4.26    3.50
   8  -7   1    4.52    3.84
  -9   7  -1   -2.91    4.48
   9  -7   1    6.74    4.02
   9  -7   1    8.80    4.17
 -10   7  -1   -1.05    4.59
  10  -7   1    7.98    4.52
  10  -7   1    9.22    4.18
  11   6  -1    0.58    3.29
  10   6  -1   -0.84    2.95
  10   6  -1    3.19    3.80
 -10  -6   1   -1.04    5.09
   9   6  -1    0.61    2.81
   9   6  -1    4.59    3.62
  -9  -6   1   -2.44    4.03
   8   6  -1    6.97    3.43
   8   6  -1    7.09    2.54
  -8  -6   1    6.62    4.36
   7   6  -1    6.71    3.16
   7   6  -1    5.92    2.64
  -7  -6   1    2.14    3.93
  -7  -6   1    6.09    4.04
   6   6  -1    5.45    2.41
   6   6  -1    6.62    2.91
  -6  -6   1    3.46    3.59
  -6  -6   1    8.10    4.07
   5   6  -1    0.53    2.35
   5   6  -1    1.51    2.09
  -5  -6   1    0.00    3.26
  -5  -6   1   -0.05    3.84
   4   6  -1   53.68    3.56
   4   6  -1   48.89    3.80
  -4  -6   1   53.10    4.42
  -4  -6   1   52.83    4.87
   3   6  -1    2.19    1.85
   3   6  -1    1.76    2.15
  -3  -6   1    2.00    3.80
  -3  -6   1    2.42    3.15
   2   6  -1   22.53    3.47
   2   6  -1   18.80    2.42
  -2  -6   1   18.56    1.61
  -2  -6   1   23.67    3.94
  -2  -6   1   21.82    3.19
   1   6  -1   -0.45    2.02
   1   6  -1    0.93    1.41
  -1  -6   1   -0.12    1.45
  -1  -6   1    0.30    2.61
  -1  -6   1   -0.56    2.58
   0   6  -1  198.84    6.30
   0   6  -1  197.79    3.01
   0  -6   1  199.51    4.74
   0  -6   1  206.41    6.91
   0  -6   1  208.04    4.74
   0  -6   1  201.71    5.58
  -1   6  -1   -0.60    2.47
   1  -6   1    0.41    1.88
   1  -6   1    1.16    1.15
   1  -6   1    1.04    2.32
   1  -6   1   -0.89    2.53
  -2   6  -1   22.98    3.96
   2  -6   1   17.83    1.86
   2  -6   1   22.26    3.32
   2  -6   1   27.29    3.29
   2  -6   1   15.97    1.87
   2  -6   1   27.32    4.44
  -3   6  -1    1.79    3.16
   3  -6   1    0.69    3.29
   3  -6   1    1.73    1.36
   3  -6   1   -1.55    2.62
   3  -6   1    0.10    1.78
   3  -6   1    1.29    1.43
  -4   6  -1  167.50    6.89
   4  -6   1  175.20    5.27
   4  -6   1  169.55    4.44
   4  -6   1  165.01    6.21
   4  -6   1  172.17    6.35
   4  -6   1  183.16    4.54
  -5   6  -1    8.18    3.81
   5  -6   1    6.16    1.92
   5  -6   1    7.24    2.71
   5  -6   1    5.76    3.52
   5  -6   1    7.77    3.67
  -6   6  -1   11.23    4.13
   6  -6   1   14.11    3.99
   6  -6   1   13.23    3.34
   6  -6   1   14.34    3.68
  -7   6  -1   -0.31    3.63
   7  -6   1    3.33    3.37
   7  -6   1    4.80    3.25
  -8   6  -1   35.55    5.23
   8  -6   1   40.85    4.78
   8  -6   1   36.98    4.17
  -9   6  -1   10.65    4.84
   9  -6   1   11.55    3.65
   9  -6   1   23.07    5.76
 -10   6  -1   -2.42    4.58
  10  -6   1    7.57    4.49
  10  -6   1    7.58    3.96
 -11   6  -1   -0.15    5.22
  11  -6   1   14.83    5.33
  11  -6   1    7.96    4.11
  11   5  -1    1.20    4.05
  11   5  -1   -0.84    3.00
  10   5  -1   12.41    4.45
  10   5  -1    9.76    3.42
   9   5  -1    2.61    3.19
   9   5  -1    0.30    2.54
  -9  -5   1   -2.88    3.68
   8   5  -1    0.93    2.41
   8   5  -1    4.49    3.18
  -8  -5   1    1.99    3.61
   7   5  -1    3.49    2.75
   7   5  -1    0.32    2.10
  -7  -5   1   -1.44    3.67
  -7  -5   1    0.12    3.41
   6   5  -1   17.32    2.60
   6   5  -1   15.94    3.55
   6   5  -1   12.52    2.63
  -6  -5   1   18.68    4.45
  -6  -5   1   12.80    3.86
   5   5  -1   32.35    3.08
   5   5  -1   37.33    2.40
   5   5  -1   33.02    3.39
  -5  -5   1   30.19    3.26
  -5  -5   1   35.41    4.09
   4   5  -1   54.14    3.65
   4   5  -1   53.94    3.02
   4   5  -1   59.01    2.50
  -4  -5   1   53.69    4.34
  -4  -5   1   53.18    3.51
   3   5  -1   -0.31    1.81
   3   5  -1    0.67    1.47
   3   5  -1    1.72    0.98
  -3  -5   1    2.43    2.61
  -3  -5   1    3.83    3.20
   2   5  -1   10.22    0.87
   2   5  -1    9.48    1.74
   2   5  -1   10.31    2.40
  -2  -5   1   12.39    3.33
  -2  -5   1    7.87    1.11
  -2  -5   1    9.63    2.68
   1   5  -1   97.61    4.07
   1   5  -1   99.44    3.16
   1   5  -1   93.28    1.69
  -1  -5   1  102.29    4.67
  -1  -5   1  101.56    3.95
  -1  -5   1   98.76    2.73
   0   5  -1  118.50    4.55
   0   5  -1  123.02    2.32
   0  -5   1  121.32    4.92
   0  -5   1  126.48    3.45
   0  -5   1  123.68    4.06
  -1   5  -1   44.33    3.27
   1  -5   1   45.16    2.05
   1  -5   1   46.63    3.67
   1  -5   1   49.38    2.77
   1  -5   1   44.81    2.77
  -2   5  -1    0.96    2.24
   2  -5   1    1.03    2.52
   2  -5   1   -1.41    1.81
   2  -5   1    0.88    1.29
   2  -5   1    1.08    1.05
   2  -5   1   -0.33    1.76
  -3   5  -1   55.65    4.06
   3  -5   1   57.74    2.73
   3  -5   1   54.81    3.76
   3  -5   1   51.98    3.52
   3  -5   1   55.97    2.46
   3  -5   1   57.72    2.62
  -4   5  -1   26.18    3.68
   4  -5   1   28.53    3.28
   4  -5   1   23.27    3.32
   4  -5   1   26.71    2.50
   4  -5   1   29.80    2.34
   4  -5   1   27.65    2.11
  -5   5  -1   80.62    5.08
   5  -5   1   77.53    3.19
   5  -5   1   76.19    3.93
   5  -5   1   77.68    4.33
   5  -5   1   78.93    4.11
  -6   5  -1   -0.08    2.60
   6  -5   1   -1.90    3.01
   6  -5   1   -0.32    1.62
   6  -5   1   -0.43    2.46
   6  -5   1   -0.40    2.52
  -7   5  -1   23.74    4.72
   7  -5   1   26.43    4.45
   7  -5   1   23.26    3.44
  -8   5  -1    2.74    3.69
   8  -5   1    1.17    2.44
   8  -5   1   -0.37    3.38
  -9   5  -1   13.61    4.74
   9  -5   1   24.21    5.24
   9  -5   1   18.30    4.37
 -10   5  -1    1.48    4.32
  10  -5   1    5.93    4.89
  10  -5   1    4.55    3.44
 -11   5  -1    1.95    4.94
  11  -5   1   17.13    6.09
  11  -5   1   11.24    4.00
  11   4  -1    3.56    3.95
  11   4  -1    0.18    2.77
  10   4  -1    6.35    3.96
  10   4  -1   10.89    3.42
  10   4  -1    5.88    2.96
   9   4  -1   20.61    3.08
   9   4  -1   18.80    4.44
   9   4  -1   15.87    3.28
  -9  -4   1   16.17    4.37
   8   4  -1    0.11    2.19
   8   4  -1    0.40    2.55
   8   4  -1    2.94    2.59
  -8  -4   1   -2.32    3.17
   7   4  -1    3.78    2.44
   7   4  -1    1.62    2.11
   7   4  -1    1.71    2.55
  -7  -4   1    5.55    3.84
   6   4  -1    0.18    1.99
   6   4  -1   -0.03    1.84
   6   4  -1    0.82    1.86
  -6  -4   1    1.55    3.10
  -6  -4   1    0.92    3.22
   5   4  -1  144.36    5.45
   5   4  -1  138.89    4.44
   5   4  -1  154.86    4.41
  -5  -4   1  142.91    5.07
  -5  -4   1  142.87    5.32
   4   4  -1    0.66    1.15
   4   4  -1    1.00    1.74
  -4  -4   1    1.99    2.52
  -4  -4   1    1.92    2.43
  -4  -4   1    0.94    0.64
   3   4  -1   31.18    2.51
   3   4  -1   32.69    2.32
   3   4  -1   31.21    1.68
  -3  -4   1   31.21    2.81
  -3  -4   1   30.86    3.08
   2   4  -1   35.69    2.14
   2   4  -1   32.69    2.46
   2   4  -1   35.64    1.43
  -2  -4   1   34.14    2.69
  -2  -4   1   32.31    1.08
  -2  -4   1   33.68    3.07
   1   4  -1   10.25    2.09
   1   4  -1    8.38    1.29
   1   4  -1    7.56    0.84
  -1  -4   1    7.73    1.16
  -1  -4   1    9.80    2.12
  -1  -4   1   10.47    2.60
   0   4  -1   27.95    1.20
   0   4  -1   25.73    2.37
   0  -4   1   26.43    2.73
   0  -4   1   27.97    2.17
   0  -4   1   27.61    1.71
  -1   4  -1   15.32    2.55
   1  -4   1   14.34    2.67
   1  -4   1   10.92    1.13
   1  -4   1   13.78    2.05
   1  -4   1   11.04    1.22
   1  -4   1   13.67    1.95
  -2   4  -1   51.74    3.25
   2  -4   1   56.00    2.28
   2  -4   1   54.03    2.31
   2  -4   1   51.02    3.10
   2  -4   1   53.41    2.85
   2  -4   1   55.73    1.93
  -3   4  -1    1.01    2.14
   3  -4   1    0.31    1.28
   3  -4   1   -0.34    1.83
   3  -4   1    0.60    1.27
   3  -4   1   -0.20    1.85
   3  -4   1    0.53    0.98
  -4   4  -1   39.28    3.43
   4  -4   1   36.15    2.76
   4  -4   1   37.41    1.53
   4  -4   1   38.62    2.09
   4  -4   1   37.98    3.00
   4  -4   1   38.39    2.61
  -5   4  -1    4.44    2.86
   5  -4   1    3.39    2.85
   5  -4   1    3.79    1.44
   5  -4   1    4.44    2.19
   5  -4   1    4.28    2.46
  -6   4  -1   48.77    4.42
   6  -4   1   47.21    2.69
   6  -4   1   44.64    3.99
   6  -4   1   46.06    3.53
  -7   4  -1   17.74    4.34
   7  -4   1   14.55    3.84
   7  -4   1   15.19    3.65
   7  -4   1   11.69    1.99
  -8   4  -1    4.61    3.65
   8  -4   1    6.05    2.89
   8  -4   1    3.89    3.21
  -9   4  -1    1.42    3.69
   9  -4   1    8.32    3.46
   9  -4   1    9.76    4.05
 -10   4  -1    4.96    4.22
  10  -4   1   13.25    4.00
  10  -4   1   15.87    5.03
 -11   4  -1   -0.36    4.38
  11  -4   1   15.00    5.66
  11  -4   1    9.65    3.72
 -12   4  -1    3.76    5.15
  12  -4   1   13.24    4.08
  12  -4   1   14.86    6.14
  12   3  -1    2.09    2.96
  12   3  -1   11.13    3.30
  11   3  -1    3.74    2.88
  11   3  -1    8.11    3.31
  10   3  -1    4.34    3.66
  10   3  -1    1.37    2.46
  10   3  -1    5.12    3.16
   9   3  -1    6.43    2.98
   9   3  -1    3.89    3.20
   9   3  -1    3.26    2.58
  -9  -3   1    3.33    3.33
   8   3  -1    1.89    2.69
   8   3  -1    1.49    2.67
   8   3  -1   -0.50    2.03
  -8  -3   1   -2.54    2.80
   7   3  -1   20.84    3.75
   7   3  -1   18.41    2.80
   7   3  -1   20.31    3.37
  -7  -3   1   22.93    4.03
   6   3  -1    2.78    2.06
   6   3  -1    5.08    1.98
   6   3  -1    3.09    1.30
   6   3  -1    0.62    2.15
  -6  -3   1    2.71    2.67
  -6  -3   1    3.20    2.85
   5   3  -1   13.77    1.99
   5   3  -1   13.55    1.19
   5   3  -1   12.21    2.08
   5   3  -1   15.87    2.84
  -5  -3   1   19.41    3.09
  -5  -3   1   17.01    2.79
   4   3  -1   -0.62    1.43
   4   3  -1   -0.14    1.27
   4   3  -1   -0.17    1.20
   4   3  -1    0.06    0.58
  -4  -3   1    1.28    2.03
  -4  -3   1    0.77    1.89
   3   3  -1   84.75    2.91
   3   3  -1   85.81    3.39
  -3  -3   1   79.25    3.25
  -3  -3   1   83.41    3.33
  -3  -3   1   79.95    1.26
   2   3  -1   36.74    1.56
   2   3  -1   34.16    1.88
   2   3  -1   35.93    2.22
  -2  -3   1   34.30    2.51
  -2  -3   1   35.32    2.07
   1   3  -1   58.18    2.05
   1   3  -1   58.45    2.68
   1   3  -1   56.90    1.61
  -1  -3   1   57.80    2.63
  -1  -3   1   57.06    1.46
  -1  -3   1   60.37    3.01
   0   3  -1  147.20    4.02
   0   3  -1  155.54    2.44
   0   3  -1  149.93    2.82
   0  -3   1  148.51    3.28
   0  -3   1  148.10    3.89
   0  -3   1  147.63    2.96
  -1   3  -1   73.42    3.14
   1  -3   1   79.08    3.22
   1  -3   1   78.12    2.70
   1  -3   1   80.82    2.00
   1  -3   1   80.88    2.10
   1  -3   1   80.21    2.41
  -2   3  -1   50.51    2.71
   2  -3   1   48.48    2.57
   2  -3   1   50.77    2.04
   2  -3   1   43.28    1.60
   2  -3   1   53.79    1.70
   2  -3   1   47.27    2.46
  -3   3  -1    3.75    1.88
   3  -3   1    1.86    1.31
   3  -3   1    1.47    1.48
   3  -3   1    1.68    0.91
   3  -3   1    1.76    0.89
   3  -3   1    1.22    1.70
  -4   3  -1  204.53    5.70
   4  -3   1  208.00    5.34
   4  -3   1  215.03    5.14
   4  -3   1  202.75    4.55
   4  -3   1  211.87    3.75
  -5   3  -1    0.67    2.28
   5  -3   1    0.42    1.12
   5  -3   1   -1.50    1.75
   5  -3   1   -2.06    2.08
  -6   3  -1   52.73    4.22
   6  -3   1   49.71    3.87
   6  -3   1   49.08    3.51
   6  -3   1   53.11    2.68
   6  -3   1   52.16    2.65
  -7   3  -1    1.81    3.14
   7  -3   1    0.67    2.14
   7  -3   1    0.39    1.57
   7  -3   1    0.26    2.38
  -8   3  -1    0.78    3.36
   8  -3   1    1.42    2.96
   8  -3   1    2.86    1.85
   8  -3   1    0.81    2.53
  -9   3  -1    0.13    3.46
   9  -3   1    0.62    2.59
   9  -3   1    0.28    2.90
 -10   3  -1   -3.36    3.51
  10  -3   1    3.96    3.77
  10  -3   1    4.93    3.30
 -11   3  -1    2.41    4.28
  11  -3   1   10.36    4.87
  11  -3   1   11.70    3.77
 -12   3  -1   -6.18    4.05
  12  -3   1   11.68    5.57
  12  -3   1   11.13    3.73
  12   2  -1    3.44    3.16
  12   2  -1    6.45    3.49
 -12  -2   1    3.82    3.82
  11   2  -1    8.74    3.31
  11   2  -1   14.09    3.80
  10   2  -1    4.17    2.88
  10   2  -1    4.30    2.90
   9   2  -1    7.80    3.43
   9   2  -1    6.14    2.57
   9   2  -1    7.84    3.08
   8   2  -1    0.76    2.05
   8   2  -1    2.31    2.71
   8   2  -1    1.84    2.54
  -8  -2   1    0.79    2.64
   7   2  -1    4.16    2.47
   7   2  -1    4.27    2.15
   7   2  -1    3.56    2.59
  -7  -2   1    2.92    2.69
   6   2  -1    7.73    2.02
   6   2  -1    9.69    1.75
   6   2  -1    7.98    2.51
   6   2  -1    8.55    2.67
  -6  -2   1    7.01    2.25
  -6  -2   1    8.25    2.57
   5   2  -1    0.09    1.01
   5   2  -1   -0.30    1.70
   5   2  -1   -0.17    1.17
   5   2  -1    0.00    1.02
  -5  -2   1   -0.52    1.62
  -5  -2   1    0.64    1.91
   4   2  -1   14.39    1.89
   4   2  -1   14.71    1.11
   4   2  -1   13.76    1.69
   4   2  -1   14.03    1.80
  -4  -2   1   13.24    1.87
  -4  -2   1   16.40    2.08
   3   2  -1    8.99    1.61
   3   2  -1    8.16    1.54
   3   2  -1    5.77    0.66
   3   2  -1    8.28    1.20
  -3  -2   1    9.66    1.89
  -3  -2   1    9.67    1.86
   2   2  -1    3.82    1.22
   2   2  -1    3.58    1.37
   2   2  -1    4.11    0.94
  -2  -2   1    5.27    1.72
  -2  -2   1    7.15    1.81
   1   2  -1    3.82    0.87
   1   2  -1    4.37    1.30
   1   2  -1    4.28    0.96
  -1  -2   1    3.88    0.50
  -1  -2   1    5.42    1.41
  -1  -2   1    4.73    1.26
   0   2  -1   79.84    2.54
   0   2  -1   82.10    1.63
   0   2  -1   78.79    1.68
   0  -2   1   82.21    2.21
   0  -2   1   77.20    1.77
   0  -2   1   79.35    2.62
  -1   2  -1    3.85    1.49
   1  -2   1    1.98    1.11
   1  -2   1    3.45    1.01
   1  -2   1    4.47    1.33
   1  -2   1    3.00    0.59
   1  -2   1    4.75    1.00
  -2   2  -1    3.48    1.68
   2  -2   1    2.76    1.18
   2  -2   1    4.35    0.96
   2  -2   1    1.45    1.47
   2  -2   1    3.08    0.76
   2  -2   1    2.96    1.50
  -3   2  -1   16.10    2.36
   3  -2   1   12.16    1.10
   3  -2   1   15.32    1.95
   3  -2   1   10.93    1.50
   3  -2   1   11.11    0.47
   3  -2   1   16.29    2.29
  -4   2  -1   87.45    3.67
   4  -2   1   92.49    3.37
   4  -2   1   93.58    2.42
   4  -2   1   89.81    3.56
  -5   2  -1    9.05    2.60
   5  -2   1   11.05    2.42
   5  -2   1    8.99    2.38
   5  -2   1    8.62    1.52
   5  -2   1    8.55    1.35
  -6   2  -1    0.76    2.66
   6  -2   1   -0.65    1.70
   6  -2   1    1.15    1.16
   6  -2   1   -0.34    2.10
   6  -2   1    1.08    1.35
  -7   2  -1    1.49    2.97
   7  -2   1    0.55    2.50
   7  -2   1   -0.33    1.35
   7  -2   1   -1.46    2.51
  -8   2  -1   -0.64    3.01
   8  -2   1   -1.46    2.65
   8  -2   1    2.09    1.84
   8  -2   1   -0.08    2.45
  -9   2  -1   -0.13    3.24
   9  -2   1    5.65    2.96
   9  -2   1    2.12    2.00
   9  -2   1    6.03    3.12
 -10   2  -1    1.13    3.66
  10  -2   1    2.42    3.02
  10  -2   1    2.08    2.79
 -11   2  -1   -1.20    3.62
  11  -2   1    7.08    3.20
  11  -2   1    7.72    4.13
 -12   2  -1   -0.28    4.30
  12  -2   1    4.86    4.63
  12  -2   1   11.60    3.79
  12   1  -1    7.81    3.54
  12   1  -1    2.97    2.80
 -12  -1   1    4.65    4.06
  11   1  -1    0.87    2.63
  11   1  -1    5.18    3.19
 -11  -1   1    2.37    3.44
  10   1  -1    1.72    2.79
  10   1  -1    0.52    2.25
 -10  -1   1    0.83    3.00
   9   1  -1    1.95    2.86
   9   1  -1   -1.61    2.05
   8   1  -1   18.17    3.19
   8   1  -1   12.10    2.64
   8   1  -1   11.74    3.37
   7   1  -1    0.13    2.55
   7   1  -1    1.94    2.11
   7   1  -1    1.43    1.92
   7   1  -1   -0.08    2.17
  -7  -1   1    1.80    2.54
   6   1  -1    3.30    2.32
   6   1  -1    2.17    1.71
   6   1  -1    1.13    1.66
   6   1  -1    3.72    2.13
  -6  -1   1    3.11    1.51
  -6  -1   1    3.52    2.22
   5   1  -1    2.44    1.36
   5   1  -1    2.23    1.79
   5   1  -1    3.25    1.38
   5   1  -1    2.09    1.58
  -5  -1   1    2.24    1.30
  -5  -1   1    3.95    1.68
   4   1  -1   17.02    1.85
   4   1  -1   16.25    1.73
   4   1  -1   15.33    1.77
  -4  -1   1   16.07    1.72
  -4  -1   1   14.40    1.40
   3   1  -1   12.97    1.58
   3   1  -1   15.49    1.51
   3   1  -1   14.89    1.45
   3   1  -1   15.50    1.16
  -3  -1   1   15.45    1.70
  -3  -1   1   14.41    1.36
   2   1  -1   10.95    1.17
   2   1  -1    8.77    0.76
   2   1  -1    8.70    1.22
   2   1  -1    9.46    1.38
  -2  -1   1   11.26    1.27
  -2  -1   1   11.13    1.45
   1   1  -1   88.05    2.10
   1   1  -1   83.21    1.72
   1   1  -1   84.80    1.86
  -1  -1   1   81.29    1.97
  -1  -1   1   80.15    1.91
   0   1  -1   72.46    1.19
   0   1  -1   68.46    1.71
   0  -1   1   71.55    1.55
   0  -1   1   72.06    1.25
   0  -1   1   68.57    1.74
  -1   1  -1   89.37    2.11
   1  -1   1   90.38    1.97
   1  -1   1   88.62    2.05
   1  -1   1   93.32    1.14
   1  -1   1   90.90    1.85
  -2   1  -1   83.00    2.51
   2  -1   1   84.34    2.46
   2  -1   1   85.52    2.23
   2  -1   1   82.18    1.12
   2  -1   1   84.90    1.52
   2  -1   1   82.41    2.29
  -3   1  -1   34.96    2.22
   3  -1   1   37.28    1.44
   3  -1   1   35.83    2.04
   3  -1   1   34.39    1.90
  -4   1  -1   15.82    0.71
  -4   1  -1   16.66    2.04
   4  -1   1   15.61    1.80
   4  -1   1   15.69    1.29
   4  -1   1   16.34    1.23
   4  -1   1   13.82    1.82
  -5   1  -1  208.09    5.72
  -5   1  -1  200.48    2.54
   5  -1   1  210.82    4.02
   5  -1   1  201.01    3.51
   5  -1   1  212.73    5.33
   5  -1   1  207.27    5.34
  -6   1  -1    0.43    0.89
  -6   1  -1    1.85    1.94
   6  -1   1    0.51    2.05
   6  -1   1    0.74    1.60
   6  -1   1    1.78    1.36
   6  -1   1    2.18    0.99
  -7   1  -1    5.88    3.12
   7  -1   1    4.77    2.73
   7  -1   1    4.15    1.85
   7  -1   1    5.29    2.72
  -8   1  -1   -3.05    2.92
   8  -1   1   -2.22    2.44
   8  -1   1    0.99    1.88
   8  -1   1   -0.63    2.68
  -9   1  -1   47.54    4.68
   9  -1   1   60.74    4.56
   9  -1   1   45.88    4.05
   9  -1   1   51.93    3.42
 -10   1  -1    2.49    3.47
  10  -1   1    2.80    2.79
  10  -1   1    5.00    2.38
  10  -1   1    9.02    3.63
 -11   1  -1   -0.28    3.57
  11  -1   1    5.07    3.61
  11  -1   1    5.49    3.11
 -12   1  -1   -1.53    4.08
  12  -1   1   11.35    3.87
  12  -1   1    9.65    4.52
  12   0  -1    2.53    2.72
  12   0  -1    7.72    3.48
 -12   0   1    0.07    3.93
  11   0  -1    2.34    2.68
  11   0  -1    4.57    3.28
 -11   0   1    2.08    3.47
  10   0  -1    6.37    2.65
  10   0  -1    9.90    3.55
 -10   0   1    5.64    3.52
   9   0  -1   14.88    3.24
   9   0  -1   10.46    2.64
   9   0  -1   10.91    3.45
  -9   0   1    8.67    3.52
   8   0  -1    7.07    3.09
   8   0  -1    4.54    2.20
   8   0  -1    7.26    3.07
  -8   0   1    8.04    3.27
   7   0  -1   18.97    2.68
   7   0  -1   20.25    3.70
   7   0  -1   22.45    3.19
  -7   0   1   20.75    2.77
   6   0  -1   12.14    2.35
   6   0  -1   14.14    2.17
   6   0  -1   15.15    3.03
  -6   0   1   14.14    2.28
   5   0  -1   57.97    3.07
   5   0  -1   60.54    2.71
   5   0  -1   61.47    3.23
   5   0  -1   61.40    2.77
  -5   0   1   58.35    2.41
   4   0  -1    4.35    1.77
   4   0  -1    5.52    1.40
   4   0  -1    5.07    1.50
   4   0  -1    3.21    1.14
  -4   0   1    4.46    0.75
  -4   0   1    5.20    1.37
   3   0  -1   88.29    2.84
   3   0  -1   89.68    2.52
   3   0  -1   89.56    2.51
   3   0  -1   92.50    3.02
  -3   0   1   89.48    2.38
  -3   0   1   87.95    1.47
   2   0  -1   19.31    1.24
   2   0  -1   19.63    1.47
   2   0  -1   19.57    1.21
   2   0  -1   18.61    1.12
  -2   0   1   19.65    1.13
  -2   0   1   18.25    0.75
   1   0  -1  106.98    1.75
   1   0  -1  111.45    2.12
   1   0  -1  108.50    1.90
  -1   0   1  101.96    1.44
  -1   0   1  107.29    1.79
   0   0  -1    2.34    0.25
   0   0  -1    2.21    0.33
   0   0  -1    2.02    0.21
   0   0   1    2.71    0.35
   0   0   1    2.28    0.26
   0   0   1    2.03    0.28
  -1   0  -1  234.45    2.87
   1   0   1  219.44    2.47
   1   0   1  231.68    2.80
   1   0   1  222.43    2.88
   1   0   1  222.22    2.90
  -2   0  -1   45.02    1.72
   2   0   1   44.74    1.01
   2   0   1   43.11    1.30
   2   0   1   43.01    1.63
   2   0   1   43.38    1.13
   2   0   1   43.22    1.61
  -3   0  -1   -0.70    1.38
   3   0   1   -1.56    1.12
   3   0   1   -0.73    0.63
   3   0   1   -0.70    1.15
  -4   0  -1   59.94    1.72
  -4   0  -1   58.02    2.85
   4   0   1   57.99    1.96
   4   0   1   59.48    2.65
   4   0   1   57.64    2.51
   4   0   1   58.52    1.74
  -5   0  -1   83.72    3.77
  -5   0  -1   86.21    2.28
   5   0   1   85.97    2.71
   5   0   1   84.16    3.30
   5   0   1   81.51    3.44
   5   0   1   84.97    2.22
  -6   0  -1   -0.55    2.17
  -6   0  -1    2.77    1.40
   6   0   1    2.15    1.33
   6   0   1    1.76    1.90
   6   0   1    3.12    0.98
   6   0   1    3.72    2.22
  -7   0  -1    0.46    2.67
  -7   0  -1    1.01    1.79
   7   0   1   -1.11    2.35
   7   0   1    1.19    2.25
   7   0   1   -1.02    1.49
  -8   0  -1   -0.29    2.81
   8   0   1   -0.12    2.43
   8   0   1    0.08    2.54
   8   0   1   -0.65    1.66
  -9   0  -1    3.70    3.25
   9   0   1    6.81    2.35
   9   0   1    8.92    3.03
   9   0   1    8.71    3.09
 -10   0  -1    5.64    3.49
  10   0   1    6.30    2.47
  10   0   1   10.76    3.40
  10   0   1   17.51    3.89
 -11   0  -1    2.43    3.44
  11   0   1    0.59    2.11
  11   0   1    8.57    3.32
  11   0   1    6.29    3.25
 -12   0  -1    0.36    3.72
  12   0   1   10.43    4.15
  12  -1  -1    2.18    3.07
  12  -1  -1    7.16    3.41
 -12   1   1    3.41    4.36
  11  -1  -1   10.24    3.46
  11  -1  -1    3.91    3.03
  11  -1  -1    1.40    2.57
 -11   1   1    0.37    3.54
  10  -1  -1    7.64    3.20
  10  -1  -1    2.79    2.95
  10  -1  -1   -0.76    2.10
 -10   1   1   -2.53    3.18
   9  -1  -1   51.66    4.21
   9  -1  -1   37.16    3.98
   9  -1  -1   41.67    3.65
  -9   1   1   38.33    4.41
   8  -1  -1    1.80    2.67
   8  -1  -1   -1.91    2.14
   8  -1  -1   -0.64    2.64
  -8   1   1   -0.21    2.97
   7  -1  -1    0.55    2.62
   7  -1  -1    1.19    2.37
   7  -1  -1    1.73    2.09
  -7   1   1    0.10    2.73
   6  -1  -1    0.44    1.67
   6  -1  -1   -0.13    2.18
   6  -1  -1   -0.10    1.99
  -6   1   1    1.66    1.30
  -6   1   1   -0.70    2.10
   5  -1  -1  155.08    4.84
   5  -1  -1  156.05    3.97
   5  -1  -1  154.37    4.45
  -5   1   1  154.20    5.00
  -5   1   1  145.69    2.96
   4  -1  -1    9.14    1.88
   4  -1  -1    8.19    1.96
   4  -1  -1    7.37    1.44
  -4   1   1    8.16    1.92
  -4   1   1    8.57    1.18
   3  -1  -1   -0.47    1.39
   3  -1  -1   -1.94    1.33
   3  -1  -1    0.22    0.99
  -3   1   1   -0.37    1.38
  -3   1   1   -0.17    0.87
   2  -1  -1    2.40    1.22
   2  -1  -1    0.82    0.75
   2  -1  -1    1.73    0.45
   2  -1  -1    0.82    1.13
  -2   1   1    0.98    1.05
  -2   1   1    1.91    0.65
   1  -1  -1  121.92    2.28
   1  -1  -1  123.65    2.33
   1  -1  -1  111.32    1.87
  -1   1   1  120.63    1.61
  -1   1   1  119.42    2.09
   0  -1  -1  190.04    2.55
   0  -1  -1  187.26    2.34
   0  -1  -1  192.97    2.18
   0   1   1  196.55    2.26
   0   1   1  198.90    2.42
   1   1   1   75.01    1.55
   1   1   1   72.59    1.45
   1   1   1   75.46    1.34
   1   1   1   73.24    1.38
   1   1   1   74.69    1.46
   1   1   1   75.59    1.47
   2   1   1  343.47    4.30
   2   1   1  339.39    4.69
   2   1   1  350.08    4.07
   2   1   1  346.49    4.24
   2   1   1  355.95    4.53
   2   1   1  358.05    4.01
   3   1   1   17.46    1.52
   3   1   1   19.61    1.57
   3   1   1   18.76    1.38
   3   1   1   19.94    1.22
   3   1   1   20.10    1.47
  -4  -1  -1   93.02    2.57
   4   1   1   88.64    2.54
   4   1   1   87.80    3.12
   4   1   1   94.78    2.83
   4   1   1   89.27    3.03
  -5  -1  -1    0.52    1.27
   5   1   1   -0.46    1.10
   5   1   1   -0.21    0.85
   5   1   1   -0.90    1.35
   5   1   1   -1.25    1.28
   5   1   1   -1.25    1.48
  -6  -1  -1   31.04    2.26
   6   1   1   31.62    2.33
   6   1   1   30.23    2.74
   6   1   1   30.58    2.43
  -7  -1  -1   -0.72    1.89
   7   1   1   -0.37    1.57
   7   1   1   -0.76    2.29
   7   1   1   -0.08    1.90
   8   1   1    2.46    2.50
   8   1   1    1.44    1.86
   8   1   1    0.76    2.50
  -9  -1  -1   -0.75    2.69
   9   1   1    0.00    1.86
   9   1   1    3.60    2.70
   9   1   1    3.23    2.68
 -10  -1  -1    1.92    3.19
  10   1   1    0.99    2.08
  10   1   1    3.05    2.60
  10   1   1    3.10    3.11
 -11  -1  -1    8.46    3.96
  11   1   1    6.23    2.47
  11   1   1    9.25    3.67
 -12  -1  -1    5.80    4.02
  12   1   1   11.56    3.77
  12  -2  -1   14.58    3.82
  12  -2  -1    6.48    3.37
 -12   2   1    4.73    4.61
  11  -2  -1    7.62    3.45
  11  -2  -1   10.18    3.45
  11  -2  -1    3.99    2.72
 -11   2   1    5.71    4.07
  10  -2  -1   16.44    2.97
  10  -2  -1   25.86    3.91
  10  -2  -1   20.31    4.27
 -10   2   1   18.23    4.63
   9  -2  -1    1.48    2.74
   9  -2  -1    3.33    3.00
   9  -2  -1    0.97    1.99
  -9   2   1    3.89    3.42
   8  -2  -1   35.16    3.82
   8  -2  -1   47.11    3.72
   8  -2  -1   45.19    4.10
  -8   2   1   42.35    4.35
   7  -2  -1    3.35    2.92
   7  -2  -1    2.66    2.68
   7  -2  -1    6.46    2.05
  -7   2   1    2.48    3.01
   6  -2  -1  188.40    5.80
   6  -2  -1  191.68    4.97
   6  -2  -1  183.00    5.91
  -6   2   1  184.63    6.20
   5  -2  -1    6.52    0.57
   5  -2  -1    8.21    1.70
   5  -2  -1    7.52    2.38
   5  -2  -1    8.32    2.39
  -5   2   1    5.85    0.78
  -5   2   1    7.69    2.38
   4  -2  -1   14.98    2.46
   4  -2  -1   12.41    1.90
   4  -2  -1   11.14    0.91
   4  -2  -1   13.17    1.67
  -4   2   1   14.08    2.37
  -4   2   1   11.12    0.71
   3  -2  -1   10.18    1.46
   3  -2  -1   10.91    1.97
   3  -2  -1    8.96    2.09
   3  -2  -1    7.51    1.03
  -3   2   1    6.93    0.66
  -3   2   1   10.17    1.94
   2  -2  -1  972.03   10.61
   2  -2  -1 1000.00    8.96
   2  -2  -1  994.73   10.37
  -2   2   1  962.46   10.62
  -2   2   1  990.81   10.11
   1  -2  -1   13.80    1.10
   1  -2  -1   13.00    1.11
   1  -2  -1   13.02    1.18
   1  -2  -1   13.77    1.02
  -1   2   1   14.26    1.21
  -1   2   1   14.47    0.81
   0  -2  -1    4.01    1.01
   0  -2  -1    3.20    0.52
   0  -2  -1    3.10    0.99
   0  -2  -1    3.43    0.62
   0   2   1    4.18    0.88
   0   2   1    3.59    0.68
  -1  -2  -1   -0.08    0.97
  -1  -2  -1    0.28    0.75
   1   2   1    0.38    0.69
   1   2   1    0.46    0.59
   1   2   1    0.14    0.54
   2   2   1  871.73    9.54
   2   2   1  879.65    8.15
   2   2   1  866.97    8.23
   2   2   1  865.15    9.28
   2   2   1  870.39    8.62
   3   2   1    4.59    1.39
   3   2   1    7.25    1.43
   3   2   1    5.72    1.10
   3   2   1    5.15    1.16
  -4  -2  -1   77.43    2.72
   4   2   1   78.51    3.08
   4   2   1   78.07    2.40
   4   2   1   79.81    2.86
   4   2   1   76.99    2.61
  -5  -2  -1    1.90    1.55
  -5  -2  -1    1.36    1.49
   5   2   1   -0.01    1.41
   5   2   1    0.74    1.17
   5   2   1    1.56    1.49
   5   2   1    1.35    1.11
  -6  -2  -1   75.19    3.26
   6   2   1   78.59    3.93
   6   2   1   81.99    3.39
   6   2   1   79.69    3.70
   6   2   1   82.52    3.33
  -7  -2  -1   29.56    2.80
  -7  -2  -1   29.25    3.05
   7   2   1   28.47    2.83
   7   2   1   28.33    3.06
   7   2   1   28.45    3.14
   7   2   1   34.18    2.97
  -8  -2  -1    7.09    2.88
   8   2   1    7.24    2.48
   8   2   1    8.85    2.76
   8   2   1    5.25    2.74
   8   2   1    4.88    2.83
   9   2   1    4.19    2.77
   9   2   1    6.58    2.78
   9   2   1    2.53    2.09
  10   2   1    2.50    2.22
  10   2   1    4.92    2.86
 -11  -2  -1    2.95    3.45
  11   2   1    9.44    3.40
  11   2   1    5.56    2.53
 -12  -2  -1    4.03    4.32
  12   2   1    7.45    3.35
  12   2   1    2.77    2.61
  12  -3  -1    7.99    3.54
  12  -3  -1   12.51    4.16
 -12   3   1   -0.58    4.39
  11  -3  -1    7.53    3.47
  11  -3  -1    6.83    3.17
 -11   3   1    1.77    4.23
  10  -3  -1    7.64    3.52
  10  -3  -1    4.41    3.05
  10  -3  -1    3.02    2.44
 -10   3   1    1.72    3.61
   9  -3  -1    1.82    2.86
   9  -3  -1   -0.02    2.12
   9  -3  -1    3.34    3.20
  -9   3   1    0.53    3.46
   8  -3  -1    0.71    2.65
   8  -3  -1    0.82    1.84
   8  -3  -1    0.88    2.87
  -8   3   1   -0.45    3.20
   7  -3  -1   22.12    2.73
   7  -3  -1   21.94    3.93
   7  -3  -1   23.30    4.07
  -7   3   1   23.14    4.31
   6  -3  -1   70.72    3.27
   6  -3  -1   69.86    4.33
   6  -3  -1   68.55    4.07
  -6   3   1   70.68    4.22
   5  -3  -1   -2.38    2.15
   5  -3  -1    0.04    1.26
   5  -3  -1    0.44    1.07
   5  -3  -1   -2.11    1.87
  -5   3   1    1.03    2.22
   4  -3  -1   22.82    1.87
   4  -3  -1   24.24    2.26
   4  -3  -1   19.61    2.53
   4  -3  -1   22.43    1.67
  -4   3   1   23.05    2.50
  -4   3   1   23.49    0.76
   3  -3  -1   12.01    1.63
   3  -3  -1   14.98    2.43
   3  -3  -1   11.74    1.46
  -3   3   1    9.93    0.72
  -3   3   1   12.51    1.92
   2  -3  -1    2.26    1.26
   2  -3  -1    4.58    1.24
   2  -3  -1    6.07    1.82
   2  -3  -1    4.25    1.90
  -2   3   1    4.33    0.79
  -2   3   1    4.75    1.74
   1  -3  -1   37.20    2.28
   1  -3  -1   37.36    2.16
   1  -3  -1   37.65    1.70
   1  -3  -1   37.88    1.59
  -1   3   1   37.40    2.21
  -1   3   1   36.58    1.47
   0  -3  -1  101.20    3.06
   0  -3  -1  100.02    2.79
   0  -3  -1  103.13    2.42
   0  -3  -1  101.87    1.66
   0   3   1   99.70    2.92
   0   3   1  100.47    2.39
  -1  -3  -1    4.02    1.38
  -1  -3  -1    3.42    1.80
  -1  -3  -1    3.48    0.53
   1   3   1    2.57    1.00
   1   3   1    2.08    1.27
   1   3   1    3.52    1.15
  -2  -3  -1    2.66    1.17
  -2  -3  -1    1.93    1.70
   2   3   1    0.79    0.98
   2   3   1    0.89    0.72
   2   3   1    1.12    1.14
  -3  -3  -1   67.36    2.79
  -3  -3  -1   69.98    2.62
   3   3   1   69.77    2.82
   3   3   1   70.70    2.52
  -4  -3  -1    8.78    1.99
  -4  -3  -1    7.28    1.92
   4   3   1    9.39    1.72
   4   3   1    9.94    2.01
   4   3   1    9.33    1.57
  -5  -3  -1    6.92    2.23
  -5  -3  -1    8.53    2.24
   5   3   1    7.95    1.90
   5   3   1    8.57    2.16
   5   3   1    6.41    1.66
  -6  -3  -1   13.71    3.01
  -6  -3  -1    8.68    2.62
   6   3   1   13.52    2.06
   6   3   1    9.87    2.07
   6   3   1   13.15    2.79
   6   3   1   13.55    2.73
  -7  -3  -1    2.33    2.65
  -7  -3  -1    1.91    2.47
   7   3   1    2.80    1.86
   7   3   1    0.08    1.79
   7   3   1    3.74    2.40
   7   3   1    3.05    2.39
  -8  -3  -1    2.87    2.97
   8   3   1    2.64    2.65
   8   3   1    5.42    2.17
   8   3   1    3.68    2.16
   8   3   1    4.87    2.57
   9   3   1    3.25    2.24
   9   3   1    4.57    3.15
   9   3   1    7.92    3.19
  10   3   1    3.86    2.39
  10   3   1    7.16    3.24
  11   3   1    5.97    3.22
  11   3   1    1.42    2.73
 -12  -3  -1    4.23    4.14
  12   3   1    1.66    2.94
  12   3   1   15.36    4.09
  12  -4  -1    4.64    3.30
  12  -4  -1   12.22    4.02
 -12   4   1    0.95    4.75
  11  -4  -1    3.57    3.15
  11  -4  -1   13.33    4.04
 -11   4   1    2.22    4.33
  10  -4  -1    3.92    3.14
  10  -4  -1    3.74    3.31
 -10   4   1   -1.22    3.79
   9  -4  -1    6.04    3.16
   9  -4  -1    7.93    3.64
   9  -4  -1    4.92    2.21
  -9   4   1    5.75    4.01
   8  -4  -1    3.76    2.05
   8  -4  -1    2.45    2.77
   8  -4  -1    5.36    3.30
  -8   4   1    4.11    3.53
   7  -4  -1    2.71    1.86
   7  -4  -1    5.49    3.01
   7  -4  -1    6.33    3.42
  -7   4   1    3.07    3.38
   6  -4  -1    0.72    2.47
   6  -4  -1    1.62    1.64
   6  -4  -1    0.05    2.87
  -6   4   1    2.63    2.95
   5  -4  -1    0.37    2.11
   5  -4  -1    0.56    1.56
   5  -4  -1    1.20    1.49
   5  -4  -1    0.66    2.68
  -5   4   1    3.30    2.75
   4  -4  -1   26.94    2.10
   4  -4  -1   26.62    3.01
   4  -4  -1   25.92    2.38
  -4   4   1   29.21    2.89
   3  -4  -1    4.69    1.63
   3  -4  -1    5.88    1.43
   3  -4  -1    6.74    2.36
   3  -4  -1    4.72    1.74
  -3   4   1    5.69    0.91
  -3   4   1    8.19    2.25
   2  -4  -1   32.45    1.87
   2  -4  -1   31.50    2.24
   2  -4  -1   33.06    2.57
   2  -4  -1   32.30    1.83
  -2   4   1   31.12    1.43
  -2   4   1   32.39    2.47
   1  -4  -1   59.99    1.87
   1  -4  -1   57.05    2.14
   1  -4  -1   59.15    2.89
   1  -4  -1   58.57    2.79
  -1   4   1   59.98    2.90
  -1   4   1   58.66    1.99
   0  -4  -1   44.07    2.51
   0  -4  -1   43.48    1.09
   0  -4  -1   42.81    1.93
   0  -4  -1   46.10    2.79
   0   4   1   43.84    2.45
   0   4   1   44.48    1.96
  -1  -4  -1   27.31    2.11
  -1  -4  -1   26.65    1.94
   1   4   1   26.56    1.99
  -2  -4  -1    0.33    1.21
  -2  -4  -1    1.29    1.86
   2   4   1    0.90    0.83
   2   4   1   -0.22    1.15
  -3  -4  -1   77.29    2.38
  -3  -4  -1   78.34    3.34
  -3  -4  -1   75.49    3.48
   3   4   1   79.54    2.17
   3   4   1   77.05    2.90
   3   4   1   75.07    3.21
  -4  -4  -1  123.53    3.04
  -4  -4  -1  125.97    4.55
  -4  -4  -1  112.70    3.88
   4   4   1  119.50    3.60
   4   4   1  122.00    4.33
  -5  -4  -1   20.68    3.20
  -5  -4  -1   17.25    2.97
   5   4   1   18.35    2.38
   5   4   1   16.66    2.42
   5   4   1   14.96    1.98
  -6  -4  -1   22.90    3.56
  -6  -4  -1   23.82    3.25
   6   4   1   23.83    2.61
   6   4   1   26.15    1.98
   6   4   1   24.58    2.80
   6   4   1   23.72    2.95
  -7  -4  -1   28.51    4.25
  -7  -4  -1   26.24    3.40
   7   4   1   29.30    3.17
   7   4   1   30.38    2.91
   7   4   1   26.84    3.37
  -8  -4  -1    2.09    3.28
   8   4   1    4.25    2.78
   8   4   1    3.02    2.19
   8   4   1    6.12    2.65
  -9  -4  -1   -1.30    2.94
   9   4   1    0.98    2.21
   9   4   1    5.50    2.88
   9   4   1    0.72    2.88
  10   4   1   30.63    4.48
  10   4   1   28.06    3.73
  10   4   1   33.79    3.95
  11   4   1   11.00    3.35
  11   4   1    2.66    2.68
  12   4   1   -0.43    2.68
  11  -5  -1    7.53    4.03
  11  -5  -1    5.92    3.32
 -11   5   1   -0.73    4.63
  10  -5  -1    3.89    2.90
  10  -5  -1    7.28    3.80
 -10   5   1    2.59    4.35
   9  -5  -1    8.84    3.37
   9  -5  -1    9.40    3.36
  -9   5   1    8.35    4.38
   8  -5  -1    3.20    3.41
   8  -5  -1   -0.85    1.94
   8  -5  -1    0.39    2.59
  -8   5   1   -1.77    3.21
   7  -5  -1    1.69    3.35
   7  -5  -1   -0.62    1.67
   7  -5  -1   -0.18    2.54
  -7   5   1    1.71    3.42
   6  -5  -1   11.51    3.15
   6  -5  -1   18.29    4.22
   6  -5  -1   12.10    2.29
  -6   5   1   15.89    3.92
   5  -5  -1   11.17    2.23
   5  -5  -1   11.24    3.61
   5  -5  -1    9.76    2.70
  -5   5   1   10.91    3.46
   4  -5  -1   14.37    2.56
   4  -5  -1   13.79    3.38
   4  -5  -1   14.58    2.60
   4  -5  -1   16.80    2.26
   4  -5  -1   13.00    1.52
  -4   5   1   15.53    2.94
   3  -5  -1    5.50    2.16
   3  -5  -1    5.58    1.89
   3  -5  -1    6.05    1.64
   3  -5  -1    5.73    2.36
  -3   5   1    8.68    2.68
   2  -5  -1   39.17    2.05
   2  -5  -1   38.43    2.18
   2  -5  -1   36.66    2.98
   2  -5  -1   39.20    2.92
  -2   5   1   38.86    3.06
   1  -5  -1    6.94    1.22
   1  -5  -1    5.68    2.13
   1  -5  -1    6.36    2.61
   1  -5  -1    5.29    1.28
  -1   5   1    8.14    2.24
   0  -5  -1   97.74    3.00
   0  -5  -1  100.09    1.57
   0  -5  -1   95.91    3.38
   0  -5  -1   98.54    4.13
   0   5   1   94.99    3.74
  -1  -5  -1   15.01    2.98
  -1  -5  -1   13.17    2.01
  -1  -5  -1   12.18    1.71
   1   5   1   16.93    2.47
  -2  -5  -1  163.66    4.52
  -2  -5  -1  160.93    5.17
  -2  -5  -1  158.59    3.80
   2   5   1  164.92    4.10
   2   5   1  171.31    4.86
  -3  -5  -1   -0.13    2.04
  -3  -5  -1   -0.83    2.46
  -3  -5  -1   -0.05    1.42
   3   5   1    0.05    0.71
   3   5   1   -0.24    1.50
   3   5   1    0.69    1.04
  -4  -5  -1    2.86    2.54
  -4  -5  -1    1.94    2.90
  -4  -5  -1    2.23    1.54
   4   5   1    2.16    1.19
   4   5   1    2.08    1.58
   4   5   1    1.47    1.80
  -5  -5  -1    0.59    1.65
  -5  -5  -1    3.31    3.57
  -5  -5  -1    0.82    2.81
   5   5   1   -0.43    1.37
   5   5   1   -0.16    1.95
   5   5   1    1.06    1.44
  -6  -5  -1    2.00    3.29
  -6  -5  -1    1.35    3.00
   6   5   1   -0.42    1.80
   6   5   1    1.25    1.91
   6   5   1   -1.55    2.21
  -7  -5  -1    0.32    3.24
  -7  -5  -1   -0.25    3.42
   7   5   1   -0.59    1.98
   7   5   1    0.55    2.00
   7   5   1    0.98    2.47
  -8  -5  -1    1.01    3.25
   8   5   1    3.87    2.40
   8   5   1   -1.18    2.32
   8   5   1    0.38    1.69
  -9  -5  -1    3.65    4.02
   9   5   1    3.34    2.77
   9   5   1    4.74    3.35
  10   5   1    5.01    3.69
  10   5   1    4.33    2.68
  11   5   1    2.56    3.84
  11   5   1   -1.15    2.64
  11  -6  -1   10.49    4.25
  11  -6  -1    8.21    3.45
 -11   6   1   -2.22    4.79
  10  -6  -1    9.67    4.20
  10  -6  -1    7.23    3.16
 -10   6   1   -0.23    4.42
   9  -6  -1    3.73    2.94
   9  -6  -1    3.99    3.58
  -9   6   1    1.25    4.17
   8  -6  -1    5.01    2.42
   8  -6  -1    7.98    3.21
   8  -6  -1    9.59    3.39
  -8   6   1    6.64    4.23
   7  -6  -1    1.02    3.32
   7  -6  -1   -0.67    1.78
   7  -6  -1   -1.08    2.33
  -7   6   1   -1.85    3.23
   6  -6  -1    1.50    2.10
   6  -6  -1    3.26    2.65
   6  -6  -1    0.72    3.48
  -6   6   1    4.30    3.63
   5  -6  -1    1.08    1.80
   5  -6  -1    0.68    2.20
   5  -6  -1   -0.65    3.35
   5  -6  -1    0.83    2.94
  -5   6   1   -0.19    3.12
   4  -6  -1   31.60    2.40
   4  -6  -1   28.60    2.62
   4  -6  -1   27.16    2.59
   4  -6  -1   29.68    3.92
   4  -6  -1   31.64    3.92
  -4   6   1   31.07    3.96
   3  -6  -1    1.56    1.69
   3  -6  -1    2.61    2.75
   3  -6  -1    1.78    0.58
   3  -6  -1    2.56    1.89
   3  -6  -1    0.09    2.88
  -3   6   1    2.38    2.88
   2  -6  -1   31.10    2.35
   2  -6  -1   30.52    2.05
   2  -6  -1   29.47    3.46
   2  -6  -1   28.14    3.25
   2  -6  -1   28.15    2.28
  -2   6   1   27.40    3.18
   1  -6  -1    0.98    2.02
   1  -6  -1    1.00    2.29
   1  -6  -1    0.34    0.94
   1  -6  -1    0.18    1.25
   1  -6  -1    0.95    2.38
  -1   6   1    0.41    2.15
   0  -6  -1   36.21    2.33
   0  -6  -1   33.37    3.02
   0  -6  -1   31.80    2.72
   0  -6  -1   34.93    3.10
   0   6   1   32.46    3.14
  -1  -6  -1   -0.21    1.20
  -1  -6  -1    0.57    1.96
  -1  -6  -1   -0.78    2.84
  -1  -6  -1   -1.15    2.05
   1   6   1   -0.57    1.73
  -2  -6  -1   23.50    3.00
  -2  -6  -1   23.36    2.32
  -2  -6  -1   25.35    3.73
   2   6   1   24.77    2.60
  -3  -6  -1    0.17    2.63
  -3  -6  -1    0.50    1.83
  -3  -6  -1    3.71    3.34
   3   6   1    0.03    1.86
   3   6   1    1.21    1.63
  -4  -6  -1   20.35    3.74
  -4  -6  -1   26.38    4.47
   4   6   1   18.91    2.23
   4   6   1   17.83    2.72
  -5  -6  -1    1.77    4.17
  -5  -6  -1   -1.69    3.00
   5   6   1   -0.48    1.93
   5   6   1   -0.22    2.13
  -6  -6  -1    2.35    3.40
  -6  -6  -1   -3.63    3.58
   6   6   1    0.53    2.44
   6   6   1    1.80    2.15
  -7  -6  -1   12.78    3.93
  -7  -6  -1   11.25    4.21
   7   6   1   13.61    3.57
   7   6   1   10.64    2.69
  -8  -6  -1    0.18    4.11
   8   6   1    3.49    2.56
   8   6   1    5.11    3.31
  -9  -6  -1   -3.93    3.50
   9   6   1    3.49    3.29
   9   6   1    1.51    2.57
 -10  -6  -1   -3.93    3.85
  10   6   1    1.96    2.70
  10   6   1    4.52    3.48
  11   6   1    6.57    4.20
  11   6   1    4.00    3.13
  10  -7  -1    5.14    3.96
  10  -7  -1   16.88    5.35
 -10   7   1   -1.45    5.38
   9  -7  -1    6.64    2.97
   9  -7  -1    3.80    3.86
  -9   7   1   -5.01    4.12
   8  -7  -1    7.20    3.26
   8  -7  -1    4.69    3.13
  -8   7   1    2.42    4.13
   7  -7  -1    7.04    4.01
   7  -7  -1    3.28    2.14
   7  -7  -1    7.72    3.00
  -7   7   1    5.32    4.05
   6  -7  -1   13.75    2.73
   6  -7  -1   15.54    3.43
   6  -7  -1   13.97    4.24
  -6   7   1   15.91    4.63
   5  -7  -1   14.21    3.65
   5  -7  -1   14.45    3.25
   5  -7  -1    9.91    3.88
   5  -7  -1   12.55    2.48
  -5   7   1   12.77    4.27
   4  -7  -1    0.65    3.40
   4  -7  -1    0.60    2.19
   4  -7  -1    4.16    3.94
   4  -7  -1    1.14    1.87
  -4   7   1    3.09    3.55
   3  -7  -1   40.93    2.70
   3  -7  -1   37.97    2.99
   3  -7  -1   39.08    4.24
   3  -7  -1   42.99    3.13
   3  -7  -1   41.53    4.46
  -3   7   1   39.27    4.28
   2  -7  -1   80.34    3.60
   2  -7  -1   85.85    3.84
   2  -7  -1   85.02    5.28
   2  -7  -1   81.15    2.94
   2  -7  -1   86.39    4.80
  -2   7   1   80.03    4.91
   1  -7  -1  223.53    6.01
   1  -7  -1  213.33    5.30
   1  -7  -1  213.13    6.17
   1  -7  -1  212.68    7.14
  -1   7   1  213.24    6.85
   0  -7  -1    4.49    2.12
   0  -7  -1    3.99    1.65
   0  -7  -1    4.51    2.53
   0  -7  -1    9.43    4.06
   0   7   1    5.52    2.69
  -1  -7  -1   -0.38    1.48
  -1  -7  -1    2.83    2.79
  -1  -7  -1    3.32    2.47
  -1  -7  -1    1.80    3.77
   1   7   1    0.96    2.34
  -2  -7  -1   24.90    4.81
  -2  -7  -1   21.23    3.27
  -2  -7  -1   18.04    2.76
   2   7   1   20.81    3.46
  -3  -7  -1  184.88    6.61
  -3  -7  -1  190.21    6.44
   3   7   1  196.28    5.59
   3   7   1  189.05    6.29
  -4  -7  -1    8.91    3.66
  -4  -7  -1   10.55    4.49
   4   7   1   13.86    3.44
   4   7   1    6.89    2.31
  -5  -7  -1    0.74    2.60
  -5  -7  -1    0.93    4.11
   5   7   1    0.33    2.08
   5   7   1   -0.58    2.37
  -6  -7  -1    4.50    3.63
  -6  -7  -1    5.18    4.40
   6   7   1    7.14    3.25
   6   7   1    5.72    2.55
  -7  -7  -1   34.59    4.78
  -7  -7  -1   43.17    5.74
   7   7   1   47.02    4.22
   7   7   1   47.34    4.49
  -8  -7  -1   -2.86    3.74
   8   7   1   -1.07    2.45
   8   7   1    1.77    2.97
  -9  -7  -1    1.19    4.13
   9   7   1    8.80    3.79
   9   7   1    2.86    2.96
 -10  -7  -1    0.32    4.59
  10   7   1    2.59    3.04
  10   7   1    5.02    3.90
  10  -8  -1   14.88    4.91
 -10   8   1    2.95    5.65
   9  -8  -1    5.83    4.37
   9  -8  -1   11.40    4.53
  -9   8   1   -0.81    4.44
   8  -8  -1    7.44    4.22
   8  -8  -1   10.45    3.94
  -8   8   1   -2.80    4.30
   7  -8  -1   22.32    5.07
   7  -8  -1   18.75    3.59
  -7   8   1   15.81    5.48
   6  -8  -1    8.77    4.09
   6  -8  -1    4.60    2.31
   6  -8  -1    7.06    2.89
  -6   8   1    5.99    4.33
   5  -8  -1    0.78    3.66
   5  -8  -1    0.07    4.05
   5  -8  -1    1.30    2.03
   5  -8  -1   -1.94    2.04
  -5   8   1    0.33    3.61
   4  -8  -1    8.87    2.55
   4  -8  -1    2.66    4.44
   4  -8  -1    9.73    4.00
   4  -8  -1    6.40    2.19
  -4   8   1    6.96    3.98
   3  -8  -1    1.99    3.57
   3  -8  -1    4.70    2.87
   3  -8  -1    4.05    4.29
   3  -8  -1    3.10    2.23
  -3   8   1    3.67    3.59
   2  -8  -1    0.58    3.24
   2  -8  -1    1.86    2.75
   2  -8  -1   -1.30    4.06
   2  -8  -1    2.21    1.89
  -2   8   1   -2.36    2.96
   1  -8  -1   67.11    5.70
   1  -8  -1   74.23    4.36
   1  -8  -1   73.96    4.87
   1  -8  -1   75.93    4.01
  -1   8   1   76.31    4.97
   0  -8  -1    1.54    1.78
   0  -8  -1    1.55    2.57
   0  -8  -1    1.54    3.31
   0  -8  -1    2.56    3.17
   0   8   1   -0.70    2.56
  -1  -8  -1    0.46    2.50
  -1  -8  -1    1.13    3.20
  -1  -8  -1    2.47    3.41
  -1  -8  -1   -1.22    1.66
   1   8   1    0.42    2.64
  -2  -8  -1    4.78    4.38
  -2  -8  -1    3.77    3.47
  -2  -8  -1    5.23    2.16
   2   8   1    4.52    2.84
  -3  -8  -1   14.84    5.11
  -3  -8  -1    8.46    3.07
   3   8   1   14.92    3.42
  -4  -8  -1    2.95    4.61
  -4  -8  -1    1.93    3.39
   4   8   1    3.87    2.31
   4   8   1    5.38    2.68
  -5  -8  -1   -0.93    4.56
  -5  -8  -1   -0.15    3.44
   5   8   1    1.95    2.57
   5   8   1   -0.09    2.33
  -6  -8  -1    0.40    2.90
  -6  -8  -1   -1.06    5.15
   6   8   1    0.90    2.60
   6   8   1    1.42    2.54
  -7  -8  -1   -1.29    4.74
  -7  -8  -1   -0.21    3.89
   7   8   1    0.70    2.72
   7   8   1    1.61    2.92
  -8  -8  -1   -3.89    4.08
   8   8   1   -0.13    2.80
   8   8   1    2.30    3.14
  -9  -8  -1   -6.36    4.23
   9   8   1    0.44    3.03
   9   8   1    0.36    3.10
 -10  -8  -1   -1.99    4.87
  10   8   1    6.95    3.70
  10   8   1    9.82    4.26
   9  -9  -1   13.71    4.90
  -9   9   1    1.80    5.54
   8  -9  -1   11.82    4.87
  -8   9   1   -3.01    4.81
   7  -9  -1   12.43    4.57
  -7   9   1    3.04    4.66
   6  -9  -1    9.62    4.43
  -6   9   1    1.94    4.18
   5  -9  -1    2.03    3.86
   5  -9  -1   -0.76    2.05
   5  -9  -1   -1.36    4.24
  -5   9   1    0.17    3.97
   4  -9  -1    5.05    3.77
   4  -9  -1   -0.63    2.24
   4  -9  -1   -0.50    4.43
  -4   9   1    0.52    3.49
   3  -9  -1    0.66    4.66
   3  -9  -1    3.21    3.62
   3  -9  -1    1.51    2.00
  -3   9   1    1.56    3.54
   2  -9  -1   -0.29    1.81
   2  -9  -1   -4.17    4.48
   2  -9  -1   -2.42    3.10
   2  -9  -1    0.17    3.51
  -2   9   1    0.25    3.17
   1  -9  -1    2.18    3.36
   1  -9  -1    0.27    4.55
   1  -9  -1    1.85    1.91
   1  -9  -1   -0.70    3.10
  -1   9   1   -1.69    2.83
   0  -9  -1    8.34    5.03
   0  -9  -1    6.55    3.68
   0  -9  -1   10.03    2.54
   0  -9  -1    8.82    3.03
   0   9   1    8.32    3.41
  -1  -9  -1   -2.41    3.44
  -1  -9  -1    0.03    4.59
  -1  -9  -1    2.14    1.87
   1   9   1   -1.16    2.27
  -2  -9  -1   -0.74    3.55
  -2  -9  -1   -1.26    4.35
  -2  -9  -1    1.09    1.96
   2   9   1    1.08    2.56
  -3  -9  -1    3.35    4.76
  -3  -9  -1    5.73    3.83
   3   9   1    7.94    3.02
  -4  -9  -1    1.18    4.85
  -4  -9  -1    2.31    2.93
   4   9   1    3.84    2.78
  -5  -9  -1    1.48    5.12
  -5  -9  -1    3.97    4.02
   5   9   1    3.92    2.83
   5   9   1    7.80    3.07
  -6  -9  -1   -0.14    5.24
  -6  -9  -1    1.09    4.14
   6   9   1    9.86    3.40
   6   9   1    1.61    2.89
  -7  -9  -1   -0.94    3.30
  -7  -9  -1  -12.75    5.42
   7   9   1    0.54    3.08
   7   9   1    9.20    3.87
  -8  -9  -1   -2.61    4.71
   8   9   1    7.10    3.74
   8   9   1   -1.30    3.01
  -9  -9  -1   -3.27    4.96
   9   9   1    4.63    3.78
   9   9   1    8.02    4.05
  -8  10   1   11.40    6.52
   7 -10  -1    9.15    4.69
  -7  10   1   -2.41    4.37
   6 -10  -1   10.18    4.46
  -6  10   1    2.37    4.66
   5 -10  -1   -1.75    4.74
   5 -10  -1    5.10    3.97
  -5  10   1    2.51    4.13
   4 -10  -1   22.62    3.56
   4 -10  -1   23.80    6.19
   4 -10  -1   30.71    4.60
  -4  10   1   30.75    5.84
   3 -10  -1    4.21    2.33
   3 -10  -1    9.22    4.00
   3 -10  -1    5.41    5.45
  -3  10   1    3.81    3.80
   2 -10  -1    1.25    2.40
   2 -10  -1   -0.57    3.61
   2 -10  -1    1.58    5.33
   2 -10  -1    7.43    3.60
  -2  10   1    0.77    3.34
   1 -10  -1   -3.69    3.68
   1 -10  -1    2.44    3.49
   1 -10  -1    2.79    2.08
   1 -10  -1    2.78    2.94
  -1  10   1    2.42    3.22
   0 -10  -1    9.40    4.14
   0 -10  -1    4.37    5.17
   0 -10  -1    7.34    2.34
   0  10   1   13.34    3.84
  -1 -10  -1   21.46    4.92
  -1 -10  -1   22.87    5.92
  -1 -10  -1   25.85    3.23
   1  10   1   23.10    3.65
  -2 -10  -1   -0.03    2.98
  -2 -10  -1   -1.07    4.89
  -2 -10  -1    2.08    2.15
   2  10   1    2.50    2.70
  -3 -10  -1    3.25    2.47
  -3 -10  -1   -1.60    5.19
  -3 -10  -1   -2.83    3.93
   3  10   1    4.18    2.95
  -4 -10  -1   -7.68    5.23
  -4 -10  -1    1.10    3.25
   4  10   1    3.62    2.83
  -5 -10  -1   10.36    4.76
  -5 -10  -1    3.56    5.89
   5  10   1   18.02    4.05
  -6 -10  -1   -0.88    4.44
  -6 -10  -1   -5.51    6.34
   6  10   1    4.29    3.13
  -7 -10  -1    0.58    4.94
  -7 -10  -1   -8.30    5.80
   7  10   1   -3.27    3.24
   7  10   1    8.04    3.70
  -8 -10  -1   -4.22    3.73
   8  10   1   -1.71    3.40
   8  10   1    9.29    4.36
   7 -11  -1   16.67    5.22
  -7  11   1    0.48    5.23
   6 -11  -1   16.74    4.87
  -6  11   1    3.15    4.89
   5 -11  -1   -4.85    5.17
   5 -11  -1   10.27    4.16
  -5  11   1    0.60    4.37
   4 -11  -1   13.05    4.63
   4 -11  -1   -1.03    6.33
  -4  11   1    1.94    4.26
   3 -11  -1    0.55    2.62
   3 -11  -1    2.59    5.88
   3 -11  -1   16.22    4.58
  -3  11   1    4.90    4.06
   2 -11  -1    8.25    4.05
   2 -11  -1    2.70    5.93
   2 -11  -1    3.19    2.41
  -2  11   1    7.19    3.83
   1 -11  -1   -0.20    2.11
   1 -11  -1   -3.94    3.63
   1 -11  -1    0.87    5.80
  -1  11   1    4.90    3.38
   0 -11  -1   -5.12    5.33
   0 -11  -1    2.01    4.12
   0 -11  -1    3.75    2.31
   0  11   1    5.31    3.21
  -1 -11  -1   -3.59    3.95
  -1 -11  -1    0.89    5.56
  -1 -11  -1    4.20    2.42
   1  11   1    6.53    3.24
  -2 -11  -1   -4.62    5.42
  -2 -11  -1    3.15    2.35
  -2 -11  -1   -2.61    4.30
   2  11   1    7.87    3.37
  -3 -11  -1   10.00    5.18
  -3 -11  -1   14.24    3.10
  -3 -11  -1    6.41    6.33
   3  11   1   17.44    3.96
  -4 -11  -1    3.37    4.74
  -4 -11  -1    6.73    2.93
  -4 -11  -1   -4.96    5.61
   4  11   1    7.37    3.24
  -5 -11  -1   -4.49    4.66
  -5 -11  -1    8.00    3.06
  -5 -11  -1   -4.52    5.96
   5  11   1    7.13    3.40
  -6 -11  -1   -6.67    4.67
  -6 -11  -1  -10.16    6.23
   6  11   1    6.61    3.46
  -7 -11  -1   -1.81    5.34
  -7 -11  -1   -8.22    6.66
   5 -12  -1   16.49    4.50
  -5  12   1    0.33    4.71
   4 -12  -1   18.33    4.42
   4 -12  -1   -2.30    6.16
  -4  12   1    4.11    4.45
   3 -12  -1   -5.62    6.05
  -3  12   1    4.39    4.20
   2 -12  -1   -4.70    6.26
   2 -12  -1    3.38    2.66
  -2  12   1    5.52    3.94
   1 -12  -1    4.39    4.53
   1 -12  -1    8.15    2.76
   1 -12  -1   -1.35    6.49
  -1  12   1   16.44    4.22
   0 -12  -1    2.47    2.44
   0 -12  -1  -11.01    5.98
   0 -12  -1    1.42    4.62
   0  12   1   10.74    4.00
  -1 -12  -1   -1.25    4.80
  -1 -12  -1    7.34    2.78
  -1 -12  -1    1.43    6.56
   1  12   1   15.67    4.07
  -2 -12  -1    4.93    2.71
  -2 -12  -1   -1.71    5.09
  -2 -12  -1   -2.65    4.96
   2  12   1    9.99    3.59
  -3 -12  -1    3.18    7.02
  -3 -12  -1    9.06    3.00
  -3 -12  -1    4.41    4.29
   3  12   1   15.12    3.97
  -4 -12  -1    9.61    6.19
  -4 -12  -1   -0.57    7.16
  -4 -12  -1   12.27    3.32
   4  12   1   21.49    4.66
  -5 -12  -1   -1.85    4.20
  -5 -12  -1  -11.13    6.99
   3 -13  -1   -4.58    6.95
  -3  13   1   10.53    4.75
   2 -13  -1   -0.36    7.09
  -2  13   1    9.55    4.13
   1 -13  -1    7.65    3.18
   1 -13  -1   -0.95    7.28
  -1  13   1   12.65    4.30
   0 -13  -1    0.82    7.40
   0 -13  -1    3.40    2.82
   0 -13  -1   -9.83    4.74
   0  13   1   10.45    3.66
  -1 -13  -1    6.60    3.00
  -1 -13  -1   -1.44    7.16
  -1 -13  -1    1.55    5.41
   1  13   1   14.43    4.15
  -2 -13  -1  -10.66    7.08
  -2 -13  -1    1.04    2.70
  -2 -13  -1   -3.62    5.24
   2  13   1   11.32    3.60
  -3 -13  -1   -0.76    7.32
  -3 -13  -1    8.75    3.21
  -3 -13  -1   -2.40    5.78
   3  13   1   14.88    4.02
   3  12  -2   14.50    4.26
  -3 -12   2   -2.68    7.38
  -3 -12   2   -5.08    5.96
  -3 -12   2   12.57    3.17
  -2 -12   2    0.08    5.73
  -2 -12   2   -7.92    5.63
  -2 -12   2   10.09    2.76
   1  12  -2    8.91    4.05
  -1 -12   2   -2.73    7.38
  -1 -12   2   -5.54    5.39
   0  12  -2    7.71    3.55
   0 -12   2  -10.46    5.81
   0 -12   2   -2.93    7.00
  -1  12  -2    4.05    3.57
   1 -12   2   -2.65    6.74
   2 -12   2    2.70    7.29
  -3  12  -2    4.19    4.29
   3 -12   2    1.93    7.13
  -4  12  -2    6.49    4.69
   4 -12   2    3.05    6.76
   5  11  -2   10.63    3.85
  -5 -11   2   -1.47    5.64
  -5 -11   2   -9.00    6.84
   4  11  -2   10.68    3.83
  -4 -11   2    3.21    6.04
  -4 -11   2    6.11    7.23
   3  11  -2    7.26    3.67
  -3 -11   2   -1.20    5.52
  -3 -11   2   -4.28    6.59
   2  11  -2   11.71    4.09
  -2 -11   2    9.22    2.73
  -2 -11   2   -0.62    6.11
  -2 -11   2   -3.52    5.05
  -1 -11   2   -2.11    6.34
  -1 -11   2    2.04    5.21
   0  11  -2   11.83    3.91
   0 -11   2    4.16    6.53
   0 -11   2    4.48    5.46
   0 -11   2    8.67    2.76
  -1  11  -2    2.48    3.42
   1 -11   2   -3.18    6.14
   1 -11   2   -2.81    4.48
  -2  11  -2    3.98    3.47
   2 -11   2   -4.15    6.15
  -3  11  -2   15.54    4.90
   3 -11   2   14.42    6.87
  -4  11  -2    1.27    4.20
   4 -11   2    3.68    6.47
  -5  11  -2    0.90    4.07
   5 -11   2    8.13    6.43
  -6  11  -2    2.66    4.96
   6 -11   2   17.62    4.55
   7  10  -2    9.66    3.94
   7  10  -2   -3.24    3.34
  -7 -10   2   -3.90    5.45
   6  10  -2    0.88    3.26
   6  10  -2   11.65    4.11
  -6 -10   2   -1.18    3.95
  -6 -10   2   -6.03    5.82
   5  10  -2   31.19    4.48
   5  10  -2   20.79    4.08
  -5 -10   2   20.21    7.24
  -5 -10   2   15.82    5.87
   4  10  -2    7.89    3.49
  -4 -10   2   -2.75    6.21
  -4 -10   2    1.83    3.88
   3  10  -2    6.16    3.41
  -3 -10   2   -0.87    4.79
  -3 -10   2   -0.29    5.88
   2  10  -2    7.80    3.46
  -2 -10   2   -0.55    5.71
  -2 -10   2    7.25    5.19
  -2 -10   2    8.31    2.65
   1  10  -2   37.87    4.38
  -1 -10   2   26.05    5.75
  -1 -10   2   37.88    3.44
  -1 -10   2   33.24    7.26
   0  10  -2   11.64    3.67
   0 -10   2   10.66    2.32
   0 -10   2   12.20    6.32
   0 -10   2   11.01    4.68
  -1  10  -2    7.98    3.55
   1 -10   2    2.30    5.88
   1 -10   2    3.01    4.78
   1 -10   2    3.75    2.11
  -2  10  -2    6.07    3.80
   2 -10   2    4.44    5.86
  -3  10  -2   12.88    4.46
   3 -10   2   12.51    6.42
  -4  10  -2   20.51    5.09
   4 -10   2   28.35    7.39
   4 -10   2   35.17    4.25
  -5  10  -2   -0.19    3.89
   5 -10   2   14.14    4.32
   5 -10   2   -1.63    5.69
  -6  10  -2    4.02    4.66
   6 -10   2    2.25    5.43
   6 -10   2    9.70    4.19
  -7  10  -2   -1.55    4.77
   7 -10   2   16.08    4.76
   8   9  -2    8.35    4.08
   8   9  -2    2.22    3.64
  -8  -9   2  -10.35    5.02
   7   9  -2    0.33    3.25
   7   9  -2    6.95    3.81
  -7  -9   2   -3.73    4.93
   6   9  -2    2.93    3.08
   6   9  -2    9.61    3.80
  -6  -9   2    2.33    4.93
  -6  -9   2    2.40    5.78
   5   9  -2   21.06    4.59
   5   9  -2   15.71    3.61
  -5  -9   2    7.99    6.06
  -5  -9   2   10.92    5.00
   4   9  -2    9.26    3.51
   4   9  -2    5.38    2.86
  -4  -9   2    3.32    5.80
  -4  -9   2    4.44    4.57
   3   9  -2    3.12    2.62
   3   9  -2   10.04    3.59
  -3  -9   2   -0.27    3.26
  -3  -9   2    3.16    4.39
   2   9  -2    7.77    3.39
  -2  -9   2    4.07    4.41
  -2  -9   2    4.58    5.48
   1   9  -2    6.61    3.05
  -1  -9   2    4.75    4.30
  -1  -9   2    6.86    4.34
  -1  -9   2    7.69    2.13
   0   9  -2   10.13    3.38
   0  -9   2    5.21    4.14
   0  -9   2    6.92    1.95
   0  -9   2    6.62    5.28
  -1   9  -2   13.43    3.82
   1  -9   2   10.93    2.18
   1  -9   2   10.83    4.13
   1  -9   2    8.90    4.53
  -2   9  -2   29.10    5.04
   2  -9   2   25.97    4.58
   2  -9   2   27.73    3.32
   2  -9   2   26.33    6.48
   2  -9   2   32.64    3.78
  -3   9  -2    0.56    3.50
   3  -9   2    5.82    5.17
   3  -9   2    4.73    3.10
  -4   9  -2    0.76    3.48
   4  -9   2   -3.02    4.67
   4  -9   2    4.17    3.27
  -5   9  -2    0.21    3.93
   5  -9   2    1.70    5.42
   5  -9   2    8.38    3.85
  -6   9  -2   11.23    4.83
   6  -9   2   27.33    5.15
   6  -9   2   20.84    5.54
  -7   9  -2   -2.72    4.45
   7  -9   2    9.93    4.21
  -8   9  -2   -1.03    5.06
   8  -9   2    8.42    4.41
  -9   9  -2   -2.73    5.45
   9   8  -2    8.56    4.07
   9   8  -2    1.10    3.50
  -9  -8   2    2.28    5.50
   8   8  -2   14.00    4.58
   8   8  -2    4.58    3.48
  -8  -8   2   -0.22    4.78
   7   8  -2    5.05    3.44
   7   8  -2    0.76    2.81
  -7  -8   2   -2.35    3.31
   6   8  -2    3.94    2.87
   6   8  -2    5.07    3.44
  -6  -8   2    1.02    4.20
  -6  -8   2   -1.89    5.07
   5   8  -2    1.30    2.68
   5   8  -2   -0.65    2.45
  -5  -8   2    0.57    4.93
  -5  -8   2   -2.30    3.94
   4   8  -2    0.89    2.38
   4   8  -2    4.24    2.80
  -4  -8   2    1.82    3.92
  -4  -8   2    0.17    4.83
   3   8  -2    0.69    2.54
   3   8  -2   -0.55    2.13
  -3  -8   2   -0.73    4.67
  -3  -8   2   -1.96    3.65
   2   8  -2   10.71    2.61
   2   8  -2   13.17    3.44
  -2  -8   2    9.28    4.11
  -2  -8   2   13.29    5.36
   1   8  -2    1.13    2.65
  -1  -8   2   -2.87    3.55
  -1  -8   2    1.14    4.73
   0   8  -2    8.90    3.31
   0  -8   2    7.30    5.06
   0  -8   2   10.43    4.08
   0  -8   2    8.82    2.14
  -1   8  -2    1.66    3.16
   1  -8   2    4.31    3.58
   1  -8   2    1.18    1.67
   1  -8   2    0.98    2.36
   1  -8   2    1.13    4.78
  -2   8  -2   50.20    4.87
   2  -8   2   52.18    4.73
   2  -8   2   51.14    4.99
   2  -8   2   57.10    3.34
   2  -8   2   53.91    3.84
  -3   8  -2    1.21    3.45
   3  -8   2    2.12    2.86
   3  -8   2   -1.20    4.47
   3  -8   2   -1.48    3.36
  -4   8  -2   26.65    5.09
   4  -8   2   24.29    3.74
   4  -8   2   24.94    5.56
  -5   8  -2    2.30    3.78
   5  -8   2    5.01    3.53
   5  -8   2    1.81    4.23
  -6   8  -2   11.03    4.67
   6  -8   2   16.35    5.09
   6  -8   2   14.98    4.40
  -7   8  -2    1.03    4.40
   7  -8   2    9.81    4.12
   7  -8   2    8.73    3.68
  -8   8  -2    1.31    4.56
   8  -8   2    9.63    4.32
   8  -8   2   11.80    4.04
  -9   8  -2   -0.51    4.96
   9  -8   2   14.94    5.00
   9  -8   2   10.18    4.42
  10   7  -2    3.05    3.67
  10   7  -2   13.14    4.48
 -10  -7   2   -3.46    5.19
   9   7  -2    2.14    3.35
   9   7  -2    2.18    3.67
  -9  -7   2   -0.52    4.82
   8   7  -2    7.61    3.92
   8   7  -2    3.53    3.21
  -8  -7   2   -2.11    4.32
   7   7  -2    5.87    3.63
   7   7  -2    1.65    2.67
  -7  -7   2    3.26    4.23
   6   7  -2    0.51    2.42
   6   7  -2    3.44    2.97
  -6  -7   2   -1.29    3.83
  -6  -7   2   -7.10    4.16
   5   7  -2    1.36    2.24
   5   7  -2    0.48    2.51
  -5  -7   2    2.21    2.95
  -5  -7   2    0.41    4.43
   4   7  -2    1.52    2.50
   4   7  -2    1.33    2.20
  -4  -7   2    2.53    3.73
  -4  -7   2    0.31    4.45
   3   7  -2   15.13    3.42
   3   7  -2   14.79    2.66
  -3  -7   2   13.44    5.08
  -3  -7   2   14.86    3.52
   2   7  -2    1.13    1.88
   2   7  -2   -1.20    1.83
  -2  -7   2    2.30    3.60
  -2  -7   2    0.93    3.62
   1   7  -2    8.50    2.99
  -1  -7   2   11.83    3.89
  -1  -7   2    9.56    4.80
   0   7  -2    2.36    2.74
   0  -7   2    5.57    4.58
   0  -7   2    6.11    3.48
   0  -7   2    2.49    1.68
   0  -7   2    2.24    1.97
  -1   7  -2   16.01    3.83
   1  -7   2   11.50    1.86
   1  -7   2   17.64    3.77
   1  -7   2   14.79    2.95
   1  -7   2   17.46    5.01
  -2   7  -2    4.16    3.34
   2  -7   2    1.78    2.99
   2  -7   2    3.73    1.66
   2  -7   2    4.78    2.95
   2  -7   2    5.17    4.42
  -3   7  -2   20.45    4.51
   3  -7   2   15.10    2.13
   3  -7   2   22.20    5.21
   3  -7   2   19.00    3.60
   3  -7   2   18.76    3.73
  -4   7  -2   -1.89    3.24
   4  -7   2   -2.06    3.77
   4  -7   2    0.59    2.18
   4  -7   2    1.28    3.03
  -5   7  -2    4.88    3.89
   5  -7   2    7.59    4.01
   5  -7   2    8.23    3.00
   5  -7   2    7.67    3.69
  -6   7  -2    1.92    3.85
   6  -7   2    4.44    3.15
   6  -7   2    2.44    3.42
   6  -7   2    2.74    3.47
  -7   7  -2   -0.29    4.01
   7  -7   2    6.13    3.47
   7  -7   2    2.12    3.49
  -8   7  -2   -3.17    4.09
   8  -7   2    4.81    3.95
   8  -7   2    5.35    3.82
  -9   7  -2   -1.05    4.51
   9  -7   2    7.21    4.10
   9  -7   2    9.73    4.28
 -10   7  -2   -1.88    4.85
  10  -7   2   11.66    4.51
  10  -7   2   10.41    5.24
  10   6  -2    6.08    4.23
  10   6  -2    2.17    3.34
 -10  -6   2   -7.24    5.08
   9   6  -2    2.30    3.08
   9   6  -2    3.09    3.85
  -9  -6   2   -4.96    4.30
   8   6  -2    3.87    2.88
   8   6  -2    2.16    3.39
  -8  -6   2   -2.17    3.97
   7   6  -2   -0.15    2.82
   7   6  -2    3.06    2.61
  -7  -6   2   -0.26    3.84
   6   6  -2    7.01    3.00
   6   6  -2    4.69    2.44
  -6  -6   2    6.09    4.08
  -6  -6   2    6.10    3.93
   5   6  -2   -1.65    2.18
   5   6  -2    0.72    2.13
  -5  -6   2    2.09    3.56
  -5  -6   2    0.49    4.03
   4   6  -2    4.19    2.53
   4   6  -2    0.40    1.99
  -4  -6   2    5.40    3.60
  -4  -6   2    7.24    4.36
   3   6  -2    9.38    2.88
   3   6  -2    7.83    2.16
  -3  -6   2    9.20    4.34
  -3  -6   2    9.38    3.69
   2   6  -2    3.00    1.75
   2   6  -2    2.21    2.21
  -2  -6   2    4.99    3.35
  -2  -6   2    1.74    4.01
   1   6  -2   -1.04    2.21
   1   6  -2   -1.09    1.39
  -1  -6   2    1.04    1.35
  -1  -6   2    0.67    3.84
  -1  -6   2    4.97    3.22
   0   6  -2   -0.56    1.23
   0   6  -2   -1.91    2.18
   0  -6   2    3.89    4.00
   0  -6   2   -1.18    1.57
   0  -6   2    0.88    2.17
  -1   6  -2    7.10    3.00
  -1   6  -2    6.94    1.66
   1  -6   2    4.41    2.05
   1  -6   2   11.34    3.39
   1  -6   2    5.90    1.43
   1  -6   2    5.74    3.14
  -2   6  -2   16.47    3.80
   2  -6   2   15.16    2.94
   2  -6   2   14.52    1.87
   2  -6   2   15.66    3.68
   2  -6   2   16.05    3.04
  -3   6  -2    2.55    3.09
   3  -6   2   -1.06    2.36
   3  -6   2    0.43    1.81
   3  -6   2   -0.32    1.29
   3  -6   2   -3.12    2.77
   3  -6   2    0.51    3.62
  -4   6  -2   25.81    4.62
   4  -6   2   23.49    4.00
   4  -6   2   26.07    4.50
   4  -6   2   17.98    2.77
   4  -6   2   18.81    2.28
  -5   6  -2    8.49    4.13
   5  -6   2    7.81    2.77
   5  -6   2    8.42    3.61
   5  -6   2    9.06    3.59
  -6   6  -2   -0.01    3.63
   6  -6   2    0.99    3.27
   6  -6   2    1.46    2.87
   6  -6   2    1.31    3.20
  -7   6  -2   -0.52    3.50
   7  -6   2    2.63    3.33
   7  -6   2    0.34    2.95
  -8   6  -2    6.15    4.30
   8  -6   2    9.25    3.85
   8  -6   2   13.09    4.04
  -9   6  -2   -3.10    3.89
   9  -6   2    7.62    3.71
   9  -6   2    7.18    4.15
 -10   6  -2   -4.56    4.57
  10  -6   2    9.29    3.94
  10  -6   2    5.72    4.35
 -11   6  -2   -5.67    4.97
  11  -6   2   14.04    4.34
  11  -6   2   12.88    5.13
  11   5  -2    4.29    4.40
  11   5  -2    1.21    3.27
  10   5  -2    1.70    3.20
  10   5  -2    4.96    3.91
 -10  -5   2   -4.52    4.44
   9   5  -2   10.52    3.31
   9   5  -2   13.27    4.40
  -9  -5   2    7.39    4.45
   8   5  -2    1.78    2.48
   8   5  -2    2.81    3.08
  -8  -5   2    1.22    4.03
   7   5  -2    6.96    3.11
   7   5  -2    5.10    2.45
  -7  -5   2    1.86    3.66
   6   5  -2    1.61    2.12
   6   5  -2    0.00    1.97
   6   5  -2    0.53    2.35
  -6  -5   2   -1.24    2.61
  -6  -5   2   -1.17    3.79
   5   5  -2   60.79    2.61
   5   5  -2   56.25    4.07
   5   5  -2   56.80    3.71
  -5  -5   2   53.92    4.00
  -5  -5   2   57.32    4.65
   4   5  -2    1.52    1.52
   4   5  -2   -0.48    1.98
   4   5  -2    2.07    1.82
  -4  -5   2    2.25    3.50
  -4  -5   2    6.37    3.39
   3   5  -2    6.95    2.41
   3   5  -2    9.27    1.62
   3   5  -2    8.39    1.96
  -3  -5   2   10.76    3.38
  -3  -5   2   10.18    3.80
   2   5  -2   24.52    2.31
   2   5  -2   26.52    1.63
   2   5  -2   20.64    2.60
  -2  -5   2   25.63    3.28
  -2  -5   2   23.89    0.93
  -2  -5   2   25.40    3.14
   1   5  -2    6.02    1.59
   1   5  -2    5.13    1.31
   1   5  -2    7.00    2.40
  -1  -5   2    6.01    1.29
  -1  -5   2    9.17    2.84
  -1  -5   2    7.01    2.78
   0   5  -2  116.77    4.70
   0   5  -2  118.54    2.82
   0   5  -2  116.37    3.26
   0  -5   2  120.33    4.31
   0  -5   2  117.01    5.25
   0  -5   2  118.77    3.28
  -1   5  -2   -0.07    2.13
  -1   5  -2   -0.11    1.13
   1  -5   2   -0.73    0.90
   1  -5   2   -1.70    2.84
   1  -5   2    1.11    2.07
   1  -5   2   -0.58    1.45
  -2   5  -2   17.05    3.35
   2  -5   2   17.67    3.67
   2  -5   2   19.10    2.76
   2  -5   2   14.43    1.55
   2  -5   2   16.09    2.59
  -3   5  -2    0.95    2.88
   3  -5   2    0.36    2.19
   3  -5   2   -0.71    2.77
   3  -5   2   -0.24    1.69
   3  -5   2   -0.40    1.10
   3  -5   2   -0.52    0.89
  -4   5  -2   35.78    4.06
   4  -5   2   38.62    3.12
   4  -5   2   33.90    3.48
   4  -5   2   38.98    2.19
   4  -5   2   33.43    2.46
   4  -5   2   39.27    3.80
  -5   5  -2    2.23    3.33
   5  -5   2   -0.22    2.76
   5  -5   2    2.65    2.81
   5  -5   2    1.86    1.45
   5  -5   2    2.90    2.44
  -6   5  -2    0.87    3.49
   6  -5   2    0.08    2.92
   6  -5   2    1.75    2.88
   6  -5   2    2.68    2.83
  -7   5  -2    1.72    3.48
   7  -5   2    3.82    3.17
   7  -5   2    0.79    2.84
  -8   5  -2    7.78    4.20
   8  -5   2   15.32    4.17
   8  -5   2   10.56    3.55
  -9   5  -2   -3.43    3.78
   9  -5   2    3.71    3.78
   9  -5   2    6.53    3.46
 -10   5  -2   -0.51    4.10
  10  -5   2   11.75    4.00
  10  -5   2    6.10    4.25
 -11   5  -2   -1.73    5.21
  11  -5   2    8.61    4.97
  11  -5   2   10.54    4.22
  11   4  -2    0.80    3.07
  11   4  -2   -2.00    3.98
  10   4  -2   13.57    3.51
  10   4  -2   18.92    5.14
   9   4  -2    8.97    3.14
   9   4  -2    6.03    3.66
   9   4  -2    5.89    2.85
  -9  -4   2    3.64    3.93
   8   4  -2    8.60    2.84
   8   4  -2   12.16    3.80
   8   4  -2   13.54    3.08
  -8  -4   2    6.36    3.74
   7   4  -2   -1.10    2.05
   7   4  -2    0.58    2.30
   7   4  -2    3.44    2.30
  -7  -4   2    0.12    3.40
   6   4  -2   41.20    3.79
   6   4  -2   42.57    3.46
   6   4  -2   44.95    3.33
  -6  -4   2   44.78    4.27
  -6  -4   2   44.98    4.45
   5   4  -2    9.59    2.34
   5   4  -2    8.29    2.37
   5   4  -2    7.77    2.17
  -5  -4   2   12.08    3.61
  -5  -4   2   12.17    3.76
   4   4  -2  173.24    4.84
   4   4  -2  157.86    5.42
  -4  -4   2  170.49    5.65
  -4  -4   2  176.45    5.90
   3   4  -2    0.30    1.28
   3   4  -2    2.17    1.31
   3   4  -2    1.03    1.63
  -3  -4   2    4.26    2.75
  -3  -4   2    0.20    1.86
   2   4  -2  135.21    4.53
   2   4  -2  141.46    3.77
   2   4  -2  142.40    3.22
  -2  -4   2  140.74    4.57
  -2  -4   2  138.81    4.62
   1   4  -2    1.52    1.05
   1   4  -2    2.31    1.17
   1   4  -2    1.94    1.74
  -1  -4   2    3.25    1.67
  -1  -4   2    2.56    0.89
  -1  -4   2    3.62    2.67
   0   4  -2  100.82    4.00
   0   4  -2  107.82    2.83
   0   4  -2  108.71    2.60
   0  -4   2  104.95    3.67
   0  -4   2  107.24    2.80
   0  -4   2  100.92    3.99
  -1   4  -2   12.96    2.67
   1  -4   2    9.99    1.75
   1  -4   2    8.68    1.13
   1  -4   2   13.44    2.21
   1  -4   2   12.09    2.87
  -2   4  -2  242.71    6.35
   2  -4   2  228.47    5.96
   2  -4   2  252.27    3.89
   2  -4   2  252.74    4.82
   2  -4   2  234.53    5.25
   2  -4   2  244.11    4.71
  -3   4  -2   -0.10    2.30
   3  -4   2   -0.18    2.09
   3  -4   2   -0.23    1.48
   3  -4   2   -0.31    0.87
   3  -4   2    0.81    1.55
   3  -4   2   -0.23    1.81
  -4   4  -2   39.43    3.64
   4  -4   2   39.28    1.96
   4  -4   2   36.15    3.09
   4  -4   2   33.06    3.15
   4  -4   2   39.39    2.74
   4  -4   2   36.92    1.86
  -5   4  -2    5.15    3.08
   5  -4   2    3.16    1.22
   5  -4   2    3.16    2.58
   5  -4   2    5.46    2.66
   5  -4   2    2.07    2.75
  -6   4  -2  102.41    5.63
   6  -4   2  102.77    3.22
   6  -4   2   97.27    4.70
   6  -4   2  105.00    4.39
   6  -4   2  100.90    5.15
  -7   4  -2   30.12    3.89
   7  -4   2   32.37    3.99
   7  -4   2   29.58    3.91
  -8   4  -2    1.66    3.49
   8  -4   2    4.96    3.20
   8  -4   2    9.35    3.68
  -9   4  -2   -0.28    3.68
   9  -4   2    1.85    3.06
   9  -4   2    5.14    3.96
 -10   4  -2    6.16    4.56
  10  -4   2   18.36    4.86
  10  -4   2   15.17    4.02
  11  -4   2   33.41    6.48
  11  -4   2   36.07    4.79
 -12   4  -2   -4.80    4.78
  12  -4   2   13.94    4.37
  12  -4   2    8.37    5.09
  11   3  -2    7.05    3.34
  11   3  -2   -0.32    2.71
  10   3  -2    8.15    4.15
  10   3  -2   10.15    3.66
  10   3  -2    4.82    2.98
   9   3  -2    2.00    2.62
   9   3  -2    3.34    3.21
   9   3  -2   -0.66    2.51
  -9  -3   2   -1.48    3.89
   8   3  -2   11.59    3.11
   8   3  -2    6.84    2.53
   8   3  -2    9.62    3.36
  -8  -3   2    5.45    3.42
   7   3  -2   11.59    3.04
   7   3  -2    7.71    2.45
   7   3  -2    8.44    3.03
  -7  -3   2    9.98    3.60
   6   3  -2   19.76    2.94
   6   3  -2   17.91    2.91
   6   3  -2   18.31    2.65
  -6  -3   2   22.21    3.88
  -6  -3   2   20.88    3.23
   5   3  -2    2.54    1.76
   5   3  -2    2.54    1.89
   5   3  -2    2.80    0.86
   5   3  -2    0.14    1.97
  -5  -3   2    3.16    2.65
  -5  -3   2    3.43    2.75
   4   3  -2   18.05    2.03
   4   3  -2   17.40    2.22
   4   3  -2   17.54    2.10
  -4  -3   2   20.43    2.93
  -4  -3   2   18.34    3.08
   3   3  -2  175.79    4.94
   3   3  -2  183.40    4.16
   3   3  -2  180.36    4.23
  -3  -3   2  170.12    4.58
  -3  -3   2  172.76    4.77
   2   3  -2   96.53    3.49
   2   3  -2   96.85    2.89
  -2  -3   2   93.88    3.53
  -2  -3   2   96.53    3.76
   1   3  -2  104.76    3.52
   1   3  -2  100.63    2.58
   1   3  -2  107.66    2.72
  -1  -3   2  106.45    3.27
  -1  -3   2  103.23    3.55
  -1  -3   2  105.44    1.82
   0   3  -2    4.72    1.05
   0   3  -2    2.86    0.88
   0   3  -2    4.49    1.71
   0  -3   2    4.44    1.70
   0  -3   2    6.74    2.26
   0  -3   2    3.15    1.04
  -1   3  -2   91.61    3.52
   1  -3   2   91.94    2.80
   1  -3   2   89.77    3.57
   1  -3   2   94.16    2.85
  -2   3  -2   14.34    2.21
   2  -3   2   16.71    1.05
   2  -3   2   16.28    1.44
   2  -3   2   15.25    1.81
   2  -3   2   15.58    1.57
   2  -3   2   13.54    1.73
  -3   3  -2   19.42    2.54
   3  -3   2   18.36    1.50
   3  -3   2   16.83    2.18
   3  -3   2   16.44    1.79
   3  -3   2   16.99    1.78
   3  -3   2   18.16    1.20
  -4   3  -2    0.78    2.10
   4  -3   2    0.90    0.68
   4  -3   2    0.02    1.64
   4  -3   2    0.41    0.82
   4  -3   2   -0.93    1.69
   4  -3   2   -1.47    1.76
  -5   3  -2    0.21    2.50
   5  -3   2    0.44    1.89
   5  -3   2    0.13    1.90
   5  -3   2   -0.04    0.99
   5  -3   2    2.37    2.33
  -6   3  -2   -0.62    2.89
   6  -3   2    1.10    1.79
   6  -3   2   -2.90    2.40
   6  -3   2    0.12    1.21
   6  -3   2   -0.72    2.27
  -7   3  -2   47.64    4.68
   7  -3   2   46.02    4.09
   7  -3   2   48.74    2.67
   7  -3   2   45.71    3.92
  -8   3  -2   -0.42    3.15
   8  -3   2   -0.47    2.85
   8  -3   2    0.60    2.79
  -9   3  -2   -0.05    3.48
   9  -3   2    3.54    3.50
   9  -3   2    1.34    3.03
 -10   3  -2   -0.34    3.80
  10  -3   2    3.21    3.81
  10  -3   2    4.67    3.27
 -11   3  -2    6.48    5.14
  11  -3   2   18.64    4.27
  11  -3   2   13.71    4.79
 -12   3  -2    4.05    5.08
  12  -3   2   10.28    5.31
  12  -3   2   14.52    4.21
  12   2  -2    4.65    3.20
  12   2  -2    7.03    3.43
 -12  -2   2    3.40    4.04
  11   2  -2    8.72    3.22
  11   2  -2   16.22    4.26
  10   2  -2    1.71    2.51
  10   2  -2    0.98    2.61
   9   2  -2    5.69    3.03
   9   2  -2    5.91    2.69
   9   2  -2    6.38    3.56
   8   2  -2    3.43    2.75
   8   2  -2    2.56    2.33
   8   2  -2    4.24    2.90
  -8  -2   2    0.25    3.32
   7   2  -2   46.11    3.77
   7   2  -2   49.52    3.72
   7   2  -2   44.13    3.90
  -7  -2   2   45.57    3.91
   6   2  -2   -0.14    2.00
   6   2  -2    0.52    1.34
   6   2  -2    0.48    1.41
   6   2  -2   -0.93    2.14
  -6  -2   2    0.06    2.48
  -6  -2   2   -0.06    2.21
   5   2  -2   15.71    2.77
   5   2  -2   12.98    2.12
   5   2  -2   13.06    1.33
   5   2  -2   13.62    2.21
  -5  -2   2   18.53    2.64
  -5  -2   2   17.87    2.88
   4   2  -2   22.54    2.09
   4   2  -2   22.66    2.06
   4   2  -2   23.40    2.24
   4   2  -2   23.72    1.20
  -4  -2   2   23.85    2.36
  -4  -2   2   23.55    2.46
   3   2  -2   10.53    0.63
   3   2  -2   10.54    1.32
   3   2  -2   13.12    2.04
   3   2  -2   15.20    2.05
  -3  -2   2   12.94    2.20
  -3  -2   2   15.51    2.25
   2   2  -2   57.19    2.51
   2   2  -2   60.45    2.37
   2   2  -2   56.99    2.17
  -2  -2   2   59.37    2.73
  -2  -2   2   57.89    2.92
   1   2  -2    8.58    1.33
   1   2  -2    9.41    1.17
   1   2  -2   11.42    1.80
  -1  -2   2   13.76    2.01
  -1  -2   2    8.88    0.59
  -1  -2   2   13.36    2.09
   0   2  -2   50.08    1.81
   0   2  -2   47.88    2.34
   0   2  -2   48.97    1.46
   0  -2   2   44.90    1.50
   0  -2   2   47.55    2.59
   0  -2   2   49.08    2.25
  -1   2  -2   64.78    2.76
   1  -2   2   63.47    2.82
   1  -2   2   64.72    2.21
   1  -2   2   62.63    2.12
  -2   2  -2   48.40    2.65
   2  -2   2   47.58    2.51
   2  -2   2   46.25    2.24
   2  -2   2   50.64    1.25
   2  -2   2   48.91    2.11
  -3   2  -2   11.04    2.14
   3  -2   2   10.04    1.86
   3  -2   2    8.49    1.83
   3  -2   2    8.14    0.90
   3  -2   2    8.92    0.87
   3  -2   2   11.12    1.85
  -4   2  -2   29.63    2.68
   4  -2   2   29.01    2.24
   4  -2   2   29.02    0.77
   4  -2   2   29.69    2.22
   4  -2   2   29.32    1.38
   4  -2   2   27.77    2.43
  -5   2  -2    4.94    2.44
   5  -2   2    5.80    1.69
   5  -2   2    5.82    1.09
   5  -2   2    4.47    2.18
   5  -2   2    5.94    2.11
  -6   2  -2   23.88    3.43
   6  -2   2   20.30    1.63
   6  -2   2   20.57    2.96
   6  -2   2   25.56    1.94
   6  -2   2   24.00    2.86
  -7   2  -2    3.69    2.70
   7  -2   2    5.60    1.65
   7  -2   2    5.47    2.83
   7  -2   2    6.53    1.67
   7  -2   2    3.32    2.86
  -8   2  -2    9.68    3.84
   8  -2   2   12.13    3.47
   8  -2   2    8.44    1.98
   8  -2   2   10.08    3.31
  -9   2  -2    2.48    3.57
   9  -2   2    0.33    2.68
   9  -2   2   -0.64    2.77
 -10   2  -2   13.22    4.40
  10  -2   2   13.81    4.19
  10  -2   2   21.55    4.27
 -11   2  -2   -1.23    3.90
  11  -2   2    7.48    4.25
  11  -2   2    6.43    3.32
 -12   2  -2    1.73    5.11
  12  -2   2   13.80    3.94
  12  -2   2    5.41    4.51
  12   1  -2    9.20    3.60
  12   1  -2   -0.08    2.74
 -12  -1   2    2.52    3.97
  11   1  -2   12.93    3.92
  11   1  -2   11.79    3.24
 -11  -1   2   11.39    4.06
  10   1  -2    2.11    3.27
  10   1  -2    2.24    2.59
   9   1  -2    5.69    3.20
   9   1  -2   -1.58    2.23
   8   1  -2   -0.16    2.60
   8   1  -2    4.05    2.29
   8   1  -2    0.65    2.22
   8   1  -2   -0.17    2.41
  -8  -1   2    0.83    2.82
   7   1  -2    1.01    2.06
   7   1  -2    1.82    2.34
   7   1  -2    4.11    2.13
   7   1  -2   -1.54    2.52
  -7  -1   2    2.55    2.90
   6   1  -2    0.78    1.93
   6   1  -2   -0.71    2.20
   6   1  -2    0.90    1.81
   6   1  -2    1.28    1.66
  -6  -1   2    1.98    2.46
   5   1  -2    0.65    1.82
   5   1  -2    3.17    1.75
   5   1  -2    2.23    1.53
  -5  -1   2    2.25    1.53
  -5  -1   2    2.79    1.92
   4   1  -2    0.51    1.31
   4   1  -2    1.48    1.61
   4   1  -2    2.28    1.08
   4   1  -2    2.56    1.11
  -4  -1   2    2.48    1.39
  -4  -1   2    1.37    1.57
   3   1  -2    0.96    1.04
   3   1  -2    0.01    1.08
   3   1  -2    0.28    0.82
   3   1  -2    0.46    1.30
  -3  -1   2    0.88    1.29
  -3  -1   2    1.02    1.50
   2   1  -2   90.30    1.74
   2   1  -2   92.23    2.86
   2   1  -2   89.11    2.46
   2   1  -2   86.61    2.71
  -2  -1   2   91.57    2.91
  -2  -1   2   88.02    2.63
   1   1  -2   13.95    0.80
   1   1  -2   11.84    1.28
   1   1  -2   11.99    1.18
   1   1  -2   13.81    1.07
  -1  -1   2   13.47    1.48
  -1  -1   2   14.52    1.32
   0   1  -2  345.63    4.79
   0   1  -2  358.57    3.53
   0   1  -2  335.45    4.39
   0  -1   2  345.62    3.87
   0  -1   2  342.61    4.55
   0  -1   2  336.93    4.95
  -1   1  -2    0.24    0.98
  -1   1  -2    0.21    0.25
   1  -1   2   -0.74    1.23
   1  -1   2    0.53    0.87
   1  -1   2   -0.81    0.76
  -2   1  -2  603.74    7.63
   2  -1   2  619.81    7.48
   2  -1   2  588.42    7.31
   2  -1   2  616.87    7.40
   2  -1   2  606.24    5.49
   2  -1   2  603.96    5.63
  -3   1  -2    0.53    1.48
   3  -1   2   -0.43    0.50
   3  -1   2   -0.26    1.28
   3  -1   2   -1.47    1.26
   3  -1   2    0.15    0.53
   3  -1   2   -1.03    1.17
  -4   1  -2   15.27    2.38
   4  -1   2   11.11    1.70
   4  -1   2   12.42    0.71
   4  -1   2   12.93    1.46
   4  -1   2   12.34    1.11
   4  -1   2   16.14    2.28
  -5   1  -2    0.30    1.52
   5  -1   2    0.88    1.41
   5  -1   2    0.37    0.85
   5  -1   2    0.81    1.70
  -6   1  -2   32.23    3.37
  -6   1  -2   30.81    1.29
   6  -1   2   30.40    3.01
   6  -1   2   31.57    2.12
   6  -1   2   32.73    1.93
   6  -1   2   30.47    2.86
  -7   1  -2   -1.14    2.69
   7  -1   2   -1.45    2.22
   7  -1   2    1.73    1.23
   7  -1   2    1.49    1.46
   7  -1   2   -1.55    2.44
  -8   1  -2    5.55    3.40
   8  -1   2    0.69    1.70
   8  -1   2    3.76    2.81
   8  -1   2    0.15    2.70
  -9   1  -2    6.40    3.64
   9  -1   2    6.15    1.96
   9  -1   2    6.36    3.20
   9  -1   2   11.59    3.50
 -10   1  -2    4.35    3.63
  10  -1   2    1.53    2.95
  10  -1   2    2.62    3.01
 -11   1  -2    0.83    3.82
  11  -1   2    1.69    3.47
  11  -1   2    5.20    3.18
 -12   1  -2    1.69    4.35
  12  -1   2    3.85    3.61
  12  -1   2   16.25    4.25
  12   0  -2    1.64    2.79
  12   0  -2    8.82    4.09
 -12   0   2    2.64    4.05
  11   0  -2    3.80    3.32
  11   0  -2    0.50    2.54
 -11   0   2   -0.35    3.39
  10   0  -2    1.86    2.51
  10   0  -2    2.75    2.97
 -10   0   2    1.85    3.30
   9   0  -2    4.21    3.12
   9   0  -2    7.65    2.92
   9   0  -2    4.07    2.48
  -9   0   2    6.82    3.42
   8   0  -2    0.91    2.42
   8   0  -2   -2.89    2.60
   8   0  -2   -0.97    2.05
   7   0  -2   -0.73    2.60
   7   0  -2    1.27    2.29
   7   0  -2    0.52    1.92
  -7   0   2    2.70    2.30
   6   0  -2   23.37    2.64
   6   0  -2   23.43    2.69
   6   0  -2   22.11    2.96
   6   0  -2   23.12    2.34
  -6   0   2   24.86    2.61
   5   0  -2   -0.34    1.31
   5   0  -2   -0.58    1.77
   5   0  -2    0.67    1.36
   5   0  -2   -0.88    1.40
  -5   0   2    1.27    1.71
  -5   0   2    0.40    0.56
   4   0  -2    1.00    1.61
   4   0  -2    1.13    1.39
   4   0  -2    1.18    1.16
   4   0  -2    0.05    1.22
  -4   0   2    0.07    0.69
  -4   0   2    0.74    1.50
   3   0  -2   27.26    2.16
   3   0  -2   26.12    1.79
   3   0  -2   26.75    1.60
   3   0  -2   25.36    1.72
  -3   0   2   24.43    1.15
  -3   0   2   27.68    1.83
   2   0  -2  102.46    2.45
   2   0  -2  107.39    3.11
   2   0  -2  107.83    2.43
   2   0  -2  108.81    2.75
  -2   0   2  104.05    2.04
  -2   0   2  107.34    2.77
   1   0  -2    0.24    0.65
   1   0  -2    0.19    0.58
   1   0  -2   -0.18    0.89
   1   0  -2    0.05    0.52
  -1   0   2    0.03    0.68
  -1   0   2    0.37    0.90
   0   0  -2  370.98    3.48
   0   0  -2  360.86    5.51
   0   0  -2  375.50    4.57
   0   0   2  367.18    4.26
   0   0   2  372.38    4.48
  -1   0  -2   21.76    0.91
  -1   0  -2   22.29    0.50
  -1   0  -2   21.96    1.14
   1   0   2   22.44    0.93
   1   0   2   23.86    1.12
   1   0   2   22.78    1.19
  -2   0  -2   77.61    2.20
   2   0   2   77.27    2.14
   2   0   2   77.07    2.28
   2   0   2   76.57    2.30
   2   0   2   81.74    1.29
  -3   0  -2   30.81    2.04
   3   0   2   30.59    1.80
   3   0   2   31.02    1.15
   3   0   2   30.09    1.20
   3   0   2   30.05    1.67
   3   0   2   27.43    1.87
  -4   0  -2   23.12    2.11
   4   0   2   24.26    1.11
   4   0   2   22.10    1.92
   4   0   2   24.64    1.35
   4   0   2   23.20    1.46
   4   0   2   23.41    1.93
  -5   0  -2   42.41    2.98
   5   0   2   45.15    2.71
   5   0   2   43.51    1.98
   5   0   2   40.97    2.65
  -6   0  -2    1.91    2.40
  -6   0  -2    2.76    1.27
   6   0   2    0.08    1.95
   6   0   2    3.18    1.34
   6   0   2    3.76    1.26
   6   0   2    1.35    2.03
  -7   0  -2    3.57    2.98
   7   0   2    3.14    1.66
   7   0   2    1.58    2.49
   7   0   2    3.65    2.49
   7   0   2    3.62    1.35
  -8   0  -2    3.19    3.21
   8   0   2    2.37    1.82
   8   0   2    2.91    2.67
   8   0   2    2.28    2.71
  -9   0  -2    0.64    3.10
   9   0   2    0.12    1.76
   9   0   2    0.52    2.66
   9   0   2    3.80    2.86
 -10   0  -2    0.23    3.19
  10   0   2    1.92    2.80
  10   0   2    3.27    3.08
  10   0   2    2.28    2.20
 -11   0  -2    2.30    3.77
  11   0   2    3.77    3.10
  11   0   2    7.45    3.24
 -12   0  -2    0.24    4.11
  12   0   2    7.94    3.46
  12   0   2    2.01    3.41
  12  -1  -2    1.24    3.01
  12  -1  -2    6.80    3.82
 -12   1   2    0.92    4.18
  11  -1  -2    0.43    3.12
  11  -1  -2   -1.57    2.22
 -11   1   2    2.63    3.88
  10  -1  -2    6.12    3.19
  10  -1  -2    2.13    2.43
  10  -1  -2    2.61    2.91
 -10   1   2    1.85    3.44
   9  -1  -2    6.20    3.32
   9  -1  -2    8.09    2.70
   9  -1  -2   14.33    3.61
  -9   1   2    8.20    3.64
   8  -1  -2    8.16    2.86
   8  -1  -2    7.87    2.44
   8  -1  -2    5.50    3.19
  -8   1   2    5.17    3.24
   7  -1  -2   -1.21    2.55
   7  -1  -2   -0.91    1.88
   7  -1  -2   -1.01    2.18
  -7   1   2    0.27    2.66
   6  -1  -2   -1.56    2.11
   6  -1  -2   -0.43    2.27
   6  -1  -2   -0.30    1.57
  -6   1   2    1.48    1.61
  -6   1   2   -1.84    2.21
   5  -1  -2  102.15    3.88
   5  -1  -2  100.58    4.18
   5  -1  -2  100.34    3.49
  -5   1   2   93.67    2.76
   4  -1  -2    2.66    1.23
   4  -1  -2    1.82    1.54
   4  -1  -2    2.65    1.51
  -4   1   2    3.26    1.24
   3  -1  -2   38.18    2.00
   3  -1  -2   37.50    2.42
   3  -1  -2   36.72    2.16
  -3   1   2   40.01    1.78
   2  -1  -2    0.18    1.30
   2  -1  -2    0.61    0.91
   2  -1  -2   -1.28    1.35
  -2   1   2   -0.20    0.87
  -2   1   2   -0.42    0.41
   1  -1  -2  167.65    3.32
   1  -1  -2  160.13    2.63
   1  -1  -2  159.27    3.04
  -1   1   2  174.64    2.37
  -1   1   2  172.04    2.63
   0  -1  -2   16.48    0.97
   0  -1  -2   17.34    0.91
   0  -1  -2   16.57    0.77
   0   1   2   18.10    0.87
   0   1   2   17.80    0.84
  -1  -1  -2  119.64    1.79
  -1  -1  -2  116.30    2.24
   1   1   2  115.37    2.07
   1   1   2  111.17    2.21
   1   1   2  116.51    2.29
   1   1   2  118.30    1.72
   2   1   2   19.09    1.30
   2   1   2   19.85    1.09
   2   1   2   19.75    1.15
   2   1   2   20.75    0.97
   2   1   2   19.45    1.26
   2   1   2   18.81    1.33
   3   1   2  407.87    5.87
   3   1   2  416.78    6.11
   3   1   2  438.24    5.13
   3   1   2  436.77    4.94
   3   1   2  428.46    5.62
   3   1   2  438.92    6.24
   4   1   2    0.02    1.15
   4   1   2    0.85    0.75
   4   1   2   -0.42    1.10
   4   1   2    0.56    0.90
   4   1   2   -0.40    0.65
   5   1   2  103.24    3.52
   5   1   2  103.65    2.83
   5   1   2  108.22    3.77
   5   1   2  100.77    2.87
  -6  -1  -2    1.14    1.50
   6   1   2   -0.23    1.73
   6   1   2    3.71    0.97
   6   1   2    1.43    1.41
   6   1   2    0.72    1.97
  -7  -1  -2   81.66    4.73
  -7  -1  -2   77.66    3.23
   7   1   2   82.02    4.12
   7   1   2   83.62    2.95
   7   1   2   83.90    3.63
   7   1   2   80.31    4.26
  -8  -1  -2   -2.41    2.75
   8   1   2    2.26    2.59
   8   1   2    0.23    1.63
   8   1   2    0.11    2.43
  -9  -1  -2   -0.35    2.89
   9   1   2    2.47    2.50
   9   1   2   -0.58    2.50
   9   1   2   -0.72    1.92
 -10  -1  -2    1.23    3.20
  10   1   2    4.47    2.75
  10   1   2    5.68    3.10
  10   1   2    1.08    2.18
 -11  -1  -2   21.01    4.91
  11   1   2   27.94    4.38
  11   1   2   32.99    3.93
 -12  -1  -2    1.67    3.81
  12   1   2    5.89    3.49
  12  -2  -2    4.05    3.35
  12  -2  -2    3.28    2.71
 -12   2   2    2.33    4.30
  11  -2  -2    7.71    3.23
  11  -2  -2   -0.41    2.43
  11  -2  -2    6.00    3.30
 -11   2   2    0.91    3.72
  10  -2  -2    9.20    3.32
  10  -2  -2    2.16    2.43
  10  -2  -2    3.86    3.04
 -10   2   2    3.44    3.53
   9  -2  -2    0.17    2.72
   9  -2  -2    0.43    2.10
   9  -2  -2    1.12    2.62
  -9   2   2    1.66    3.28
   8  -2  -2    9.51    3.53
   8  -2  -2    7.99    3.24
   8  -2  -2    9.64    2.50
  -8   2   2    9.42    3.55
   7  -2  -2   50.75    4.07
   7  -2  -2   58.10    4.13
   7  -2  -2   58.04    3.90
  -7   2   2   53.56    4.36
   6  -2  -2    8.02    2.80
   6  -2  -2    8.33    2.07
   6  -2  -2    8.14    2.97
  -6   2   2    7.77    2.88
  -6   2   2    8.43    1.43
   5  -2  -2    6.23    1.66
   5  -2  -2    6.31    2.31
   5  -2  -2    3.63    2.23
  -5   2   2    7.63    1.24
  -5   2   2    5.66    2.24
   4  -2  -2   15.28    2.14
   4  -2  -2   13.73    1.77
   4  -2  -2   19.06    2.61
  -4   2   2   13.52    2.01
  -4   2   2   13.45    1.15
   3  -2  -2   50.58    2.23
   3  -2  -2   53.15    1.45
   3  -2  -2   54.67    2.75
   3  -2  -2   53.49    2.69
  -3   2   2   54.26    1.60
  -3   2   2   54.12    2.55
   2  -2  -2    8.33    1.97
   2  -2  -2    6.89    1.07
   2  -2  -2    9.47    1.83
   2  -2  -2    8.21    1.32
  -2   2   2    9.62    1.12
  -2   2   2    9.34    1.58
   1  -2  -2  372.23    5.27
   1  -2  -2  368.43    5.54
   1  -2  -2  374.88    4.68
  -1   2   2  374.95    4.80
  -1   2   2  388.29    4.39
   0  -2  -2   78.10    2.01
   0  -2  -2   76.25    2.28
   0  -2  -2   77.00    1.85
   0   2   2   78.25    1.98
   0   2   2   76.93    1.80
  -1  -2  -2    1.96    0.69
  -1  -2  -2    3.23    1.09
  -1  -2  -2    3.67    0.85
   1   2   2    2.98    0.89
   1   2   2    3.95    1.03
   1   2   2    1.57    0.61
   2   2   2  103.68    2.35
   2   2   2  103.82    2.66
   2   2   2  108.27    2.54
   2   2   2  104.08    2.33
   2   2   2  104.93    2.50
   2   2   2  104.53    2.50
   3   2   2   89.29    2.49
   3   2   2   90.13    2.60
   3   2   2   88.09    2.53
   3   2   2   89.68    2.81
   3   2   2   88.23    2.58
   3   2   2   91.68    2.52
   4   2   2    8.91    1.46
   4   2   2    9.39    1.26
   4   2   2   10.19    1.34
   4   2   2   12.08    1.88
   4   2   2   10.62    1.40
   4   2   2    9.39    1.35
   5   2   2    9.34    1.59
   5   2   2    9.75    1.78
   5   2   2    9.37    1.64
   5   2   2   10.69    2.09
   5   2   2    9.27    1.98
  -6  -2  -2   40.07    2.79
   6   2   2   40.13    2.26
   6   2   2   38.38    3.12
   6   2   2   38.12    2.94
   6   2   2   39.53    2.76
   6   2   2   41.97    2.66
  -7  -2  -2   29.21    2.90
   7   2   2   32.62    2.85
   7   2   2   27.62    3.08
   7   2   2   27.51    3.32
   7   2   2   31.02    2.75
  -8  -2  -2    1.82    2.43
   8   2   2    4.42    2.73
   8   2   2    4.25    2.42
   8   2   2    5.03    2.23
   9   2   2    4.18    2.66
   9   2   2    0.68    1.88
   9   2   2    6.71    2.88
 -10  -2  -2    4.48    3.31
  10   2   2    0.44    2.66
  10   2   2    0.11    2.20
  10   2   2    2.61    2.36
 -11  -2  -2    2.87    3.38
  11   2   2    2.59    2.90
  11   2   2    2.83    2.21
 -12  -2  -2    4.37    4.39
  12   2   2    7.11    3.57
  12  -3  -2    8.77    3.54
  12  -3  -2    7.81    3.58
 -12   3   2    1.34    4.69
  11  -3  -2   17.88    4.41
  11  -3  -2   15.41    3.28
 -11   3   2   12.76    4.86
  10  -3  -2    7.41    3.37
  10  -3  -2    0.53    2.24
  10  -3  -2    4.27    3.14
 -10   3   2   -0.59    3.36
   9  -3  -2    4.15    2.54
   9  -3  -2    4.38    3.09
   9  -3  -2    2.00    2.88
  -9   3   2    1.96    3.58
   8  -3  -2   -0.86    1.95
   8  -3  -2   -0.72    2.59
   8  -3  -2    0.68    2.92
  -8   3   2    1.00    3.14
   7  -3  -2   77.72    4.87
   7  -3  -2   69.23    3.83
   7  -3  -2   67.87    4.55
  -7   3   2   76.69    4.99
   6  -3  -2   75.98    4.47
   6  -3  -2   80.29    3.68
   6  -3  -2   76.18    4.35
  -6   3   2   78.80    4.60
   5  -3  -2    8.01    2.78
   5  -3  -2    6.69    1.77
   5  -3  -2    7.13    2.51
   5  -3  -2    6.34    0.95
  -5   3   2    6.61    0.94
  -5   3   2    7.14    2.51
   4  -3  -2   13.14    2.47
   4  -3  -2    9.15    1.22
   4  -3  -2   11.46    2.63
   4  -3  -2   10.89    1.76
  -4   3   2    8.93    0.90
  -4   3   2   12.87    2.41
   3  -3  -2   27.75    2.51
   3  -3  -2   26.90    2.15
   3  -3  -2   30.09    1.75
   3  -3  -2   26.65    1.90
  -3   3   2   26.67    2.13
  -3   3   2   28.46    1.23
   2  -3  -2   40.45    2.17
   2  -3  -2   42.55    2.07
   2  -3  -2   40.27    2.65
   2  -3  -2   41.28    2.02
  -2   3   2   40.84    1.49
  -2   3   2   39.75    2.21
   1  -3  -2   14.85    2.12
   1  -3  -2   13.92    1.63
   1  -3  -2   13.98    1.53
   1  -3  -2   14.84    1.50
  -1   3   2   13.41    1.11
  -1   3   2   14.78    1.58
   0  -3  -2    7.95    1.19
   0  -3  -2   11.11    1.85
   0  -3  -2    8.67    1.25
   0  -3  -2   10.66    1.92
   0   3   2   11.85    1.68
   0   3   2   10.20    1.35
  -1  -3  -2   -1.95    0.80
  -1  -3  -2    0.84    1.38
  -1  -3  -2    0.78    0.84
   1   3   2   -0.72    1.02
   1   3   2   -0.78    0.95
  -2  -3  -2    1.53    1.24
   2   3   2    1.69    1.00
   2   3   2    2.02    0.97
   2   3   2    1.22    1.04
   3   3   2    1.23    0.77
   3   3   2    2.46    1.15
   3   3   2    1.54    0.97
   3   3   2    1.36    1.11
   4   3   2   40.77    2.21
   4   3   2   37.61    2.33
   4   3   2   39.95    2.01
   4   3   2   38.60    2.14
  -5  -3  -2    0.35    1.63
   5   3   2    0.09    1.43
   5   3   2    1.46    1.16
   5   3   2    0.16    1.20
   5   3   2    0.32    1.46
  -6  -3  -2   14.09    2.88
  -6  -3  -2   15.34    2.98
   6   3   2   21.31    3.17
   6   3   2   20.00    3.02
   6   3   2   13.61    2.07
   6   3   2   15.58    2.24
  -7  -3  -2    1.67    2.53
  -7  -3  -2    4.18    2.47
   7   3   2    2.27    2.32
   7   3   2    3.09    1.94
   7   3   2    4.45    2.44
   7   3   2    3.14    2.09
  -8  -3  -2    6.56    2.78
   8   3   2    5.50    2.18
   8   3   2    5.75    2.84
   8   3   2    8.61    3.14
   8   3   2    5.20    2.15
   9   3   2    9.62    2.46
   9   3   2   14.28    3.37
  10   3   2    7.60    3.31
  10   3   2    4.96    2.42
 -11  -3  -2    2.51    3.27
  11   3   2   -0.39    2.22
  11   3   2    4.63    3.27
 -12  -3  -2    3.46    4.20
  12   3   2    0.55    2.74
  12   3   2    2.81    3.01
  12  -4  -2   13.69    4.07
  12  -4  -2   11.79    3.41
 -12   4   2   -0.11    4.65
  11  -4  -2    3.45    3.13
  11  -4  -2    8.74    3.80
 -11   4   2    1.80    4.41
  10  -4  -2    6.70    2.57
  10  -4  -2    6.58    3.42
  10  -4  -2   15.99    4.10
 -10   4   2    9.95    4.56
   9  -4  -2   -1.06    2.01
   9  -4  -2    3.31    3.25
   9  -4  -2    0.50    2.64
  -9   4   2   -2.24    3.46
   8  -4  -2    9.19    2.65
   8  -4  -2    8.05    3.20
   8  -4  -2   10.01    3.64
  -8   4   2    7.64    3.79
   7  -4  -2   -2.84    3.02
   7  -4  -2    0.62    2.84
   7  -4  -2    0.35    2.17
  -7   4   2    3.45    3.29
   6  -4  -2   75.29    4.85
   6  -4  -2   77.40    3.77
   6  -4  -2   79.72    4.45
  -6   4   2   76.61    4.82
   5  -4  -2   -2.16    2.08
   5  -4  -2   -1.26    1.52
   5  -4  -2   -1.97    1.94
   5  -4  -2   -0.02    1.39
  -5   4   2    0.09    2.38
  -5   4   2   -0.73    0.57
   4  -4  -2  161.67    3.83
   4  -4  -2  180.27    5.66
   4  -4  -2  174.27    5.04
   4  -4  -2  177.19    4.55
  -4   4   2  177.52    2.90
  -4   4   2  171.40    5.27
   3  -4  -2    0.29    1.52
   3  -4  -2    0.89    1.20
   3  -4  -2    0.61    1.67
   3  -4  -2    1.90    1.73
  -3   4   2    0.07    0.75
  -3   4   2    1.61    1.71
   2  -4  -2   66.06    2.63
   2  -4  -2   68.52    2.58
   2  -4  -2   64.92    3.29
   2  -4  -2   66.19    2.74
  -2   4   2   68.14    2.05
  -2   4   2   63.83    2.93
   1  -4  -2    0.69    1.01
   1  -4  -2    1.07    1.59
   1  -4  -2   -0.06    1.10
   1  -4  -2    0.84    1.80
  -1   4   2   -0.25    0.80
  -1   4   2    0.73    1.39
   0  -4  -2  100.54    2.23
   0  -4  -2  101.70    2.85
   0  -4  -2   93.54    3.31
   0  -4  -2   98.17    3.44
   0   4   2  101.29    3.26
   0   4   2  100.77    2.76
  -1  -4  -2    2.50    0.88
  -1  -4  -2    2.38    1.87
  -1  -4  -2    3.53    1.61
  -1  -4  -2    2.12    1.04
   1   4   2    2.97    1.02
   1   4   2    1.47    1.23
  -2  -4  -2   21.28    1.13
  -2  -4  -2   21.54    1.69
  -2  -4  -2   21.98    2.32
   2   4   2   21.94    1.87
   2   4   2   22.82    1.59
   2   4   2   22.75    1.76
  -3  -4  -2   26.15    2.19
  -3  -4  -2   25.94    1.94
   3   4   2   25.65    1.46
   3   4   2   27.51    2.11
   3   4   2   26.22    2.07
   3   4   2   24.24    1.97
  -4  -4  -2   79.09    3.66
   4   4   2   77.33    2.65
   4   4   2   75.84    3.05
   4   4   2   76.64    3.40
  -5  -4  -2   73.27    3.40
  -5  -4  -2   76.16    3.91
   5   4   2   75.79    3.75
   5   4   2   75.93    3.14
   5   4   2   77.30    2.84
   5   4   2   76.82    3.38
  -6  -4  -2    0.36    2.63
  -6  -4  -2    0.76    2.53
   6   4   2    0.20    1.75
   6   4   2    3.19    1.67
   6   4   2    0.81    2.06
   6   4   2    1.95    2.07
  -7  -4  -2   18.91    3.46
  -7  -4  -2   24.23    4.06
   7   4   2   22.58    2.53
   7   4   2   21.75    3.15
   7   4   2   19.97    2.97
   7   4   2   20.08    2.80
  -8  -4  -2   -1.49    3.00
   8   4   2    1.27    2.04
   8   4   2    1.50    2.58
   8   4   2    0.28    2.44
  -9  -4  -2   17.72    3.78
   9   4   2   23.39    4.40
   9   4   2   16.23    2.93
   9   4   2   21.70    3.12
  10   4   2    3.34    3.37
  10   4   2    1.24    2.30
  10   4   2    6.89    3.19
  11   4   2    6.42    3.05
  11   4   2    0.33    2.63
 -12  -4  -2    2.92    3.50
  12   4   2    0.31    2.56
  11  -5  -2    6.72    3.45
  11  -5  -2    8.23    3.95
 -11   5   2   -4.24    4.34
  10  -5  -2    9.66    3.92
  10  -5  -2    8.04    3.50
 -10   5   2    1.36    4.24
   9  -5  -2    6.78    3.80
   9  -5  -2    5.17    2.37
   9  -5  -2    8.07    3.31
  -9   5   2    6.76    4.20
   8  -5  -2    1.95    2.10
   8  -5  -2    0.04    2.57
   8  -5  -2    2.99    3.52
  -8   5   2    1.89    3.56
   7  -5  -2    2.24    3.44
   7  -5  -2    1.35    2.70
   7  -5  -2    0.73    1.96
  -7   5   2    0.39    3.37
   6  -5  -2   16.27    4.11
   6  -5  -2   13.12    3.33
   6  -5  -2   15.35    2.59
  -6   5   2   14.75    3.95
   5  -5  -2   13.32    3.22
   5  -5  -2   15.27    3.09
   5  -5  -2   14.97    2.46
   5  -5  -2   13.06    2.44
  -5   5   2   14.45    3.42
   4  -5  -2   -0.14    1.49
   4  -5  -2    0.26    1.92
   4  -5  -2   -0.46    1.90
   4  -5  -2    1.11    2.84
  -4   5   2   -0.12    0.85
  -4   5   2    0.28    2.35
   3  -5  -2   16.51    3.18
   3  -5  -2   12.47    1.82
   3  -5  -2   13.82    2.10
   3  -5  -2   14.19    1.99
  -3   5   2   17.92    2.99
  -3   5   2   12.90    1.30
   2  -5  -2   13.81    1.82
   2  -5  -2   18.87    3.04
   2  -5  -2   14.18    1.69
   2  -5  -2   17.66    2.47
  -2   5   2   18.67    2.78
  -2   5   2   14.57    1.30
   1  -5  -2    3.80    2.23
   1  -5  -2    3.56    2.14
   1  -5  -2    3.29    1.26
   1  -5  -2    4.53    1.24
  -1   5   2    3.68    1.78
  -1   5   2    3.92    1.21
   0  -5  -2    2.40    2.22
   0  -5  -2    2.08    1.18
   0  -5  -2    2.25    1.95
   0  -5  -2    3.79    0.90
   0   5   2    2.38    1.59
   0   5   2    2.85    1.28
  -1  -5  -2   24.23    2.33
  -1  -5  -2   24.57    2.26
  -1  -5  -2   23.96    0.85
  -1  -5  -2   22.76    1.90
   1   5   2   24.28    1.75
   1   5   2   21.54    2.03
  -2  -5  -2   18.07    2.13
  -2  -5  -2   16.89    1.01
  -2  -5  -2   16.88    2.21
   2   5   2   17.36    1.97
   2   5   2   17.71    1.95
  -3  -5  -2   21.89    2.10
  -3  -5  -2   23.42    3.03
   3   5   2   23.43    2.18
   3   5   2   23.63    2.23
  -4  -5  -2   14.36    3.30
  -4  -5  -2   18.71    2.37
  -4  -5  -2   14.22    2.55
   4   5   2   14.91    2.65
   4   5   2   12.89    2.05
   4   5   2   12.31    1.55
  -5  -5  -2   26.92    3.66
  -5  -5  -2   25.74    2.70
  -5  -5  -2   28.00    2.56
   5   5   2   25.48    2.87
   5   5   2   25.97    2.33
  -6  -5  -2    2.44    3.28
  -6  -5  -2    4.19    2.38
   6   5   2    5.49    2.12
   6   5   2    6.57    2.70
   6   5   2    3.60    2.03
  -7  -5  -2   -0.51    2.87
  -7  -5  -2    1.96    3.31
   7   5   2    0.19    1.97
   7   5   2    1.15    2.12
   7   5   2    1.21    2.44
  -8  -5  -2    4.97    3.29
   8   5   2   10.41    2.71
   8   5   2   10.01    3.31
   8   5   2    3.69    2.34
  -9  -5  -2   -1.13    3.21
   9   5   2    4.99    2.85
   9   5   2    1.18    2.33
   9   5   2    3.48    3.14
  10   5   2    9.13    3.88
  10   5   2    4.66    2.65
  11   5   2   -2.52    3.42
  11   5   2    0.84    2.60
  11  -6  -2   11.40    4.48
  11  -6  -2   11.64    3.62
 -11   6   2   -0.37    5.09
  10  -6  -2    8.80    3.99
  10  -6  -2    5.87    3.23
 -10   6   2    2.76    4.77
   9  -6  -2    4.42    3.00
   9  -6  -2    1.08    3.43
   9  -6  -2   -1.46    2.34
  -9   6   2    0.70    4.15
   8  -6  -2    2.75    2.80
   8  -6  -2    1.99    3.56
   8  -6  -2    0.49    2.11
  -8   6   2    1.19    3.73
   7  -6  -2    1.79    2.86
   7  -6  -2   -0.26    2.20
   7  -6  -2    3.12    3.51
  -7   6   2    0.70    3.49
   6  -6  -2    7.93    2.38
   6  -6  -2    9.65    3.38
   6  -6  -2    6.79    3.86
  -6   6   2    7.43    3.63
   5  -6  -2   -0.70    2.50
   5  -6  -2   -1.19    2.48
   5  -6  -2   -0.03    2.10
   5  -6  -2   -3.05    3.09
  -5   6   2    0.68    3.11
   4  -6  -2   25.87    4.28
   4  -6  -2   23.94    2.73
   4  -6  -2   19.98    2.79
   4  -6  -2   22.77    3.05
  -4   6   2   24.35    3.59
   3  -6  -2    3.90    1.75
   3  -6  -2    1.65    2.97
   3  -6  -2    4.72    2.54
   3  -6  -2    4.86    1.85
  -3   6   2    3.32    1.35
  -3   6   2    6.33    2.95
   2  -6  -2   51.62    2.84
   2  -6  -2   56.38    3.89
   2  -6  -2   51.99    2.45
   2  -6  -2   53.83    3.82
  -2   6   2   50.29    2.35
  -2   6   2   50.45    3.60
   1  -6  -2    1.23    2.35
   1  -6  -2    0.85    2.61
   1  -6  -2    0.58    1.28
   1  -6  -2    1.03    1.12
  -1   6   2    1.51    2.02
  -1   6   2    1.27    1.32
   0  -6  -2   37.42    2.45
   0  -6  -2   39.17    3.06
   0  -6  -2   36.12    1.25
   0  -6  -2   36.91    3.50
   0   6   2   34.89    2.36
   0   6   2   33.65    2.76
  -1  -6  -2   17.74    2.65
  -1  -6  -2   18.40    3.45
  -1  -6  -2   13.69    1.93
   1   6   2   15.99    2.60
  -2  -6  -2   82.22    4.49
  -2  -6  -2   78.87    3.50
   2   6   2   83.53    3.73
  -3  -6  -2    3.33    0.97
  -3  -6  -2    3.75    2.02
  -3  -6  -2    2.66    2.07
  -3  -6  -2    5.31    3.28
   3   6   2    4.68    1.78
   3   6   2    2.55    1.92
  -4  -6  -2   19.74    3.55
  -4  -6  -2   26.48    4.36
  -4  -6  -2   17.00    2.54
   4   6   2   17.61    2.59
   4   6   2   19.84    2.57
  -5  -6  -2   15.07    4.20
  -5  -6  -2    8.04    2.70
   5   6   2   13.09    3.05
   5   6   2   10.21    2.40
  -6  -6  -2    2.07    3.26
  -6  -6  -2   -1.09    4.26
   6   6   2    0.09    2.44
   6   6   2    0.87    2.04
  -7  -6  -2    1.31    4.13
  -7  -6  -2    2.05    3.34
   7   6   2    1.46    2.09
   7   6   2    1.76    2.53
  -8  -6  -2   29.10    4.77
  -8  -6  -2   29.93    5.76
   8   6   2   32.84    4.08
   8   6   2   27.78    3.65
  -9  -6  -2   -4.57    3.38
   9   6   2    0.64    2.48
   9   6   2    4.27    3.24
 -10  -6  -2   -4.35    3.65
  10   6   2    4.56    3.86
  10   6   2   -1.21    2.54
  11   6   2    5.44    4.51
  11   6   2    3.26    2.98
  10  -7  -2    5.29    3.26
  10  -7  -2    8.15    4.39
 -10   7   2   -4.69    4.32
   9  -7  -2    3.36    3.04
   9  -7  -2    5.50    3.17
  -9   7   2   -5.47    4.01
   8  -7  -2   -1.17    2.48
   8  -7  -2    4.25    2.92
   8  -7  -2    3.17    3.84
  -8   7   2   -4.23    3.51
   7  -7  -2    4.58    2.36
   7  -7  -2    7.01    2.90
   7  -7  -2    3.77    3.83
  -7   7   2    8.10    4.12
   6  -7  -2    5.43    3.87
   6  -7  -2    1.95    2.68
   6  -7  -2   -0.10    2.10
  -6   7   2    2.99    3.63
   5  -7  -2   -0.27    2.23
   5  -7  -2    1.52    3.30
   5  -7  -2   -0.53    3.59
   5  -7  -2    2.52    2.34
  -5   7   2    1.50    3.45
   4  -7  -2   37.52    3.25
   4  -7  -2   35.07    4.52
   4  -7  -2   30.37    4.43
   4  -7  -2   32.95    3.07
  -4   7   2   37.49    4.40
   3  -7  -2   10.78    2.32
   3  -7  -2    8.41    2.41
   3  -7  -2    8.66    3.69
   3  -7  -2   11.56    3.61
  -3   7   2   10.25    3.63
   2  -7  -2   69.04    3.55
   2  -7  -2   69.78    4.91
   2  -7  -2   72.12    2.93
   2  -7  -2   71.01    4.63
  -2   7   2   68.76    4.49
   1  -7  -2   12.88    1.48
   1  -7  -2   16.87    3.49
   1  -7  -2   14.45    2.29
   1  -7  -2   14.01    3.39
  -1   7   2   14.71    3.22
   0  -7  -2   11.86    3.93
   0  -7  -2    8.20    3.18
   0  -7  -2    5.79    1.84
   0   7   2    9.80    2.74
  -1  -7  -2    5.81    2.88
  -1  -7  -2    1.13    1.60
  -1  -7  -2    3.73    2.93
   1   7   2    3.78    2.32
  -2  -7  -2   22.57    3.57
  -2  -7  -2   32.12    4.77
  -2  -7  -2   25.17    3.14
  -2  -7  -2   22.46    2.60
   2   7   2   22.16    2.82
  -3  -7  -2    0.46    2.93
  -3  -7  -2    1.60    2.50
  -3  -7  -2    1.15    3.75
   3   7   2   -0.39    2.04
  -4  -7  -2    6.23    4.25
  -4  -7  -2    1.92    3.16
   4   7   2    1.86    2.32
   4   7   2    3.27    2.01
  -5  -7  -2   11.03    4.61
  -5  -7  -2    8.98    3.61
   5   7   2   10.63    2.34
   5   7   2   12.89    3.32
  -6  -7  -2    0.46    3.38
  -6  -7  -2    0.67    4.10
   6   7   2    0.38    2.17
   6   7   2   -0.18    2.32
  -7  -7  -2    1.12    4.70
  -7  -7  -2    2.54    3.66
   7   7   2   -1.24    2.21
   7   7   2    4.59    2.88
  -8  -7  -2    5.12    5.12
  -8  -7  -2    0.84    3.74
   8   7   2    5.20    3.24
   8   7   2    2.73    2.68
  -9  -7  -2    0.04    3.96
   9   7   2    1.60    3.00
   9   7   2   -0.92    2.44
 -10  -7  -2   -2.15    4.22
  10   7   2    3.16    2.99
  10   7   2    3.13    3.54
  11   7   2    3.75    4.08
  11   7   2   -0.10    2.95
  10  -8  -2   19.77    5.16
 -10   8   2    4.04    5.46
   9  -8  -2    7.49    3.42
   9  -8  -2   11.10    4.59
  -9   8   2   -2.65    4.41
   8  -8  -2    3.64    4.11
   8  -8  -2    7.45    3.09
  -8   8   2   -1.65    4.61
   7  -8  -2    5.45    2.85
   7  -8  -2   -2.62    2.47
   7  -8  -2    2.18    3.86
  -7   8   2   -1.48    4.37
   6  -8  -2   45.28    3.93
   6  -8  -2   45.71    4.50
   6  -8  -2   43.20    4.17
  -6   8   2   46.09    5.32
   5  -8  -2    6.13    3.99
   5  -8  -2    1.37    4.02
   5  -8  -2    0.73    2.09
   5  -8  -2    3.35    2.43
  -5   8   2    4.80    3.81
   4  -8  -2    3.04    3.87
   4  -8  -2    4.56    2.27
   4  -8  -2    3.88    2.24
   4  -8  -2    0.33    3.77
  -4   8   2    1.85    3.61
   3  -8  -2    2.89    3.90
   3  -8  -2    3.12    3.81
   3  -8  -2    5.68    2.78
   3  -8  -2    2.20    2.06
  -3   8   2    4.45    3.58
   2  -8  -2   62.41    3.74
   2  -8  -2   62.10    4.86
   2  -8  -2   66.05    5.48
   2  -8  -2   68.83    3.94
  -2   8   2   62.68    4.74
   1  -8  -2    3.54    3.11
   1  -8  -2    4.12    3.33
   1  -8  -2    4.94    2.06
   1  -8  -2    5.51    4.32
  -1   8   2    2.98    2.96
   0  -8  -2   10.91    3.26
   0  -8  -2   13.75    3.37
   0  -8  -2   15.26    4.68
   0  -8  -2   12.16    2.35
   0   8   2   12.64    3.54
  -1  -8  -2    1.59    2.98
  -1  -8  -2   -1.43    2.99
  -1  -8  -2    1.19    3.15
  -1  -8  -2    0.12    1.72
   1   8   2   -1.30    2.34
  -2  -8  -2   33.50    4.96
  -2  -8  -2   31.52    3.48
  -2  -8  -2   29.11    3.94
  -2  -8  -2   30.53    3.07
   2   8   2   28.41    3.41
  -3  -8  -2    7.16    2.98
  -3  -8  -2    6.42    4.56
   3   8   2    6.77    2.84
  -4  -8  -2   11.76    4.90
  -4  -8  -2   11.74    3.20
   4   8   2   14.08    3.29
  -5  -8  -2    0.46    4.43
  -5  -8  -2    0.82    3.38
   5   8   2    1.47    2.39
   5   8   2    1.70    2.24
  -6  -8  -2   -2.41    4.33
  -6  -8  -2    4.26    3.90
   6   8   2    3.19    2.60
   6   8   2    5.50    3.06
  -7  -8  -2   -0.65    4.69
  -7  -8  -2   -2.29    2.75
   7   8   2    0.85    2.64
   7   8   2    1.78    2.86
  -8  -8  -2   -1.40    4.00
  -8  -8  -2   -0.63    4.67
   8   8   2    2.35    3.03
   8   8   2   -0.61    2.67
  -9  -8  -2    1.62    4.50
   9   8   2    8.02    3.82
   9   8   2    3.32    3.12
 -10  -8  -2   -5.83    4.40
  10   8   2    5.52    3.59
  10   8   2   -0.32    3.15
   9  -9  -2   17.91    4.89
   9  -9  -2   11.57    4.92
  -9   9   2   -0.21    5.31
   8  -9  -2   16.15    3.74
   8  -9  -2   10.34    4.57
  -8   9   2    3.30    5.13
   7  -9  -2   11.57    4.72
  -7   9   2    2.80    4.56
   6  -9  -2    5.60    3.03
   6  -9  -2   16.92    4.93
  -6   9   2   11.08    4.77
   5  -9  -2   12.66    4.49
   5  -9  -2    6.25    2.85
   5  -9  -2    8.37    4.96
  -5   9   2    8.19    4.28
   4  -9  -2   12.15    4.91
   4  -9  -2   14.68    4.56
   4  -9  -2    8.71    2.54
  -4   9   2   11.80    4.24
   3  -9  -2   32.03    4.54
   3  -9  -2   31.81    3.45
   3  -9  -2   31.93    3.28
   3  -9  -2   39.67    6.42
  -3   9   2   30.05    4.83
   2  -9  -2    7.59    4.66
   2  -9  -2    7.72    2.41
   2  -9  -2   11.37    3.29
   2  -9  -2   11.47    3.96
  -2   9   2   12.59    4.15
   1  -9  -2    1.99    2.05
   1  -9  -2    1.75    3.34
   1  -9  -2    4.35    3.14
   1  -9  -2    2.53    4.53
  -1   9   2    2.76    3.05
   0  -9  -2   10.02    4.85
   0  -9  -2   14.65    3.84
   0  -9  -2   11.78    3.73
   0  -9  -2    7.99    2.41
   0   9   2   11.79    3.44
  -1  -9  -2  100.20    5.03
  -1  -9  -2   90.06    5.41
  -1  -9  -2   87.21    6.31
  -1  -9  -2   91.71    4.43
   1   9   2   91.71    5.34
  -2  -9  -2    2.73    2.10
  -2  -9  -2    8.49    4.71
  -2  -9  -2    5.34    3.73
   2   9   2    5.59    2.88
  -3  -9  -2    6.84    2.45
  -3  -9  -2    3.33    3.72
  -3  -9  -2    4.79    4.74
   3   9   2    5.80    2.88
  -4  -9  -2   -0.73    4.77
  -4  -9  -2   -4.02    3.30
   4   9   2    2.97    2.46
  -5  -9  -2   43.84    5.13
  -5  -9  -2   39.96    5.86
   5   9   2   48.89    4.42
  -6  -9  -2   -0.85    3.91
  -6  -9  -2   -0.29    5.14
   6   9   2    4.29    3.05
   6   9   2   -0.45    2.77
  -7  -9  -2   -0.37    4.14
  -7  -9  -2   -5.64    4.97
   7   9   2    3.18    3.13
   7   9   2    1.96    3.03
  -8  -9  -2   -2.50    5.43
  -8  -9  -2   -2.71    4.30
   8   9   2    6.67    3.48
   8   9   2    2.60    3.09
  -9  -9  -2    2.21    5.07
   9   9   2    4.27    3.67
   9   9   2    9.60    4.05
   8 -10  -2   14.98    5.27
  -8  10   2   -3.01    4.77
   7 -10  -2    8.21    4.60
  -7  10   2   -1.40    4.62
   6 -10  -2    9.98    4.58
  -6  10   2    0.52    4.35
   5 -10  -2   -2.69    2.60
   5 -10  -2    8.45    4.19
   5 -10  -2    1.87    4.65
  -5  10   2   -2.82    3.89
   4 -10  -2   -2.47    4.75
   4 -10  -2    1.11    2.46
   4 -10  -2    8.03    4.32
  -4  10   2    3.70    3.97
   3 -10  -2    5.82    2.68
   3 -10  -2   14.89    4.44
   3 -10  -2    8.23    6.03
  -3  10   2    6.76    3.91
   2 -10  -2    1.35    2.41
   2 -10  -2   -0.82    3.05
   2 -10  -2   -1.28    4.90
   2 -10  -2    1.91    3.47
  -2  10   2    2.68    3.71
   1 -10  -2    7.88    4.11
   1 -10  -2    8.28    2.55
   1 -10  -2    8.66    5.30
   1 -10  -2    8.08    3.61
  -1  10   2    6.98    3.76
   0 -10  -2    1.42    2.07
   0 -10  -2    6.94    3.63
   0 -10  -2    2.71    4.97
   0 -10  -2    3.30    3.70
   0  10   2    5.13    3.02
  -1 -10  -2    6.13    5.08
  -1 -10  -2    6.97    2.48
  -1 -10  -2    6.47    3.86
   1  10   2    9.84    3.30
  -2 -10  -2    3.75    2.38
  -2 -10  -2    1.26    4.02
  -2 -10  -2    2.43    4.89
   2  10   2    5.09    2.89
  -3 -10  -2    4.30    2.46
  -3 -10  -2    1.95    3.17
  -3 -10  -2   -1.81    5.02
   3  10   2    4.99    2.97
  -4 -10  -2   -3.63    5.06
  -4 -10  -2    4.70    4.29
  -4 -10  -2    4.11    2.62
   4  10   2    3.90    3.03
  -5 -10  -2   -8.99    5.00
  -5 -10  -2    0.90    4.15
   5  10   2    6.83    3.19
  -6 -10  -2    3.78    4.42
  -6 -10  -2    1.65    5.94
  -7 -10  -2   -8.77    6.33
  -7 -10  -2   -4.14    4.45
   7  10   2    2.39    3.07
  -8 -10  -2    1.79    4.85
  -8 -10  -2   -4.10    6.25
   8  10   2    1.33    3.63
   8  10   2   11.05    3.93
   7 -11  -2   14.84    5.06
  -7  11   2    3.31    5.41
   6 -11  -2   10.17    4.60
  -6  11   2   -0.91    4.32
   5 -11  -2   10.16    4.62
  -5  11   2    0.44    4.18
   4 -11  -2    1.69    5.52
   4 -11  -2    0.22    2.66
   4 -11  -2   13.04    4.47
  -4  11   2    6.26    4.31
   3 -11  -2    6.13    3.97
   3 -11  -2    1.64    2.55
   3 -11  -2   -2.62    5.52
  -3  11   2   -0.44    3.52
   2 -11  -2    5.06    3.69
   2 -11  -2   -3.97    5.52
   2 -11  -2    1.18    2.48
  -2  11   2    3.83    3.71
   1 -11  -2    6.12    2.58
   1 -11  -2    1.85    5.52
   1 -11  -2    3.10    4.32
  -1  11   2    5.74    3.52
   0 -11  -2   -0.94    4.15
   0 -11  -2    2.19    2.26
   0 -11  -2    0.40    4.03
   0  11   2    3.46    3.01
  -1 -11  -2    3.27    4.39
  -1 -11  -2    8.00    2.72
  -1 -11  -2    1.68    5.35
   1  11   2    8.29    3.27
  -2 -11  -2    2.64    4.44
  -2 -11  -2   -1.89    5.38
  -2 -11  -2    2.86    2.39
   2  11   2    7.36    3.15
  -3 -11  -2   10.53    2.94
  -3 -11  -2   13.95    5.19
  -3 -11  -2    9.94    4.94
   3  11   2   18.22    3.92
  -4 -11  -2   -0.87    5.86
  -4 -11  -2    5.94    2.93
  -4 -11  -2    3.27    3.71
   4  11   2   11.99    3.65
  -5 -11  -2    5.84    2.56
  -5 -11  -2   -4.18    6.00
  -5 -11  -2   -1.45    4.55
   5  11   2    9.41    3.36
  -6 -11  -2   -8.24    6.10
  -6 -11  -2   -3.12    4.76
   6  11   2    7.91    3.54
  -7 -11  -2   -0.79    5.14
  -7 -11  -2    1.86    7.05
   6 -12  -2   21.64    5.18
  -6  12   2    6.65    5.36
   5 -12  -2   16.71    4.80
  -5  12   2    0.27    5.02
   4 -12  -2   14.90    4.77
   4 -12  -2   -5.91    6.61
  -4  12   2    2.47    4.73
   3 -12  -2   -1.55    3.05
   3 -12  -2   10.68    4.63
   3 -12  -2   -3.30    6.13
  -3  12   2    2.87    3.68
   2 -12  -2    8.32    3.32
   2 -12  -2    5.16    6.51
  -2  12   2   12.39    4.39
   1 -12  -2    4.42    4.30
   1 -12  -2    2.81    6.54
   1 -12  -2   13.65    3.45
  -1  12   2   20.71    4.56
   0 -12  -2   -0.03    4.27
   0 -12  -2   -3.75    6.05
   0 -12  -2    0.75    2.38
   0  12   2    6.18    3.31
  -1 -12  -2    6.42    4.98
  -1 -12  -2    6.07    6.51
  -1 -12  -2   12.65    3.09
   1  12   2   15.16    3.86
  -2 -12  -2    3.27    2.72
  -2 -12  -2   -1.24    4.85
  -2 -12  -2    1.68    5.04
   2  12   2    7.58    3.21
  -3 -12  -2   15.76    5.67
  -3 -12  -2    5.54    6.73
  -4 -12  -2   10.66    3.56
  -4 -12  -2   -3.31    5.19
  -4 -12  -2   -5.93    6.53
   4  12   2    9.95    3.33
  -5 -12  -2   -3.97    7.01
  -5 -12  -2    9.00    3.37
  -5 -12  -2    1.83    4.34
  -6 -12  -2   12.77    3.78
  -6 -12  -2  -11.31    6.76
  -6 -12  -2   -5.07    5.21
   6  12   2    8.54    3.57
   4 -13  -2   -4.62    6.66
  -4  13   2    8.32    5.17
   3 -13  -2   -2.94    7.04
  -3  13   2    6.68    4.79
   2 -13  -2  -10.02    7.37
   2 -13  -2    1.09    3.06
  -2  13   2    7.85    4.31
   1 -13  -2    3.25    7.24
   1 -13  -2    8.48    3.50
  -1  13   2   19.65    4.60
   0 -13  -2    4.82    2.99
   0 -13  -2   -2.23    7.00
   0 -13  -2   -0.41    5.53
   0  13   2   10.56    3.89
  -1 -13  -2   -4.27    4.99
  -1 -13  -2   -7.25    6.60
  -1 -13  -2    5.40    3.28
   1  13   2   10.86    3.70
  -2 -13  -2   -8.30    7.05
  -2 -13  -2    2.15    2.81
  -2 -13  -2   -6.95    5.10
   2  13   2   10.66    3.31
  -3 -13  -2   -4.76    5.49
  -3 -13  -2    4.96    3.19
  -3 -13  -2   -3.52    7.09
   3  13   2   14.42    3.94
  -4 -13  -2   -9.93    6.94
   1  12  -3   17.65    4.46
  -1 -12   3   -4.51    5.88
  -1 -12   3    6.78    7.97
   0  12  -3    8.67    3.64
   0 -12   3   -3.82    6.83
   0 -12   3   -6.55    5.47
  -1  12  -3   10.97    4.22
   1 -12   3   -3.82    6.84
  -2  12  -3    7.46    3.85
   2 -12   3   -2.16    6.84
  -4 -11   3   -2.80    5.93
  -4 -11   3   -5.13    6.88
   3  11  -3    7.93    3.99
  -3 -11   3    1.12    6.13
  -3 -11   3    8.24    2.48
  -3 -11   3   -3.94    6.87
   2  11  -3   13.43    4.43
  -2 -11   3   -6.50    5.47
  -2 -11   3    0.70    6.71
  -2 -11   3    8.07    2.58
   1  11  -3   11.12    4.00
  -1 -11   3   -4.04    5.21
  -1 -11   3   -1.13    6.74
   0  11  -3    4.22    3.41
   0 -11   3   -2.77    5.21
   0 -11   3    2.02    6.63
  -1  11  -3    5.60    3.45
   1 -11   3   -0.91    6.42
   1 -11   3   -4.55    4.75
  -2  11  -3   13.61    4.21
   2 -11   3    5.50    6.89
  -3  11  -3    2.25    4.01
   3 -11   3    0.40    6.50
  -4  11  -3    2.48    4.41
   4 -11   3    8.85    6.74
  -5  11  -3    1.13    4.82
   5 -11   3    5.50    6.04
   6  10  -3    1.32    3.46
   6  10  -3   12.98    4.09
  -6 -10   3   -2.37    5.38
  -6 -10   3    2.13    6.75
   5  10  -3    1.89    3.36
   5  10  -3    6.95    3.85
  -5 -10   3   -0.53    5.52
  -5 -10   3   -1.65    6.13
   4  10  -3   -1.32    2.89
  -4 -10   3    1.69    5.32
  -4 -10   3   -1.06    6.86
   3  10  -3    5.33    3.46
  -3 -10   3   -1.89    4.96
  -3 -10   3   -3.51    5.76
   2  10  -3    8.29    3.72
  -2 -10   3    6.16    2.15
  -2 -10   3   -3.75    4.68
  -2 -10   3   -0.82    6.05
   1  10  -3    6.54    3.57
  -1 -10   3    3.27    1.79
  -1 -10   3   -3.06    4.64
  -1 -10   3   -7.14    5.39
   0  10  -3   24.97    4.79
   0 -10   3   14.35    5.32
   0 -10   3   20.19    6.83
  -1  10  -3    5.14    3.11
   1 -10   3   -5.61    4.13
   1 -10   3   -0.46    5.82
  -2  10  -3    5.90    3.80
   2 -10   3    3.29    5.75
  -3  10  -3    0.43    3.34
   3 -10   3   -0.25    5.76
  -4  10  -3   15.19    4.80
   4 -10   3   15.01    6.48
  -5  10  -3    0.24    3.88
   5 -10   3    0.06    5.29
   5 -10   3   12.29    4.10
  -6  10  -3    2.71    4.72
   6 -10   3   18.70    5.07
   6 -10   3    4.66    5.32
  -7  10  -3    3.80    5.64
   7 -10   3   15.34    4.72
   7   9  -3    4.87    3.85
   7   9  -3    0.70    3.35
  -7  -9   3   -7.88    4.98
   6   9  -3    9.75    3.99
   6   9  -3    3.57    3.29
  -6  -9   3   -2.74    4.98
  -6  -9   3    3.44    6.03
   5   9  -3   12.61    4.09
   5   9  -3    6.28    3.16
  -5  -9   3    6.71    6.16
  -5  -9   3    2.41    3.69
   4   9  -3    3.30    2.81
   4   9  -3   12.30    3.85
  -4  -9   3    5.84    5.88
  -4  -9   3    5.90    4.91
   3   9  -3   12.40    3.90
   3   9  -3    9.83    3.20
  -3  -9   3    5.41    4.78
  -3  -9   3   13.32    6.24
   2   9  -3    6.21    3.30
  -2  -9   3   -1.12    4.40
  -2  -9   3   -0.16    5.51
   1   9  -3   12.28    3.51
  -1  -9   3   10.83    4.90
  -1  -9   3    6.71    5.59
  -1  -9   3   12.65    2.38
   0   9  -3    6.69    3.26
   0  -9   3   -0.22    4.02
   0  -9   3    4.22    1.90
   0  -9   3   -0.93    5.07
  -1   9  -3   31.70    4.31
   1  -9   3   34.02    5.97
   1  -9   3   42.78    7.12
  -2   9  -3    7.25    3.56
   2  -9   3    2.96    5.45
   2  -9   3    2.98    3.97
  -3   9  -3    9.74    4.18
   3  -9   3   16.31    5.95
   3  -9   3   16.14    3.50
  -4   9  -3    0.73    3.46
   4  -9   3    6.25    3.24
   4  -9   3   -2.84    4.93
  -5   9  -3   14.45    4.73
   5  -9   3   17.97    5.81
   5  -9   3   27.24    5.07
  -6   9  -3   -1.74    3.93
   6  -9   3    9.11    5.70
   6  -9   3    9.99    3.96
   7  -9   3   26.94    5.31
  -8   9  -3    3.57    5.51
   8  -9   3   14.99    4.91
   8   8  -3    4.60    3.87
   8   8  -3   -0.34    3.30
  -8  -8   3   -9.20    4.70
   7   8  -3   23.32    5.17
   7   8  -3   16.31    3.94
  -7  -8   3    5.17    5.11
   6   8  -3    6.94    3.79
   6   8  -3    5.02    2.99
  -6  -8   3   -0.75    4.50
  -6  -8   3    5.04    5.28
   5   8  -3    1.36    2.82
   5   8  -3    1.34    2.60
  -5  -8   3   -2.10    4.11
  -5  -8   3   -0.66    5.09
   4   8  -3    8.22    3.14
   4   8  -3    5.17    2.93
  -4  -8   3    1.95    5.36
  -4  -8   3    3.75    4.26
   3   8  -3   31.66    3.97
   3   8  -3   29.28    3.61
  -3  -8   3   31.74    4.76
  -3  -8   3   35.60    6.70
   2   8  -3   15.17    3.78
   2   8  -3   11.92    2.60
  -2  -8   3   14.45    4.63
  -2  -8   3   15.11    5.48
   1   8  -3   -0.06    2.39
  -1  -8   3   -1.56    4.58
  -1  -8   3   -1.33    3.69
   0   8  -3    4.70    2.99
   0  -8   3    5.93    1.89
   0  -8   3    3.16    3.98
   0  -8   3    4.18    4.95
  -1   8  -3   48.88    4.63
   1  -8   3   52.52    3.18
   1  -8   3   47.04    5.91
   1  -8   3   47.40    4.73
  -2   8  -3   59.21    5.12
   2  -8   3   63.33    4.22
   2  -8   3   57.14    5.16
   2  -8   3   54.25    6.16
  -3   8  -3    3.03    3.50
   3  -8   3    6.87    4.91
   3  -8   3    8.72    3.40
  -4   8  -3    0.09    3.27
   4  -8   3    4.56    3.46
   4  -8   3   -1.16    4.45
  -5   8  -3   -1.09    3.61
   5  -8   3    6.60    5.22
   5  -8   3    7.45    3.67
  -6   8  -3   40.41    5.44
   6  -8   3   51.19    4.86
   6  -8   3   45.88    5.44
  -7   8  -3    2.38    4.63
   7  -8   3   14.25    4.31
  -8   8  -3    1.40    4.94
   8  -8   3    9.90    4.48
   8  -8   3    8.89    4.30
  -9   8  -3    0.50    5.27
   9  -8   3   10.89    4.30
   9  -8   3   17.30    5.02
   9   7  -3    7.72    4.30
   9   7  -3   -0.22    3.24
  -9  -7   3   -8.97    4.85
   8   7  -3    4.79    3.26
   8   7  -3    6.23    3.79
  -8  -7   3   -0.16    4.71
   7   7  -3   22.52    4.96
   7   7  -3   18.78    3.74
  -7  -7   3   16.65    4.49
   6   7  -3    5.44    3.29
   6   7  -3    3.38    2.76
  -6  -7   3   -0.31    4.13
  -6  -7   3   -2.67    4.52
   5   7  -3    1.18    2.38
   5   7  -3    1.42    2.78
  -5  -7   3   -0.27    3.88
  -5  -7   3    0.84    4.60
   4   7  -3    2.25    2.61
   4   7  -3    2.84    2.35
  -4  -7   3    2.69    2.99
  -4  -7   3   -0.79    4.49
   3   7  -3   15.86    3.29
   3   7  -3   17.56    2.82
  -3  -7   3   20.90    5.61
  -3  -7   3   17.02    4.43
   2   7  -3    3.63    2.09
   2   7  -3    0.91    2.62
  -2  -7   3    1.02    3.81
  -2  -7   3    1.19    4.66
   1   7  -3    0.16    2.62
   1   7  -3   -0.55    1.89
  -1  -7   3   -3.72    3.53
  -1  -7   3    2.18    4.70
   0   7  -3   -0.40    2.11
   0  -7   3    1.74    3.63
   0  -7   3    0.75    4.62
  -1   7  -3    0.43    3.00
   1  -7   3    0.31    2.12
   1  -7   3    2.80    3.55
   1  -7   3    2.31    4.55
   1  -7   3    1.53    1.41
  -2   7  -3    5.16    3.55
   2  -7   3    2.46    3.69
   2  -7   3    4.04    2.80
   2  -7   3    5.55    1.67
   2  -7   3    8.62    4.90
  -3   7  -3    1.47    3.38
  -3   7  -3    1.13    2.11
   3  -7   3    0.15    3.17
   3  -7   3    1.49    2.82
   3  -7   3    1.60    4.36
  -4   7  -3    3.55    3.34
   4  -7   3    0.72    3.01
   4  -7   3    4.64    4.30
  -5   7  -3   -0.42    3.52
   5  -7   3    2.36    3.87
   5  -7   3    2.09    3.08
   5  -7   3   -0.32    2.55
  -6   7  -3   -1.16    3.82
   6  -7   3    1.48    3.18
   6  -7   3    3.42    3.14
   6  -7   3   -0.17    3.48
  -7   7  -3    0.54    4.07
   7  -7   3    3.85    3.56
   7  -7   3    6.65    3.82
  -8   7  -3   -1.22    4.22
   8  -7   3    7.05    3.84
   8  -7   3    7.09    3.84
  -9   7  -3    0.16    5.33
   9  -7   3   13.23    4.71
   9  -7   3   12.38    4.44
 -10   7  -3   -2.43    5.14
  10  -7   3   25.13    5.03
  10  -7   3    9.40    4.41
  10   6  -3    2.22    3.55
  10   6  -3    3.90    3.81
 -10  -6   3   -5.81    4.92
   9   6  -3    4.26    4.01
   9   6  -3    0.91    3.15
  -9  -6   3   -6.49    4.58
   8   6  -3    0.87    2.86
   8   6  -3    2.28    3.50
  -8  -6   3   -4.62    4.05
   7   6  -3   -0.64    2.48
   7   6  -3    2.80    3.35
  -7  -6   3   -4.50    3.79
   6   6  -3    0.44    1.86
   6   6  -3    1.31    2.66
  -6  -6   3   -1.73    4.00
  -6  -6   3   -0.58    3.84
   5   6  -3    2.04    2.22
   5   6  -3    1.02    2.49
  -5  -6   3    6.13    4.87
  -5  -6   3    1.38    3.72
   4   6  -3    3.46    2.58
   4   6  -3    1.48    2.06
  -4  -6   3    6.08    3.11
  -4  -6   3    7.00    4.53
   3   6  -3    4.62    2.10
   3   6  -3    2.89    2.57
  -3  -6   3    4.70    3.70
  -3  -6   3    7.28    4.55
   2   6  -3    9.82    3.09
   2   6  -3    9.96    2.14
  -2  -6   3    7.65    3.67
  -2  -6   3   12.04    4.69
   1   6  -3   -2.63    2.27
   1   6  -3    1.01    1.58
  -1  -6   3    0.31    4.09
  -1  -6   3    0.64    3.26
   0   6  -3    4.96    2.86
   0   6  -3    8.44    1.92
   0  -6   3    8.34    3.50
   0  -6   3    8.55    1.94
   0  -6   3    9.50    4.40
  -1   6  -3    7.00    2.76
  -1   6  -3    7.94    1.99
   1  -6   3    8.16    3.54
   1  -6   3    6.53    1.49
   1  -6   3   10.58    3.40
   1  -6   3    8.39    2.20
  -2   6  -3   54.87    4.53
   2  -6   3   64.93    4.02
   2  -6   3   60.49    5.34
   2  -6   3   58.06    3.53
   2  -6   3   61.07    2.67
  -3   6  -3    5.68    3.44
   3  -6   3    7.09    3.04
   3  -6   3    5.05    4.01
   3  -6   3    4.02    1.45
   3  -6   3    3.78    2.72
  -4   6  -3    8.11    3.94
   4  -6   3   10.00    4.11
   4  -6   3    9.27    3.36
   4  -6   3    8.13    2.74
  -5   6  -3    8.57    4.06
   5  -6   3   10.41    3.31
   5  -6   3   11.85    3.97
   5  -6   3    8.28    3.58
  -6   6  -3    3.43    3.81
   6  -6   3    8.24    3.50
   6  -6   3    7.34    3.44
   6  -6   3    8.52    3.14
  -7   6  -3    2.10    4.08
   7  -6   3    5.20    3.31
   7  -6   3    7.12    3.63
  -8   6  -3   -1.88    4.00
   8  -6   3    6.22    3.65
   8  -6   3    7.35    4.10
  -9   6  -3    2.53    4.67
   9  -6   3   10.48    4.07
   9  -6   3   13.11    4.41
 -10   6  -3   -3.73    5.21
  10  -6   3   14.96    5.33
  10  -6   3    9.10    4.30
 -11   6  -3   -1.99    5.37
  11  -6   3   11.04    4.33
  10   5  -3    1.92    3.20
  10   5  -3    2.85    3.85
 -10  -5   3   -1.25    4.85
   9   5  -3    2.14    3.08
   9   5  -3    6.29    3.89
  -9  -5   3    0.40    4.86
   8   5  -3    4.75    3.46
   8   5  -3    2.05    2.81
  -8  -5   3   -0.39    4.24
   7   5  -3    2.16    2.42
   7   5  -3    2.53    2.94
  -7  -5   3    1.14    3.99
   6   5  -3    0.38    2.13
   6   5  -3   -0.16    2.35
  -6  -5   3    0.26    3.73
  -6  -5   3    0.48    3.60
   5   5  -3   39.12    3.78
   5   5  -3   41.15    3.53
  -5  -5   3   42.67    5.23
  -5  -5   3   34.68    4.48
   4   5  -3    3.02    1.80
   4   5  -3    1.82    1.96
   4   5  -3    0.60    2.22
  -4  -5   3    2.76    3.85
  -4  -5   3    1.29    3.33
   3   5  -3    3.81    2.34
   3   5  -3    3.97    1.88
   3   5  -3    4.66    1.78
  -3  -5   3    5.72    2.71
  -3  -5   3    5.52    3.89
   2   5  -3   10.62    1.84
   2   5  -3   11.02    2.02
   2   5  -3   14.21    2.95
  -2  -5   3   14.11    4.21
  -2  -5   3   13.12    3.48
   1   5  -3   22.87    2.87
   1   5  -3   28.08    2.24
   1   5  -3   23.75    2.00
  -1  -5   3   31.62    4.72
  -1  -5   3   27.43    1.58
  -1  -5   3   30.22    3.48
   0   5  -3    6.96    2.65
   0   5  -3    6.39    1.39
   0   5  -3    8.67    1.80
   0  -5   3    7.39    1.67
   0  -5   3   10.68    3.80
   0  -5   3    5.73    2.72
  -1   5  -3   16.30    3.31
   1  -5   3   18.82    4.11
   1  -5   3   17.67    3.12
   1  -5   3   14.65    2.17
   1  -5   3   13.94    1.53
  -2   5  -3    1.42    2.61
  -2   5  -3    1.73    1.66
   2  -5   3    0.10    0.97
   2  -5   3    2.89    3.43
   2  -5   3    0.79    2.15
   2  -5   3    1.41    2.27
  -3   5  -3    1.47    2.99
   3  -5   3   -0.11    3.22
   3  -5   3   -1.07    2.26
   3  -5   3    0.20    1.00
   3  -5   3   -1.42    2.18
   3  -5   3   -1.12    1.56
  -4   5  -3    4.52    2.86
   4  -5   3    2.57    3.23
   4  -5   3    1.89    1.24
   4  -5   3    2.13    2.01
   4  -5   3    3.69    2.22
   4  -5   3    1.20    2.63
  -5   5  -3   34.10    4.51
   5  -5   3   32.95    3.85
   5  -5   3   35.72    3.31
   5  -5   3   33.89    3.94
  -6   5  -3    2.10    3.60
   6  -5   3   -1.09    2.65
   6  -5   3   -0.79    2.94
   6  -5   3   -0.84    2.80
  -7   5  -3    9.55    4.12
   7  -5   3   11.52    3.22
   7  -5   3   13.01    3.28
   7  -5   3   14.54    3.77
  -8   5  -3    0.84    3.89
   8  -5   3    3.47    3.37
   8  -5   3    1.60    3.09
  -9   5  -3    0.62    4.08
   9  -5   3    7.39    4.00
   9  -5   3   10.53    3.83
 -10   5  -3   -1.21    4.60
  10  -5   3    8.95    4.36
  10  -5   3    2.52    3.30
 -11   5  -3    0.87    5.03
  11  -5   3   12.15    4.16
  11  -5   3   19.57    5.33
  11   4  -3    6.24    4.63
  11   4  -3   -1.06    3.18
  10   4  -3    1.63    2.96
  10   4  -3    3.87    4.08
   9   4  -3    2.90    2.86
   9   4  -3    3.78    3.60
  -9  -4   3   -5.01    4.29
   8   4  -3    1.75    3.11
   8   4  -3    0.12    2.40
   8   4  -3    5.46    2.83
  -8  -4   3    2.33    3.99
   7   4  -3    9.10    2.88
   7   4  -3    5.23    2.46
   7   4  -3    7.23    3.19
  -7  -4   3    5.31    3.79
   6   4  -3    0.92    2.32
   6   4  -3    0.64    2.09
   6   4  -3    1.50    2.50
  -6  -4   3    1.22    3.64
  -6  -4   3   -1.57    3.44
   5   4  -3   35.18    3.17
   5   4  -3   30.46    2.92
   5   4  -3   31.47    3.37
  -5  -4   3   32.60    3.90
  -5  -4   3   29.74    4.16
   4   4  -3    1.55    1.73
   4   4  -3   -1.26    1.83
   4   4  -3    0.00    1.74
  -4  -4   3   -1.22    2.95
  -4  -4   3   -0.86    3.06
   3   4  -3    2.37    1.57
   3   4  -3    1.06    1.87
  -3  -4   3    1.06    3.08
  -3  -4   3    3.57    2.91
   2   4  -3   -0.61    1.52
   2   4  -3   -0.99    1.35
   2   4  -3    0.99    1.25
  -2  -4   3    0.46    2.71
  -2  -4   3    0.16    2.52
   1   4  -3   10.11    1.50
   1   4  -3   13.71    2.59
   1   4  -3   13.22    1.94
  -1  -4   3   10.71    1.05
  -1  -4   3   14.35    2.51
  -1  -4   3   18.04    3.50
   0   4  -3    3.95    1.07
   0   4  -3    4.99    2.14
   0   4  -3    3.69    1.13
   0  -4   3    4.56    1.29
   0  -4   3    3.75    1.85
   0  -4   3    3.37    2.83
  -1   4  -3   16.41    1.73
  -1   4  -3   22.68    3.22
   1  -4   3   17.63    1.92
   1  -4   3   16.52    2.40
   1  -4   3   18.83    3.51
  -2   4  -3   45.97    3.21
   2  -4   3   43.10    2.64
   2  -4   3   42.73    3.56
   2  -4   3   46.44    1.73
   2  -4   3   44.38    2.83
  -3   4  -3   -0.01    2.52
   3  -4   3   -0.09    1.62
   3  -4   3   -0.90    1.85
   3  -4   3   -0.70    0.50
   3  -4   3   -0.08    0.80
   3  -4   3   -0.83    2.48
  -4   4  -3    8.70    2.78
   4  -4   3    5.44    1.11
   4  -4   3    5.17    2.53
   4  -4   3    6.58    2.90
   4  -4   3    7.03    1.68
   4  -4   3    9.45    2.43
  -5   4  -3    1.08    3.14
   5  -4   3    0.05    2.16
   5  -4   3   -1.30    2.51
   5  -4   3    0.30    2.50
  -6   4  -3   52.78    4.76
   6  -4   3   56.07    4.01
   6  -4   3   55.48    4.32
   6  -4   3   56.28    3.97
  -7   4  -3    8.62    4.01
   7  -4   3   12.06    3.75
   7  -4   3   13.31    2.98
   7  -4   3   11.15    3.51
  -8   4  -3    0.79    3.61
   8  -4   3    1.27    3.03
   8  -4   3    2.93    3.06
  -9   4  -3   -2.33    3.51
   9  -4   3    3.74    3.30
   9  -4   3    0.87    3.44
 -10   4  -3    1.28    4.16
  10  -4   3    7.73    3.68
  10  -4   3   16.29    5.15
 -11   4  -3   -0.29    4.70
  11  -4   3   12.70    5.09
  11  -4   3   11.77    4.03
  11   3  -3    7.99    4.87
  11   3  -3   10.28    3.74
  11   3  -3    6.90    3.47
  10   3  -3    1.45    2.93
  10   3  -3    6.56    3.31
  10   3  -3    1.58    3.92
   9   3  -3    1.48    3.37
   9   3  -3    4.08    2.75
   9   3  -3   -1.23    2.39
  -9  -3   3   -1.03    3.97
   8   3  -3    3.46    3.06
   8   3  -3    0.91    2.34
   8   3  -3    3.64    2.85
  -8  -3   3    0.27    3.46
   7   3  -3    8.70    3.17
   7   3  -3    7.77    3.04
   7   3  -3    4.44    2.30
  -7  -3   3    5.30    3.65
   6   3  -3    9.46    2.73
   6   3  -3    6.99    2.32
   6   3  -3    7.53    2.79
  -6  -3   3   11.24    3.74
  -6  -3   3   10.87    3.29
   5   3  -3    1.50    2.22
   5   3  -3    0.92    2.06
   5   3  -3    0.19    1.71
  -5  -3   3    3.32    2.91
  -5  -3   3    3.09    3.11
   4   3  -3   -0.29    1.74
   4   3  -3   -0.59    1.58
   4   3  -3   -0.16    1.43
  -4  -3   3    0.84    2.07
  -4  -3   3   -0.10    2.75
   3   3  -3   26.44    2.23
   3   3  -3   24.16    2.30
   3   3  -3   23.72    2.11
  -3  -3   3   29.51    3.05
  -3  -3   3   26.18    2.94
   2   3  -3  116.11    3.99
   2   3  -3  122.45    3.35
   2   3  -3  114.59    3.45
  -2  -3   3  109.24    3.81
  -2  -3   3  120.97    4.41
   1   3  -3    6.42    1.85
   1   3  -3    6.84    1.62
   1   3  -3    5.68    1.15
  -1  -3   3    5.45    0.76
  -1  -3   3   11.57    2.75
  -1  -3   3    6.27    2.22
   0   3  -3    7.36    1.48
   0   3  -3    6.62    1.07
   0   3  -3    8.99    2.08
   0  -3   3    7.53    2.51
   0  -3   3    7.99    1.23
   0  -3   3    7.71    2.08
  -1   3  -3    2.77    0.78
  -1   3  -3    3.28    1.28
  -1   3  -3    2.74    1.97
   1  -3   3    5.34    2.33
   1  -3   3    2.43    1.22
   1  -3   3    4.27    1.74
  -2   3  -3  155.63    4.86
   2  -3   3  158.26    3.80
   2  -3   3  154.13    4.78
   2  -3   3  169.55    2.53
   2  -3   3  156.96    4.11
  -3   3  -3    4.52    2.36
   3  -3   3    4.37    0.75
   3  -3   3    5.19    1.52
   3  -3   3    5.92    1.66
   3  -3   3    4.22    1.65
   3  -3   3    2.99    2.10
  -4   3  -3   18.64    3.24
   4  -3   3   16.73    2.78
   4  -3   3   18.23    2.72
   4  -3   3   13.49    1.97
   4  -3   3   12.44    1.09
   4  -3   3   13.43    1.32
  -5   3  -3    3.37    2.91
   5  -3   3    0.39    2.28
   5  -3   3   -0.77    2.02
   5  -3   3    1.25    0.89
   5  -3   3    2.49    2.34
  -6   3  -3   57.72    4.58
   6  -3   3   61.37    3.60
   6  -3   3   57.04    4.09
   6  -3   3   60.82    3.93
  -7   3  -3   13.94    4.14
   7  -3   3   17.47    3.81
   7  -3   3   20.08    2.98
   7  -3   3   20.27    3.87
  -8   3  -3    2.03    3.57
   8  -3   3    3.58    2.94
   8  -3   3    2.49    2.93
  -9   3  -3   -0.52    3.57
   9  -3   3    0.14    2.87
   9  -3   3    2.58    3.08
 -10   3  -3    2.51    4.10
  10  -3   3    8.28    4.09
  10  -3   3    8.84    3.53
 -11   3  -3    3.23    4.57
  11  -3   3   14.99    4.16
  11  -3   3   17.06    5.12
 -12   3  -3   -0.31    4.82
  12  -3   3    8.22    4.94
  12  -3   3   14.30    4.16
  11   2  -3    4.83    3.20
  11   2  -3   10.07    3.61
  10   2  -3    6.43    3.17
  10   2  -3   11.03    3.52
  10   2  -3   11.93    4.68
   9   2  -3   -1.18    2.68
   9   2  -3   -0.26    3.34
   9   2  -3    0.47    2.54
   8   2  -3   16.30    3.64
   8   2  -3   15.58    3.92
   8   2  -3   12.93    3.01
  -8  -2   3   16.80    3.92
   7   2  -3    0.23    2.11
   7   2  -3    2.42    2.64
   7   2  -3    2.56    2.71
  -7  -2   3    2.93    3.17
   6   2  -3  113.03    4.89
   6   2  -3  117.72    5.19
   6   2  -3  112.30    4.58
  -6  -2   3  117.92    5.08
   5   2  -3    0.73    1.90
   5   2  -3    1.07    2.04
   5   2  -3    1.74    1.71
   5   2  -3    2.35    1.08
  -5  -2   3    3.14    2.69
  -5  -2   3    2.37    2.32
   4   2  -3   57.95    3.20
   4   2  -3   58.83    1.63
   4   2  -3   56.19    3.14
   4   2  -3   52.21    2.84
  -4  -2   3   55.69    3.39
  -4  -2   3   56.96    3.13
   3   2  -3    1.13    0.57
   3   2  -3    0.73    1.18
   3   2  -3    0.31    1.45
   3   2  -3   -0.24    1.25
  -3  -2   3    0.93    1.79
  -3  -2   3    2.23    2.07
   2   2  -3  248.86    5.05
   2   2  -3  252.92    4.47
   2   2  -3  243.15    2.73
   2   2  -3  253.60    5.29
  -2  -2   3  243.56    5.18
  -2  -2   3  241.56    5.10
   1   2  -3    5.62    1.49
   1   2  -3    4.51    0.99
   1   2  -3    8.26    1.74
  -1  -2   3    6.12    1.66
  -1  -2   3    5.55    2.07
   0   2  -3  304.12    5.61
   0   2  -3  303.96    3.91
   0   2  -3  305.60    4.89
   0  -2   3  301.27    4.18
   0  -2   3  286.17    5.07
   0  -2   3  286.62    5.75
  -1   2  -3   14.05    1.90
  -1   2  -3   13.62    2.22
  -1   2  -3    8.87    0.82
   1  -2   3   12.87    2.13
   1  -2   3   12.94    1.69
   1  -2   3   12.45    1.92
  -2   2  -3  113.97    3.74
   2  -2   3  110.65    2.76
   2  -2   3  116.32    1.52
   2  -2   3  113.19    3.29
   2  -2   3  104.87    3.44
  -3   2  -3   11.97    2.51
   3  -2   3    8.68    0.61
   3  -2   3   14.29    2.07
   3  -2   3   10.78    2.17
   3  -2   3   12.03    1.43
   3  -2   3   12.79    2.08
  -4   2  -3   81.84    3.80
   4  -2   3   80.63    1.65
   4  -2   3   82.63    1.85
   4  -2   3   82.75    3.44
   4  -2   3   83.86    3.62
   4  -2   3   85.05    3.46
  -5   2  -3    2.84    2.53
   5  -2   3    1.89    0.83
   5  -2   3    1.83    0.56
   5  -2   3    0.76    1.93
   5  -2   3    1.10    1.79
   5  -2   3    0.88    2.10
  -6   2  -3   16.38    3.59
   6  -2   3   17.27    3.23
   6  -2   3   12.47    1.63
   6  -2   3   16.51    3.29
   6  -2   3   18.37    2.64
  -7   2  -3    9.42    3.52
   7  -2   3    7.60    3.00
   7  -2   3    9.92    3.22
   7  -2   3    8.58    1.87
  -8   2  -3    6.15    3.74
   8  -2   3    9.36    3.30
   8  -2   3    6.49    3.07
  -9   2  -3    9.09    4.11
   9  -2   3   10.97    3.57
   9  -2   3   11.71    3.65
 -10   2  -3   -0.86    3.71
  10  -2   3    6.24    3.36
  10  -2   3    5.44    3.46
 -11   2  -3   -2.80    3.79
  11  -2   3    7.53    3.60
  11  -2   3    5.91    3.87
 -12   2  -3   -0.36    4.52
  12  -2   3    7.79    4.65
  12  -2   3   13.99    4.02
  12   1  -3    9.76    3.79
  12   1  -3    3.63    3.18
 -12  -1   3   10.58    4.89
  11   1  -3    7.22    3.84
  11   1  -3    1.31    2.86
 -11  -1   3    4.07    3.74
  10   1  -3    7.15    3.33
  10   1  -3    3.07    2.74
   9   1  -3    1.42    2.46
   9   1  -3    1.02    2.88
   8   1  -3    1.41    2.70
   8   1  -3    1.71    2.82
   8   1  -3    3.76    2.43
  -8  -1   3   -0.98    3.09
   7   1  -3   -0.01    2.15
   7   1  -3    0.63    2.95
   7   1  -3    0.75    2.43
  -7  -1   3    2.55    3.10
   6   1  -3   13.92    3.22
   6   1  -3   14.83    2.94
   6   1  -3   13.85    2.61
   6   1  -3   16.84    1.80
  -6  -1   3   15.93    3.13
   5   1  -3   19.58    2.44
   5   1  -3   19.54    2.67
   5   1  -3   19.29    1.83
   5   1  -3   23.09    2.52
  -5  -1   3   23.14    3.27
  -5  -1   3   20.47    2.03
   4   1  -3    2.93    1.55
   4   1  -3    2.59    1.18
   4   1  -3    3.13    1.21
   4   1  -3    2.96    1.88
  -4  -1   3    3.40    1.61
  -4  -1   3    4.75    2.09
   3   1  -3    7.55    2.07
   3   1  -3    7.01    1.64
   3   1  -3    7.61    1.47
   3   1  -3    8.86    1.25
  -3  -1   3    7.58    1.99
  -3  -1   3    9.28    1.81
   2   1  -3    0.27    0.88
   2   1  -3    0.37    1.50
   2   1  -3   -1.48    1.06
   2   1  -3    0.37    0.95
  -2  -1   3   -0.49    1.54
  -2  -1   3    0.47    1.69
   1   1  -3   51.74    2.16
   1   1  -3   53.09    1.82
   1   1  -3   56.01    1.61
   1   1  -3   53.32    2.40
  -1  -1   3   52.60    2.60
  -1  -1   3   52.07    2.45
   0   1  -3   61.56    1.58
   0   1  -3   66.66    2.46
   0   1  -3   58.79    2.18
   0  -1   3   59.24    2.64
   0  -1   3   60.86    2.49
   0  -1   3   63.38    1.82
  -1   1  -3   97.93    1.40
  -1   1  -3   95.92    2.84
  -1   1  -3   98.77    2.77
   1  -1   3   95.18    2.62
   1  -1   3   94.36    3.15
   1  -1   3   96.88    2.54
  -2   1  -3   12.24    1.90
   2  -1   3    8.76    1.22
   2  -1   3    9.26    1.35
   2  -1   3    8.97    1.41
   2  -1   3   14.36    2.20
  -3   1  -3    2.80    1.61
   3  -1   3    2.08    1.43
   3  -1   3    2.42    0.78
   3  -1   3    3.03    1.23
   3  -1   3    3.40    1.42
   3  -1   3    2.12    0.36
  -4   1  -3   10.44    2.26
   4  -1   3   11.95    2.27
   4  -1   3   12.60    2.05
   4  -1   3    9.05    0.84
   4  -1   3   10.54    1.97
   4  -1   3    8.91    0.86
  -5   1  -3  119.67    4.58
   5  -1   3  126.90    2.25
   5  -1   3  119.74    4.27
   5  -1   3  128.63    3.72
   5  -1   3  122.19    2.56
   5  -1   3  118.43    4.15
  -6   1  -3    2.47    2.73
   6  -1   3    3.25    1.59
   6  -1   3    2.72    1.10
   6  -1   3    1.26    2.18
   6  -1   3    2.23    1.87
  -7   1  -3   24.85    3.78
   7  -1   3   25.32    2.10
   7  -1   3   20.58    2.92
   7  -1   3   23.33    3.28
  -8   1  -3   -0.98    3.09
   8  -1   3   -0.82    2.47
   8  -1   3    0.08    2.62
  -9   1  -3    9.42    3.96
   9  -1   3   12.66    3.52
   9  -1   3   11.00    3.38
 -10   1  -3    6.99    4.03
  10  -1   3    6.37    3.37
  10  -1   3    7.95    3.44
 -11   1  -3    0.87    3.74
  11  -1   3   11.23    3.95
  11  -1   3    2.81    3.62
 -12   1  -3    0.23    4.39
  12  -1   3    2.92    3.91
  12  -1   3    6.89    3.45
  12   0  -3    4.38    3.57
  12   0  -3    0.07    3.05
 -12   0   3    7.02    4.87
  11   0  -3   -0.45    2.75
  11   0  -3    6.14    3.48
 -11   0   3    5.72    4.01
  10   0  -3    0.34    2.50
  10   0  -3    2.50    3.03
 -10   0   3    2.11    3.20
   9   0  -3   23.34    4.28
   9   0  -3   20.02    3.46
   8   0  -3    2.58    2.29
   8   0  -3    4.39    2.13
   8   0  -3    1.92    2.89
   7   0  -3    3.54    2.60
   7   0  -3    6.83    3.03
   7   0  -3    4.82    2.34
   7   0  -3    5.81    2.47
  -7   0   3    8.98    2.85
   6   0  -3    9.91    2.30
   6   0  -3   11.80    3.23
   6   0  -3   12.23    2.48
   6   0  -3   12.53    2.81
  -6   0   3   11.97    2.57
   5   0  -3   34.43    2.47
   5   0  -3   37.40    2.72
   5   0  -3   33.50    3.06
   5   0  -3   33.66    2.67
  -5   0   3   33.80    1.18
  -5   0   3   35.09    2.77
   4   0  -3   33.72    2.31
   4   0  -3   36.53    2.13
   4   0  -3   37.09    2.19
   4   0  -3   34.19    2.69
  -4   0   3   35.88    2.53
  -4   0   3   33.31    1.38
   3   0  -3  279.54    5.83
   3   0  -3  258.79    5.12
   3   0  -3  265.72    4.48
   3   0  -3  264.63    4.79
  -3   0   3  256.43    4.82
  -3   0   3  261.80    3.80
   2   0  -3   13.82    1.54
   2   0  -3   13.71    2.00
   2   0  -3   14.15    1.52
   2   0  -3   13.19    1.31
  -2   0   3   12.82    1.30
  -2   0   3   14.24    1.87
   1   0  -3    0.15    1.09
   1   0  -3   -1.03    0.72
   1   0  -3    0.42    1.47
   1   0  -3    1.36    0.81
  -1   0   3    0.79    1.35
  -1   0   3    0.18    1.04
   0   0  -3  530.40    5.02
   0   0  -3  519.12    6.60
   0   0  -3  510.42    5.57
   0   0   3  517.55    6.44
   0   0   3  513.58    6.15
  -1   0  -3   10.66    0.68
  -1   0  -3   10.55    1.35
  -1   0  -3   10.77    1.15
   1   0   3    9.71    1.16
   1   0   3   13.67    1.81
   1   0   3    8.82    1.14
  -2   0  -3   74.81    1.13
  -2   0  -3   75.31    2.40
   2   0   3   74.20    2.55
   2   0   3   71.21    1.96
   2   0   3   71.98    2.34
  -3   0  -3   46.76    2.29
   3   0   3   49.80    1.23
   3   0   3   46.71    2.16
   3   0   3   47.94    2.15
   3   0   3   50.30    2.37
  -4   0  -3  100.30    3.56
   4   0   3  106.17    3.55
   4   0   3  102.09    3.52
   4   0   3  102.22    2.99
   4   0   3  105.24    2.28
   4   0   3  104.52    2.15
  -5   0  -3    1.21    1.90
   5   0   3   -0.34    1.58
   5   0   3    0.35    0.81
   5   0   3    0.07    0.76
   5   0   3   -0.15    1.22
   5   0   3   -0.42    1.13
  -6   0  -3   23.67    3.08
   6   0   3   23.48    2.74
   6   0   3   22.04    2.59
   6   0   3   25.43    1.93
   6   0   3   26.18    1.90
  -7   0  -3    3.13    3.05
   7   0   3    3.05    2.49
   7   0   3    2.20    2.52
   7   0   3    3.36    1.51
  -8   0  -3   10.72    3.74
   8   0   3    9.49    1.89
   8   0   3   15.07    3.56
   8   0   3    9.68    3.07
  -9   0  -3    3.40    3.42
   9   0   3    2.24    2.79
   9   0   3    0.82    2.59
 -10   0  -3    5.35    3.78
  10   0   3   10.44    3.57
  10   0   3   13.26    3.62
 -11   0  -3    2.64    3.78
  11   0   3    4.83    3.06
  11   0   3    6.44    3.36
 -12   0  -3    2.16    4.40
  12   0   3   11.12    3.69
  12   0   3    8.33    4.01
  12  -1  -3    0.56    2.72
  12  -1  -3    5.70    3.72
 -12   1   3    3.34    4.31
  11  -1  -3    5.34    3.31
  11  -1  -3    3.39    2.84
 -11   1   3    2.06    4.20
  10  -1  -3    4.40    3.24
  10  -1  -3    0.71    2.47
 -10   1   3    2.98    3.46
   9  -1  -3   10.65    2.97
   9  -1  -3    3.34    3.11
   9  -1  -3    3.55    2.50
  -9   1   3    5.93    3.47
   8  -1  -3    0.53    2.22
   8  -1  -3    0.74    2.89
   8  -1  -3    2.75    2.83
  -8   1   3    1.56    2.91
   7  -1  -3   -1.43    2.70
   7  -1  -3   -0.73    2.22
   7  -1  -3   -0.55    2.00
  -7   1   3    1.38    2.14
  -7   1   3   -2.26    2.42
   6  -1  -3    3.19    2.23
   6  -1  -3    4.26    2.02
   6  -1  -3    2.71    2.70
  -6   1   3    4.63    2.00
   5  -1  -3   11.24    2.82
   5  -1  -3   13.03    2.39
   5  -1  -3   11.39    2.02
  -5   1   3   14.50    2.15
   4  -1  -3    6.10    1.39
   4  -1  -3    7.84    2.28
   4  -1  -3    6.27    1.67
   4  -1  -3    5.54    1.83
  -4   1   3    5.31    1.47
   3  -1  -3    0.89    1.42
   3  -1  -3   -0.06    1.55
   3  -1  -3    0.80    1.04
   3  -1  -3    0.27    1.05
  -3   1   3   -0.28    1.30
  -3   1   3    0.70    0.52
   2  -1  -3   43.40    2.47
   2  -1  -3   43.04    2.06
   2  -1  -3   43.77    2.45
   2  -1  -3   43.98    1.89
  -2   1   3   41.55    1.42
  -2   1   3   41.30    1.96
   1  -1  -3    3.37    1.60
   1  -1  -3    3.36    0.74
   1  -1  -3    4.56    1.48
   1  -1  -3    3.40    0.98
  -1   1   3    3.98    1.05
  -1   1   3    4.58    1.27
   0  -1  -3   94.77    2.63
   0  -1  -3   97.01    2.46
   0  -1  -3   94.17    1.98
   0  -1  -3   96.58    1.22
   0   1   3   96.45    2.23
   0   1   3   99.59    2.39
  -1  -1  -3   11.28    0.71
  -1  -1  -3   10.14    1.27
  -1  -1  -3   10.47    0.86
   1   1   3    9.48    1.07
   1   1   3    9.30    1.23
   1   1   3   10.57    1.17
  -2  -1  -3  102.36    2.42
   2   1   3  101.53    2.78
   2   1   3  102.10    2.40
   2   1   3   93.69    2.66
  -3  -1  -3    3.69    1.50
   3   1   3    5.20    1.27
   3   1   3    5.35    1.34
   3   1   3    6.04    1.57
   3   1   3    3.83    0.78
   3   1   3    5.23    1.11
  -4  -1  -3    2.89    1.59
   4   1   3    4.29    1.06
   4   1   3    3.85    1.48
   4   1   3    4.46    1.27
   4   1   3    4.41    0.93
   4   1   3    5.87    1.68
  -5  -1  -3    3.48    1.93
   5   1   3    3.62    1.00
   5   1   3    3.33    0.86
   5   1   3    4.83    1.88
   5   1   3    3.80    1.28
   5   1   3    4.52    1.77
  -6  -1  -3    4.18    2.52
   6   1   3    6.03    1.45
   6   1   3    3.77    2.07
   6   1   3    5.41    1.60
   6   1   3    3.96    2.15
  -7  -1  -3   22.20    3.44
   7   1   3   24.59    2.98
   7   1   3   29.17    2.57
   7   1   3   26.75    3.09
   7   1   3   21.01    1.57
  -8  -1  -3    0.89    3.01
   8   1   3    1.26    2.50
   8   1   3    1.88    1.84
   8   1   3    1.73    2.60
  -9  -1  -3    1.04    3.04
   9   1   3   -0.02    2.48
   9   1   3    0.69    2.78
   9   1   3   -0.45    1.56
 -10  -1  -3    0.95    3.27
  10   1   3    1.00    2.78
  10   1   3    5.65    3.30
 -11  -1  -3    6.85    3.97
  11   1   3   15.69    3.69
  11   1   3   10.32    3.95
 -12  -1  -3    0.33    3.99
  12   1   3    3.38    3.41
  12  -2  -3    3.96    3.51
  12  -2  -3   -0.94    2.73
 -12   2   3    1.46    4.42
  11  -2  -3    3.88    3.21
  11  -2  -3   -1.39    2.47
 -11   2   3   -2.20    3.56
  10  -2  -3    0.48    2.45
  10  -2  -3    4.64    3.08
  10  -2  -3    2.47    3.13
 -10   2   3    1.68    3.57
   9  -2  -3    1.34    2.66
   9  -2  -3    1.66    3.00
   9  -2  -3    0.35    2.23
  -9   2   3    1.10    3.27
   8  -2  -3    0.49    2.57
   8  -2  -3    2.35    2.21
   8  -2  -3   -1.41    2.67
  -8   2   3    0.28    2.95
   7  -2  -3   -1.30    2.56
   7  -2  -3   -0.80    1.96
   7  -2  -3    0.95    2.86
  -7   2   3   -1.35    2.55
   6  -2  -3   27.80    3.33
   6  -2  -3   26.36    2.84
   6  -2  -3   26.34    3.22
  -6   2   3   30.07    2.14
  -6   2   3   28.05    3.35
   5  -2  -3    1.55    2.25
   5  -2  -3    1.62    2.17
   5  -2  -3    1.33    1.52
  -5   2   3    1.58    1.93
  -5   2   3    1.86    1.30
   4  -2  -3   36.16    2.41
   4  -2  -3   38.76    2.91
   4  -2  -3   35.32    2.72
  -4   2   3   39.17    1.94
  -4   2   3   36.71    2.53
   3  -2  -3   24.99    2.29
   3  -2  -3   26.29    2.31
   3  -2  -3   25.17    1.94
  -3   2   3   24.55    1.89
  -3   2   3   25.84    1.55
   2  -2  -3   85.47    3.28
   2  -2  -3   85.07    3.24
   2  -2  -3   87.44    2.74
  -2   2   3   85.97    2.36
  -2   2   3   87.00    2.57
  -2   2   3   86.71    1.99
   1  -2  -3   12.82    1.93
   1  -2  -3   13.08    1.45
   1  -2  -3   12.99    1.80
  -1   2   3   11.22    1.19
  -1   2   3   11.13    1.15
   0  -2  -3   54.88    2.16
   0  -2  -3   55.28    1.83
   0  -2  -3   55.91    2.34
   0   2   3   54.51    1.90
   0   2   3   55.83    1.26
   0   2   3   57.26    1.88
  -1  -2  -3  154.65    2.79
  -1  -2  -3  161.14    3.41
  -1  -2  -3  158.75    3.23
   1   2   3  155.59    2.19
   1   2   3  148.87    2.93
   1   2   3  152.13    3.27
  -2  -2  -3    5.91    1.44
   2   2   3    6.60    1.42
   2   2   3    4.88    1.22
   2   2   3    3.69    0.82
   2   2   3    6.58    1.24
   3   2   3  105.56    2.49
   3   2   3  105.45    2.99
   3   2   3  103.37    2.96
   3   2   3  102.89    2.78
   3   2   3  105.40    2.74
   3   2   3  104.06    2.99
   4   2   3    7.86    1.68
   4   2   3    8.41    1.69
   4   2   3    6.32    1.31
   4   2   3    6.47    1.23
   4   2   3    8.07    1.68
   4   2   3    6.74    1.49
   5   2   3    2.20    1.12
   5   2   3    3.23    1.46
   5   2   3    2.17    1.51
   5   2   3    3.16    1.70
   5   2   3    1.78    1.44
   5   2   3    2.75    1.19
   6   2   3    0.89    1.77
   6   2   3    1.94    1.52
   6   2   3   -1.50    1.80
   6   2   3    0.89    1.46
  -7  -2  -3   28.59    2.80
   7   2   3   30.65    2.97
   7   2   3   29.11    3.08
   7   2   3   30.73    2.44
   7   2   3   29.35    2.61
   8   2   3    0.78    2.22
   8   2   3    0.22    1.82
   8   2   3    0.16    2.45
  -9  -2  -3    1.90    3.11
   9   2   3    1.96    1.88
   9   2   3    0.12    2.52
   9   2   3    2.89    2.77
 -10  -2  -3    0.31    3.21
  10   2   3   -0.09    2.65
  10   2   3   -1.57    2.01
  10   2   3    1.46    2.40
 -11  -2  -3    4.41    3.65
  11   2   3    8.35    3.45
 -12  -2  -3   -0.33    3.62
  12   2   3    8.57    4.11
  12  -3  -3    1.60    3.18
  12  -3  -3    8.07    3.91
 -12   3   3    1.03    4.54
  11  -3  -3    6.63    3.73
  11  -3  -3   12.72    3.73
  11  -3  -3    1.77    2.89
 -11   3   3    2.52    4.63
  10  -3  -3    7.17    3.46
  10  -3  -3    2.89    2.97
  10  -3  -3   -0.43    2.33
 -10   3   3    2.25    3.62
   9  -3  -3    1.42    2.34
   9  -3  -3    3.20    3.12
   9  -3  -3    3.96    3.14
  -9   3   3    0.36    3.37
   8  -3  -3   -0.18    2.82
   8  -3  -3    1.26    3.24
   8  -3  -3    0.66    2.03
  -8   3   3   -0.29    2.94
   7  -3  -3   60.67    3.89
   7  -3  -3   55.26    4.34
   7  -3  -3   63.66    4.69
  -7   3   3   57.68    4.57
   6  -3  -3   77.27    4.51
   6  -3  -3   84.99    4.77
   6  -3  -3   85.33    3.96
  -6   3   3   82.45    4.61
   5  -3  -3   29.30    2.70
   5  -3  -3   28.69    3.24
   5  -3  -3   27.08    3.03
  -5   3   3   27.71    2.94
  -5   3   3   29.22    1.62
   4  -3  -3    0.42    1.90
   4  -3  -3    0.98    1.10
   4  -3  -3   -1.30    2.02
   4  -3  -3    1.51    1.44
  -4   3   3    0.58    1.68
  -4   3   3    0.54    0.91
   3  -3  -3  155.13    3.93
   3  -3  -3  156.30    3.12
   3  -3  -3  151.79    4.47
   3  -3  -3  156.27    4.52
  -3   3   3  152.82    4.12
  -3   3   3  158.51    3.09
   2  -3  -3   40.48    2.57
   2  -3  -3   35.92    2.34
   2  -3  -3   40.34    1.85
   2  -3  -3   40.15    2.14
  -2   3   3   36.78    1.65
  -2   3   3   39.20    2.03
   1  -3  -3  365.51    6.39
   1  -3  -3  401.75    6.24
   1  -3  -3  391.97    5.49
  -1   3   3  406.19    5.57
  -1   3   3  393.75    5.48
  -1   3   3  411.99    5.32
   0  -3  -3   72.79    2.97
   0  -3  -3   74.10    2.50
   0  -3  -3   75.03    2.38
   0   3   3   74.65    2.46
   0   3   3   73.37    2.28
  -1  -3  -3  190.68    3.54
  -1  -3  -3  189.16    4.09
  -1  -3  -3  190.11    3.54
   1   3   3  188.39    3.65
   1   3   3  186.65    3.88
  -2  -3  -3   42.98    1.87
  -2  -3  -3   44.72    2.21
   2   3   3   43.40    1.88
   2   3   3   41.74    2.14
   2   3   3   43.01    1.84
   3   3   3  148.80    3.32
   3   3   3  149.09    3.59
   3   3   3  150.23    3.45
   3   3   3  153.23    3.63
   3   3   3  151.54    3.83
   4   3   3   -0.22    1.06
   4   3   3    0.73    1.18
   4   3   3   -0.68    1.05
   4   3   3    0.34    1.02
   4   3   3   -1.14    1.10
   4   3   3   -0.15    1.05
   5   3   3   95.52    3.33
   5   3   3   96.17    3.64
   5   3   3   92.04    3.20
   5   3   3   92.95    3.34
   5   3   3   94.24    3.35
   5   3   3   92.99    3.69
   6   3   3    1.74    1.86
   6   3   3    1.70    1.95
   6   3   3    1.49    1.57
   6   3   3    2.13    1.78
   6   3   3    0.20    1.83
  -7  -3  -3   10.29    2.90
   7   3   3   12.03    2.24
   7   3   3   15.45    3.26
   7   3   3   17.48    2.95
   7   3   3   13.59    3.00
  -8  -3  -3    1.79    2.74
   8   3   3    2.22    2.14
   8   3   3    2.09    2.44
   8   3   3    1.06    2.40
   8   3   3    0.98    1.83
   9   3   3   36.22    3.34
   9   3   3   34.69    3.97
   9   3   3   37.09    3.41
 -10  -3  -3    3.73    3.19
  10   3   3    6.21    3.11
  10   3   3    2.28    2.15
 -11  -3  -3    2.17    3.40
  11   3   3    4.50    3.46
  11   3   3    2.55    2.51
 -12  -3  -3    9.43    4.32
  12   3   3    8.31    3.71
  11  -4  -3    5.68    3.44
  11  -4  -3   13.75    3.90
  11  -4  -3    3.76    3.07
 -11   4   3    4.61    4.64
  10  -4  -3    0.49    2.40
  10  -4  -3    8.41    3.71
  10  -4  -3    5.46    3.30
 -10   4   3    1.03    3.57
   9  -4  -3    0.49    2.27
   9  -4  -3    4.61    3.15
   9  -4  -3    6.38    3.60
  -9   4   3   -0.03    3.69
   8  -4  -3    1.21    2.93
   8  -4  -3    0.69    2.15
   8  -4  -3    2.11    3.18
  -8   4   3    0.37    3.24
   7  -4  -3    4.06    3.05
   7  -4  -3    8.87    2.43
   7  -4  -3    6.94    3.59
  -7   4   3    6.91    3.43
   6  -4  -3    0.64    2.64
   6  -4  -3    0.26    1.95
   6  -4  -3   -1.60    2.99
  -6   4   3    2.52    2.82
   5  -4  -3   42.45    3.10
   5  -4  -3   43.88    3.46
   5  -4  -3   41.26    3.93
   5  -4  -3   37.94    1.99
  -5   4   3   45.00    1.79
  -5   4   3   40.63    3.50
   4  -4  -3    3.69    1.65
   4  -4  -3    2.44    2.61
   4  -4  -3    1.94    2.10
   4  -4  -3    2.84    1.73
  -4   4   3    3.23    0.98
  -4   4   3    3.35    2.30
   3  -4  -3   47.32    2.59
   3  -4  -3   46.29    2.78
   3  -4  -3   48.28    3.42
  -3   4   3   48.63    1.86
  -3   4   3   48.36    2.93
   2  -4  -3    0.86    2.09
   2  -4  -3   -0.16    1.49
   2  -4  -3   -0.02    1.14
   2  -4  -3   -0.24    1.35
  -2   4   3   -0.22    0.75
  -2   4   3   -1.21    1.29
   1  -4  -3   55.02    2.54
   1  -4  -3   54.66    3.08
   1  -4  -3   55.75    2.40
   1  -4  -3   56.20    2.44
  -1   4   3   57.08    2.55
  -1   4   3   55.78    2.16
   0  -4  -3   29.47    2.27
   0  -4  -3   29.94    1.70
   0  -4  -3   30.60    2.46
   0  -4  -3   30.37    1.92
   0   4   3   30.70    1.79
   0   4   3   31.54    1.78
  -1  -4  -3   39.15    2.41
  -1  -4  -3   39.90    2.03
  -1  -4  -3   42.74    1.84
   1   4   3   40.45    1.98
   1   4   3   40.59    2.04
  -2  -4  -3   75.38    2.82
  -2  -4  -3   77.96    2.68
  -2  -4  -3   76.58    2.21
   2   4   3   75.23    2.64
   2   4   3   79.76    2.72
  -3  -4  -3    1.82    1.69
   3   4   3    1.72    1.15
   3   4   3    0.93    1.31
   3   4   3    1.05    1.35
   4   4   3   32.28    2.04
   4   4   3   32.65    2.31
   4   4   3   30.42    2.26
   4   4   3   32.77    2.27
   5   4   3   25.28    2.19
   5   4   3   25.97    2.47
   5   4   3   26.30    2.23
   5   4   3   29.13    2.46
  -6  -4  -3    4.40    2.82
   6   4   3    5.82    2.31
   6   4   3    8.55    2.26
   6   4   3    7.55    2.48
   6   4   3    5.11    1.93
  -7  -4  -3   -0.11    2.88
  -7  -4  -3    1.14    2.60
   7   4   3    0.75    2.25
   7   4   3    2.08    2.41
   7   4   3    0.47    1.80
   7   4   3    1.10    1.84
  -8  -4  -3    2.59    3.05
  -8  -4  -3    1.48    3.31
   8   4   3    1.68    2.25
   8   4   3    0.65    2.21
   8   4   3    0.84    1.91
   8   4   3    5.01    2.81
  -9  -4  -3    0.64    3.16
   9   4   3    0.46    2.92
   9   4   3    2.30    2.06
   9   4   3    0.95    2.80
  10   4   3   17.99    3.98
  10   4   3   12.37    2.81
  11   4   3    0.68    2.32
  11   4   3    2.80    2.93
 -12  -4  -3    6.12    3.92
  12   4   3    4.77    3.27
  11  -5  -3    5.43    3.49
  11  -5  -3   18.19    4.81
 -11   5   3   -2.69    4.28
  10  -5  -3    6.17    3.36
  10  -5  -3   -1.50    2.59
  10  -5  -3    5.60    3.67
 -10   5   3   -1.73    3.94
   9  -5  -3   11.70    3.85
   9  -5  -3    6.62    2.63
   9  -5  -3   13.05    4.19
  -9   5   3    9.23    4.35
   8  -5  -3   13.84    4.18
   8  -5  -3    7.31    3.26
   8  -5  -3    7.61    2.57
  -8   5   3    8.52    3.95
   7  -5  -3    0.82    2.12
   7  -5  -3   -0.93    2.89
   7  -5  -3    1.79    3.48
  -7   5   3   -0.54    3.14
   6  -5  -3   12.44    3.38
   6  -5  -3   12.00    2.84
   6  -5  -3   12.79    4.03
  -6   5   3   16.65    3.93
   5  -5  -3    0.11    1.91
   5  -5  -3    1.24    2.48
   5  -5  -3   -0.03    3.16
   5  -5  -3    0.70    1.81
  -5   5   3    1.70    2.74
   4  -5  -3   68.71    3.67
   4  -5  -3   76.76    4.62
   4  -5  -3   74.68    3.59
  -4   5   3   75.75    2.39
  -4   5   3   70.45    3.96
   3  -5  -3    1.56    1.79
   3  -5  -3    1.62    2.63
   3  -5  -3    1.74    1.48
   3  -5  -3    1.76    2.18
  -3   5   3    2.06    1.97
  -3   5   3    1.08    1.03
   2  -5  -3    4.60    2.13
   2  -5  -3    3.14    1.65
   2  -5  -3    4.07    2.28
   2  -5  -3    3.66    1.46
  -2   5   3    6.03    2.00
  -2   5   3    3.80    1.26
   1  -5  -3    4.65    1.51
   1  -5  -3    3.91    2.12
   1  -5  -3    3.22    1.39
   1  -5  -3    4.85    2.36
  -1   5   3    3.50    1.24
  -1   5   3    4.69    1.97
   0  -5  -3   70.63    3.54
   0  -5  -3   73.54    2.35
   0  -5  -3   74.38    3.22
   0  -5  -3   75.70    2.90
   0   5   3   77.90    3.13
   0   5   3   75.00    2.76
  -1  -5  -3   26.70    1.67
  -1  -5  -3   28.31    2.55
  -1  -5  -3   27.32    2.05
  -1  -5  -3   25.23    2.74
   1   5   3   28.38    1.85
   1   5   3   27.68    2.00
  -2  -5  -3   15.02    1.58
  -2  -5  -3   16.00    1.40
  -2  -5  -3   16.18    2.11
  -2  -5  -3   17.31    2.92
   2   5   3   17.27    1.92
   2   5   3   16.21    1.62
  -3  -5  -3   -0.21    1.60
  -3  -5  -3    2.63    1.25
  -3  -5  -3    1.56    2.39
   3   5   3    1.65    1.57
   3   5   3    0.91    1.47
  -4  -5  -3    0.25    2.58
  -4  -5  -3    0.05    1.95
   4   5   3    0.15    1.72
   4   5   3   -0.27    1.66
   4   5   3   -0.99    1.39
  -5  -5  -3   28.16    3.66
  -5  -5  -3   26.34    2.78
   5   5   3   27.36    2.31
   5   5   3   27.74    2.75
   5   5   3   24.80    2.97
  -6  -5  -3   -3.39    2.56
  -6  -5  -3    1.79    3.25
   6   5   3   -0.96    1.97
   6   5   3    0.60    1.85
   6   5   3    0.09    1.97
  -7  -5  -3    3.92    3.86
  -7  -5  -3    5.22    3.05
   7   5   3    6.73    2.58
   7   5   3    7.06    2.75
   7   5   3    3.72    2.15
  -8  -5  -3    1.87    3.79
  -8  -5  -3    1.43    3.00
   8   5   3    1.64    2.61
   8   5   3    0.95    2.09
   8   5   3    0.14    2.29
  -9  -5  -3    9.89    3.58
   9   5   3   14.25    3.37
   9   5   3   10.62    3.00
   9   5   3   14.34    3.89
  10   5   3    1.28    2.58
  10   5   3    3.06    3.26
  11   5   3    1.83    2.60
  12   5   3    3.31    2.77
  11  -6  -3   11.55    4.23
  11  -6  -3    2.38    3.19
 -11   6   3   -3.25    4.71
  10  -6  -3   -1.81    2.37
  10  -6  -3    4.30    3.30
  10  -6  -3    9.91    4.28
 -10   6   3    0.33    4.48
   9  -6  -3   -1.01    2.30
   9  -6  -3    5.06    3.92
   9  -6  -3    3.16    2.92
  -9   6   3   -0.58    3.98
   8  -6  -3   14.73    3.03
   8  -6  -3   18.68    3.91
   8  -6  -3   23.79    4.94
  -8   6   3   16.71    4.58
   7  -6  -3   -0.59    2.10
   7  -6  -3    1.21    3.55
   7  -6  -3    2.53    2.73
  -7   6   3   -1.98    3.16
   6  -6  -3    0.27    2.80
   6  -6  -3    2.43    3.56
   6  -6  -3    1.44    2.26
  -6   6   3   -0.57    3.61
   5  -6  -3   -0.06    2.17
   5  -6  -3   -0.76    2.00
   5  -6  -3   -1.45    3.34
   5  -6  -3   -1.91    2.27
  -5   6   3   -1.54    2.86
   4  -6  -3   16.42    4.02
   4  -6  -3   17.23    2.64
   4  -6  -3   16.00    3.10
   4  -6  -3   19.39    3.23
  -4   6   3   14.40    1.56
  -4   6   3   19.69    3.59
   3  -6  -3    1.74    1.82
   3  -6  -3    2.49    3.11
   3  -6  -3    3.63    1.81
   3  -6  -3    1.31    2.88
  -3   6   3    3.83    2.57
  -3   6   3    2.14    1.32
   2  -6  -3   31.20    2.39
   2  -6  -3   30.70    2.32
   2  -6  -3   33.58    3.67
   2  -6  -3   30.86    3.24
  -2   6   3   33.37    2.20
  -2   6   3   31.01    3.02
   1  -6  -3    3.62    1.43
   1  -6  -3    4.48    2.66
   1  -6  -3    7.44    2.78
   1  -6  -3    5.05    1.39
  -1   6   3    5.83    2.35
  -1   6   3    3.28    1.42
   0  -6  -3    3.30    1.13
   0  -6  -3    3.02    1.48
   0  -6  -3    2.45    2.43
   0  -6  -3    2.89    2.61
   0   6   3    2.54    1.46
   0   6   3    3.59    1.77
  -1  -6  -3    8.89    1.09
  -1  -6  -3    9.34    2.61
  -1  -6  -3   10.58    1.82
  -1  -6  -3   13.22    2.70
   1   6   3   12.32    2.16
   1   6   3   15.00    2.48
  -2  -6  -3   18.41    3.55
  -2  -6  -3   15.20    2.69
  -2  -6  -3   11.82    1.31
  -2  -6  -3   14.60    2.08
   2   6   3   12.83    1.97
   2   6   3   16.79    2.53
  -3  -6  -3   76.74    3.74
  -3  -6  -3   78.55    2.33
  -3  -6  -3   78.89    4.61
   3   6   3   74.20    3.55
   3   6   3   76.31    3.68
  -4  -6  -3    1.96    2.27
  -4  -6  -3   -1.14    3.19
  -4  -6  -3    0.68    1.48
   4   6   3   -0.64    1.80
   4   6   3    0.68    1.71
  -5  -6  -3   16.73    2.92
  -5  -6  -3   10.05    2.70
  -5  -6  -3   11.97    3.89
   5   6   3    8.82    2.30
   5   6   3   13.72    3.04
  -6  -6  -3   -0.24    3.09
  -6  -6  -3   -0.25    3.76
   6   6   3   -0.31    2.27
   6   6   3    1.44    2.09
  -7  -6  -3   15.49    4.42
  -7  -6  -3   16.05    3.86
   7   6   3   12.90    2.75
   7   6   3   20.07    3.75
  -8  -6  -3    0.94    3.79
  -8  -6  -3    1.07    3.34
   8   6   3    1.25    2.55
   8   6   3    1.21    2.61
  -9  -6  -3    1.02    3.94
   9   6   3   -1.69    2.27
   9   6   3    3.56    2.99
  10   6   3    0.11    2.53
  10   6   3    2.99    3.75
  11   6   3    1.86    2.75
  11   6   3    8.01    4.41
  10  -7  -3   12.16    4.65
  10  -7  -3    4.92    3.32
 -10   7   3   -2.37    4.50
   9  -7  -3    3.28    2.94
   9  -7  -3   -3.03    2.54
   9  -7  -3    5.33    4.15
  -9   7   3   -0.59    4.26
   8  -7  -3    4.52    2.95
   8  -7  -3    5.65    4.05
   8  -7  -3    0.11    2.34
  -8   7   3   -0.51    3.82
   7  -7  -3    3.74    2.55
   7  -7  -3    9.72    4.27
   7  -7  -3   11.44    3.45
  -7   7   3    7.07    3.98
   6  -7  -3    1.57    2.74
   6  -7  -3    0.66    2.25
   6  -7  -3    4.26    3.78
  -6   7   3   -0.24    3.44
   5  -7  -3    0.33    2.58
   5  -7  -3   -3.07    3.46
   5  -7  -3   -0.09    2.11
   5  -7  -3   -1.28    3.16
  -5   7   3   -0.23    3.15
   4  -7  -3   16.76    3.92
   4  -7  -3   16.27    4.34
   4  -7  -3   17.73    2.89
   4  -7  -3   15.99    3.06
  -4   7   3   20.94    4.23
  -4   7   3   14.97    1.82
   3  -7  -3    5.52    3.48
   3  -7  -3    5.96    2.21
   3  -7  -3    3.54    3.57
   3  -7  -3    3.29    2.08
  -3   7   3    4.45    1.72
  -3   7   3    2.17    2.90
   2  -7  -3    4.77    3.37
   2  -7  -3    6.96    3.47
   2  -7  -3    3.82    1.98
   2  -7  -3    4.39    1.93
  -2   7   3    4.98    1.95
  -2   7   3    4.67    2.79
   1  -7  -3   76.78    3.68
   1  -7  -3   76.55    2.68
   1  -7  -3   73.55    4.76
   1  -7  -3   79.26    4.73
  -1   7   3   76.39    4.17
  -1   7   3   80.36    3.41
   0  -7  -3    7.48    2.94
   0  -7  -3    4.64    3.00
   0  -7  -3    3.53    1.79
   0  -7  -3    5.65    1.18
   0   7   3    6.74    1.79
   0   7   3    5.56    2.42
  -1  -7  -3   25.94    3.94
  -1  -7  -3   26.25    3.85
  -1  -7  -3   22.26    2.54
   1   7   3   21.98    2.20
   1   7   3   21.49    2.91
  -2  -7  -3   17.44    3.50
  -2  -7  -3   15.73    2.39
  -2  -7  -3   16.00    3.42
   2   7   3   15.91    2.14
   2   7   3   18.25    2.99
  -3  -7  -3   81.61    3.69
  -3  -7  -3   79.39    4.20
  -3  -7  -3   81.48    5.32
   3   7   3   81.94    4.12
  -4  -7  -3   18.93    3.18
  -4  -7  -3   20.38    4.68
   4   7   3   17.37    2.81
  -5  -7  -3    5.41    4.36
  -5  -7  -3    4.66    3.31
   5   7   3    6.75    2.76
   5   7   3    5.89    2.33
  -6  -7  -3   -1.98    3.88
  -6  -7  -3   -0.78    2.46
   6   7   3    0.48    2.59
   6   7   3   -0.14    2.12
  -7  -7  -3    5.96    3.69
  -7  -7  -3    8.08    4.53
   7   7   3    9.87    3.53
   7   7   3    5.48    2.62
  -8  -7  -3    5.44    4.00
  -8  -7  -3    5.13    5.01
   8   7   3    6.18    2.81
   8   7   3    9.50    3.56
  -9  -7  -3   -2.25    3.82
   9   7   3    2.84    3.03
   9   7   3    2.43    2.77
 -10  -7  -3   -3.90    3.99
  10   7   3    4.03    3.51
  10   7   3   -0.61    2.59
  11   7   3    4.08    4.09
  11   7   3    1.64    3.04
  10  -8  -3   13.72    4.11
  10  -8  -3    9.34    4.61
 -10   8   3  -10.09    5.15
   9  -8  -3    8.79    3.64
   9  -8  -3    6.92    4.48
   8  -8  -3    3.96    4.11
   8  -8  -3    7.93    3.39
   8  -8  -3   -0.85    2.51
  -8   8   3   -1.12    4.07
   7  -8  -3    5.12    3.14
   7  -8  -3    2.72    2.87
   7  -8  -3    2.87    3.16
  -7   8   3    0.64    3.80
   6  -8  -3   21.80    4.95
   6  -8  -3   25.23    3.45
   6  -8  -3   15.12    3.11
  -6   8   3   22.78    5.20
   5  -8  -3   -2.43    3.53
   5  -8  -3    0.74    3.68
   5  -8  -3   -0.79    2.18
   5  -8  -3    1.43    2.36
  -5   8   3    0.96    3.54
   4  -8  -3    1.02    3.71
   4  -8  -3    0.46    2.09
   4  -8  -3    0.97    2.19
   4  -8  -3    0.03    3.95
  -4   8   3    1.52    3.39
   3  -8  -3    0.55    2.10
   3  -8  -3   -0.95    2.87
   3  -8  -3   -1.37    3.97
   3  -8  -3   -0.10    1.86
  -3   8   3    2.06    3.22
   2  -8  -3   35.96    4.53
   2  -8  -3   38.50    4.82
   2  -8  -3   32.27    3.27
  -2   8   3   36.85    3.95
   1  -8  -3   13.50    4.42
   1  -8  -3    8.43    3.73
   1  -8  -3    9.67    2.34
  -1   8   3   10.73    3.23
   0  -8  -3   32.73    5.21
   0  -8  -3   28.29    3.04
   0  -8  -3   33.38    4.82
   0   8   3   26.45    3.22
  -1  -8  -3    1.14    1.46
  -1  -8  -3    1.79    2.90
  -1  -8  -3    2.90    4.01
   1   8   3    0.32    2.27
  -2  -8  -3   47.91    4.17
  -2  -8  -3   44.44    4.98
  -2  -8  -3   48.95    3.16
   2   8   3   49.89    4.00
  -3  -8  -3    0.76    3.23
  -3  -8  -3    0.77    2.00
  -3  -8  -3    1.38    3.01
  -3  -8  -3    2.71    3.11
   3   8   3    2.85    2.37
  -4  -8  -3   33.93    5.08
  -4  -8  -3   33.30    4.17
   4   8   3   37.72    3.62
  -5  -8  -3   -1.87    4.16
  -5  -8  -3   -1.61    3.27
   5   8   3    1.04    2.20
  -6  -8  -3   15.70    5.26
  -6  -8  -3   10.15    3.96
   6   8   3   15.28    3.65
   6   8   3   13.86    3.10
  -7  -8  -3   -0.23    5.28
  -7  -8  -3   -2.98    3.69
   7   8   3    4.11    2.98
   7   8   3    0.95    2.54
  -8  -8  -3   -0.64    5.29
  -8  -8  -3    0.97    4.03
   8   8   3    5.83    3.26
   8   8   3    2.22    2.87
  -9  -8  -3    0.40    4.16
   9   8   3    3.52    3.23
   9   8   3    0.85    2.78
 -10  -8  -3   -0.53    5.21
  10   8   3    4.71    3.31
   9  -9  -3    5.03    3.66
   9  -9  -3    7.05    3.20
  -9   9   3   -1.95    5.57
   8  -9  -3    5.74    2.89
   8  -9  -3    5.21    4.41
  -8   9   3   -1.92    4.50
   7  -9  -3    9.00    3.21
   7  -9  -3   -3.32    2.52
   7  -9  -3    8.06    4.53
  -7   9   3    1.15    5.06
   6  -9  -3    3.11    4.05
   6  -9  -3   -2.57    2.74
  -6   9   3   -2.27    3.92
   5  -9  -3    3.55    2.66
   5  -9  -3    5.34    3.46
  -5   9   3    4.96    4.09
   4  -9  -3    5.86    2.64
   4  -9  -3    4.93    4.88
   4  -9  -3    8.96    4.27
  -4   9   3    6.10    3.92
   3  -9  -3    6.42    2.57
   3  -9  -3   10.13    2.88
   3  -9  -3    9.59    4.27
   3  -9  -3   10.84    4.62
  -3   9   3    9.98    3.82
   2  -9  -3    4.52    4.61
   2  -9  -3    4.67    2.61
   2  -9  -3    4.69    3.92
  -2   9   3    2.29    3.20
   1  -9  -3    7.69    4.73
   1  -9  -3    5.02    3.71
   1  -9  -3    5.35    2.39
  -1   9   3    7.42    3.16
   0  -9  -3   -1.47    1.89
   0  -9  -3    3.74    3.45
   0  -9  -3   -0.79    4.19
   0   9   3    1.33    2.91
  -1  -9  -3    1.62    3.36
  -1  -9  -3   -0.83    3.25
  -1  -9  -3    1.06    2.00
  -1  -9  -3   -1.10    4.38
   1   9   3    2.50    2.79
  -2  -9  -3    2.85    2.71
  -2  -9  -3    4.07    4.55
  -2  -9  -3    5.78    3.42
  -2  -9  -3    2.51    1.75
   2   9   3    2.02    2.83
  -3  -9  -3    7.25    3.73
  -3  -9  -3    8.19    2.50
  -3  -9  -3   10.78    4.04
   3   9   3   12.56    3.41
  -4  -9  -3    2.37    2.31
  -4  -9  -3    4.54    3.55
  -4  -9  -3    5.36    4.66
   4   9   3    2.86    2.47
  -5  -9  -3    4.03    3.10
  -5  -9  -3    3.17    4.02
   5   9   3    8.55    2.95
  -6  -9  -3    5.92    5.37
  -6  -9  -3    1.85    3.95
   6   9   3   11.37    3.34
  -7  -9  -3   -3.04    5.79
  -7  -9  -3   -0.80    4.12
   7   9   3    2.87    3.01
   7   9   3   11.65    3.80
  -8  -9  -3   -1.26    4.28
  -8  -9  -3   -8.28    5.01
   8   9   3    0.82    3.06
   8   9   3    7.05    3.59
  -9  -9  -3   -6.67    4.33
   9   9   3    0.82    3.30
   9   9   3    3.29    3.40
   8 -10  -3   44.63    6.10
   7 -10  -3   12.18    4.87
  -7  10   3   -2.23    4.56
   6 -10  -3    5.78    4.45
   6 -10  -3   -2.49    2.66
  -6  10   3   -0.75    3.96
   5 -10  -3    0.07    2.62
   5 -10  -3    6.53    3.52
  -5  10   3    3.51    4.24
   4 -10  -3   40.11    6.96
   4 -10  -3   39.08    5.21
   4 -10  -3   34.18    4.51
  -4  10   3   33.43    5.46
   3 -10  -3   -1.34    4.63
   3 -10  -3    5.56    2.76
   3 -10  -3    4.72    4.15
  -3  10   3    1.35    3.59
   2 -10  -3    4.08    3.18
   2 -10  -3    0.77    4.25
   2 -10  -3   -5.53    4.29
   2 -10  -3    2.66    2.69
  -2  10   3    1.33    3.31
   1 -10  -3   18.01    5.66
   1 -10  -3   21.61    4.57
   1 -10  -3   14.07    2.95
   1 -10  -3   19.94    4.55
  -1  10   3   17.25    4.07
   0 -10  -3   11.77    5.25
   0 -10  -3    6.12    2.47
   0 -10  -3    4.39    3.58
   0 -10  -3   11.07    3.78
   0  10   3    9.81    3.21
  -1 -10  -3    4.91    2.37
  -1 -10  -3    1.33    4.61
  -1 -10  -3    4.44    3.91
  -1 -10  -3    7.21    3.80
   1  10   3    8.85    3.04
  -2 -10  -3    3.60    2.32
  -2 -10  -3   -2.90    4.53
  -2 -10  -3    4.34    3.94
   2  10   3    5.97    2.82
  -3 -10  -3    1.35    2.19
  -3 -10  -3    2.15    3.98
  -3 -10  -3   -1.60    3.55
   3  10   3    4.51    2.95
  -4 -10  -3   -0.70    3.84
  -4 -10  -3    5.43    2.71
  -4 -10  -3   -1.22    4.95
   4  10   3    2.78    2.74
  -5 -10  -3    0.02    3.90
  -5 -10  -3    6.06    2.90
  -5 -10  -3   -0.73    5.37
   5  10   3    5.94    2.92
  -6 -10  -3   -0.91    4.15
  -6 -10  -3   -6.91    5.15
   6  10   3    7.20    3.12
  -7 -10  -3   -5.18    5.66
  -7 -10  -3   -5.58    4.26
   7  10   3    8.09    3.45
  -8 -10  -3  -10.21    5.88
  -8 -10  -3    1.19    4.88
   8  10   3    8.62    3.49
   7 -11  -3   23.03    5.72
   6 -11  -3   14.83    5.07
  -6  11   3   -1.09    4.53
   5 -11  -3   10.05    4.51
   5 -11  -3    1.28    2.90
  -5  11   3    0.57    4.19
   4 -11  -3   10.25    4.60
   4 -11  -3    1.23    3.15
   4 -11  -3   -1.02    5.25
  -4  11   3    3.50    4.00
   3 -11  -3   21.21    5.10
   3 -11  -3    9.63    3.23
   3 -11  -3    7.49    5.78
  -3  11   3   16.43    4.70
   2 -11  -3   -0.24    2.43
   2 -11  -3   -3.76    5.27
   2 -11  -3   -0.23    3.37
   2 -11  -3    6.99    4.10
  -2  11   3    4.85    3.52
   1 -11  -3    9.70    5.54
   1 -11  -3    7.91    3.94
   1 -11  -3   13.09    4.24
   1 -11  -3   10.29    2.86
  -1  11   3   10.27    3.65
   0 -11  -3    1.90    2.42
   0 -11  -3    4.30    4.53
   0 -11  -3   -0.86    5.13
   0  11   3    5.51    3.03
  -1 -11  -3    6.14    2.68
  -1 -11  -3    1.57    4.04
  -1 -11  -3    0.66    5.18
   1  11   3    3.27    2.74
  -2 -11  -3    0.45    5.27
  -2 -11  -3    3.26    4.46
  -2 -11  -3    1.77    2.47
   2  11   3    5.29    3.13
  -3 -11  -3   32.46    4.03
  -3 -11  -3   25.75    5.49
  -3 -11  -3   20.64    6.39
   3  11   3   28.93    3.71
  -4 -11  -3    5.78    2.97
  -4 -11  -3    3.35    4.56
  -4 -11  -3    0.85    5.83
   4  11   3    3.60    2.66
  -5 -11  -3    4.17    2.90
  -5 -11  -3   -0.74    6.02
  -5 -11  -3   -7.11    4.00
   5  11   3    6.89    2.86
  -6 -11  -3    4.73    5.04
  -6 -11  -3    9.40    3.36
  -6 -11  -3  -12.32    6.82
   6  11   3    7.85    3.20
  -7 -11  -3    2.62    5.15
  -7 -11  -3   -0.89    6.97
   6 -12  -3   19.11    5.24
  -6  12   3   -1.13    5.18
   5 -12  -3   18.45    5.08
  -5  12   3    0.11    4.46
   4 -12  -3   11.96    5.08
   4 -12  -3   -1.14    3.48
   4 -12  -3   -7.48    5.84
  -4  12   3    0.74    4.15
   3 -12  -3   -8.63    5.80
   3 -12  -3   -1.71    2.77
   3 -12  -3    7.74    4.29
  -3  12   3    2.34    3.86
   2 -12  -3   20.63    4.78
   2 -12  -3    7.49    6.35
   2 -12  -3   11.70    3.29
  -2  12   3   18.03    4.49
   1 -12  -3   -4.20    5.97
   1 -12  -3    2.18    2.62
   1 -12  -3    1.30    4.57
  -1  12   3    6.05    3.23
   0 -12  -3    2.82    6.16
   0 -12  -3    3.29    4.41
   0 -12  -3    3.92    2.73
   0  12   3    9.04    3.44
  -1 -12  -3    7.00    2.81
  -1 -12  -3    6.10    4.68
  -1 -12  -3    0.56    6.03
   1  12   3    8.70    3.24
  -2 -12  -3    0.09    4.61
  -2 -12  -3    4.74    2.92
  -2 -12  -3   -1.20    4.56
   2  12   3    8.73    3.17
  -3 -12  -3   -5.78    6.03
  -3 -12  -3    5.98    3.08
  -3 -12  -3   -1.52    5.00
   3  12   3    6.85    3.23
  -4 -12  -3   19.14    3.84
  -4 -12  -3   13.43    5.69
  -4 -12  -3    8.43    7.16
   4  12   3   26.71    3.92
  -5 -12  -3    7.60    3.45
  -5 -12  -3   -9.61    6.71
  -5 -12  -3    2.76    4.19
  -6 -12  -3    0.20    5.28
  -6 -12  -3   10.91    3.78
  -6 -12  -3  -10.06    6.83
   6  12   3   11.28    3.78
   4 -13  -3   11.97    4.43
   4 -13  -3  -10.97    6.45
  -4  13   3    5.85    4.61
   3 -13  -3   -5.66    6.43
   3 -13  -3   -1.15    3.32
  -3  13   3    5.18    4.35
   2 -13  -3    0.00    7.06
   2 -13  -3    7.33    3.46
  -2  13   3    9.57    4.09
   1 -13  -3    6.00    3.24
   1 -13  -3    0.75    7.64
  -1  13   3   14.38    3.95
   0 -13  -3   -0.76    2.65
   0 -13  -3   -6.65    4.98
   0 -13  -3   -0.68    4.82
   0  13   3    7.26    3.36
  -1 -13  -3    7.56    5.50
  -1 -13  -3   -8.27    6.57
  -1 -13  -3    8.03    3.21
   1  13   3   12.74    3.68
  -2 -13  -3   -0.88    5.37
  -2 -13  -3   -7.79    6.78
  -2 -13  -3    6.64    3.15
  -3 -13  -3    5.39    3.19
  -3 -13  -3   -4.52    7.01
  -3 -13  -3   -6.09    5.17
   3  13   3   15.93    4.06
  -4 -13  -3    7.91    3.48
  -4 -13  -3  -12.24    6.57
  -4 -13  -3   -4.18    5.68
  -3 -11   4   -0.38    7.11
  -3 -11   4   -7.13    6.07
  -2 -11   4   -6.93    5.84
  -2 -11   4   -2.92    6.64
   1  11  -4   18.09    4.59
  -1 -11   4    3.83    5.95
  -1 -11   4    6.43    7.28
   0  11  -4    7.42    3.59
   0 -11   4   -5.08    5.49
   0 -11   4   -1.03    6.70
  -1  11  -4    6.67    3.34
   1 -11   4   -2.53    6.55
  -2  11  -4    9.14    4.03
   2 -11   4    1.29    6.71
  -3  11  -4    6.69    4.22
   3 -11   4    8.58    7.07
  -4  11  -4    3.01    4.22
   4 -11   4    8.21    6.65
   5  10  -4    5.38    3.82
  -5 -10   4    4.04    6.92
  -5 -10   4    5.98    6.33
   4  10  -4   -0.33    3.03
   4  10  -4   11.30    3.88
  -4 -10   4   -1.47    6.29
  -4 -10   4    0.47    5.76
   3  10  -4   14.03    4.52
  -3 -10   4    5.98    6.69
  -3 -10   4    6.24    5.78
   2  10  -4    8.44    3.76
  -2 -10   4   -5.80    4.94
  -2 -10   4   -2.92    6.17
   1  10  -4    9.20    3.74
  -1 -10   4   -0.20    5.80
  -1 -10   4   -1.01    5.18
   0  10  -4    5.16    3.25
   0 -10   4    2.43    6.11
   0 -10   4   -4.24    4.64
  -1  10  -4    1.88    3.05
   1 -10   4    1.07    6.07
   1 -10   4   -9.88    4.99
  -2  10  -4    1.69    3.28
   2 -10   4    0.23    5.87
  -3  10  -4    3.31    3.66
   3 -10   4    6.52    6.03
  -4  10  -4    4.78    3.99
   4 -10   4    8.28    6.29
  -5  10  -4    1.77    4.01
   5 -10   4    7.76    6.10
  -6  10  -4   -2.29    4.34
   6 -10   4   16.36    4.28
   6 -10   4    6.42    5.79
   7   9  -4   11.74    4.61
   7   9  -4    0.92    3.41
  -7  -9   4   -1.03    5.79
   6   9  -4   11.33    4.28
   6   9  -4   -0.56    3.07
  -6  -9   4   -4.91    5.18
  -6  -9   4   -5.66    5.64
   5   9  -4    6.87    3.67
   5   9  -4    0.43    2.94
  -5  -9   4   -6.65    5.60
  -5  -9   4   -5.59    4.76
   4   9  -4    7.63    3.43
   4   9  -4   -0.76    2.58
  -4  -9   4   -1.73    4.79
  -4  -9   4   -4.82    5.66
   3   9  -4    2.98    3.21
   3   9  -4   -1.50    2.39
  -3  -9   4   -4.83    4.58
  -3  -9   4   -0.14    5.75
   2   9  -4    4.81    3.33
  -2  -9   4   -4.98    4.49
  -2  -9   4    2.68    5.41
   1   9  -4    5.62    3.29
  -1  -9   4   -0.64    5.53
  -1  -9   4   -4.28    4.32
   0   9  -4    2.22    2.93
   0  -9   4   -2.76    5.22
   0  -9   4   -5.46    4.34
  -1   9  -4    3.75    3.12
   1  -9   4   -0.37    4.39
   1  -9   4    0.36    5.27
  -2   9  -4   17.43    4.30
   2  -9   4   16.90    6.30
   2  -9   4   14.45    5.27
  -3   9  -4    3.09    3.70
   3  -9   4    4.27    5.34
  -4   9  -4    1.61    3.75
   4  -9   4   10.77    3.51
   4  -9   4    8.89    5.74
  -5   9  -4    0.61    3.84
   5  -9   4   10.10    3.64
   5  -9   4    4.64    5.33
  -6   9  -4   16.53    5.44
   6  -9   4   34.00    4.47
   6  -9   4   27.65    6.33
  -7   9  -4    4.49    4.71
   7  -9   4   21.49    4.90
  -8   9  -4    1.16    5.18
   8  -9   4   21.04    4.82
   8   8  -4   14.96    4.80
   8   8  -4    7.91    3.86
  -8  -8   4    6.84    5.71
   7   8  -4    7.98    4.13
   7   8  -4    1.54    3.07
  -7  -8   4   -2.34    4.99
   6   8  -4   17.10    4.44
   6   8  -4    4.56    3.11
  -6  -8   4    2.58    4.99
  -6  -8   4    3.65    6.01
   5   8  -4    0.72    2.66
   5   8  -4    2.96    3.36
  -5  -8   4    1.73    5.34
  -5  -8   4   -5.47    4.07
   4   8  -4   11.85    3.14
   4   8  -4   18.51    4.28
  -4  -8   4    8.37    5.65
  -4  -8   4    3.50    4.65
   3   8  -4    6.79    3.30
   3   8  -4    2.29    2.71
  -3  -8   4    2.82    5.41
  -3  -8   4   -0.48    4.29
   2   8  -4   21.30    3.31
   2   8  -4   24.79    4.60
  -2  -8   4   23.62    6.25
  -2  -8   4   19.61    5.26
   1   8  -4    2.61    2.69
  -1  -8   4    0.58    4.14
  -1  -8   4    0.19    4.87
   0   8  -4    5.56    3.11
   0  -8   4    5.58    4.33
   0  -8   4    6.41    1.83
   0  -8   4    3.10    3.93
  -1   8  -4   12.44    3.75
   1  -8   4   10.33    5.23
   1  -8   4    7.71    4.36
  -2   8  -4   51.13    4.95
   2  -8   4   46.29    5.29
   2  -8   4   46.35    6.21
  -3   8  -4    3.42    3.60
   3  -8   4    8.43    5.09
   3  -8   4    6.73    3.18
  -4   8  -4    0.19    3.49
   4  -8   4    3.46    4.97
   4  -8   4    5.11    3.45
  -5   8  -4    0.75    3.73
   5  -8   4    9.00    3.85
   5  -8   4    1.75    4.68
  -6   8  -4   10.40    4.68
   6  -8   4   24.02    4.77
   6  -8   4   17.93    5.68
  -7   8  -4   10.01    5.03
   7  -8   4   25.22    4.83
  -8   8  -4   -1.70    4.89
   8  -8   4   17.95    4.76
  -9   8  -4   -1.80    5.32
   9  -8   4   12.57    4.60
   9   7  -4    1.24    3.62
   9   7  -4    9.16    4.57
  -9  -7   4   -6.62    5.15
   8   7  -4   12.22    4.49
   8   7  -4    4.16    3.60
  -8  -7   4   -2.15    4.95
   7   7  -4   24.24    5.32
   7   7  -4   12.37    3.62
  -7  -7   4    3.80    4.87
   6   7  -4   16.64    4.32
   6   7  -4    9.73    3.20
  -6  -7   4    8.14    5.06
  -6  -7   4    4.28    4.68
   5   7  -4    5.49    3.28
   5   7  -4    1.51    2.59
  -5  -7   4   -1.15    4.04
  -5  -7   4    2.14    4.64
   4   7  -4    6.32    2.56
   4   7  -4   10.00    3.39
  -4  -7   4    5.47    4.33
  -4  -7   4    3.98    5.52
   3   7  -4   24.48    3.72
   3   7  -4   24.42    3.24
  -3  -7   4   24.78    5.00
  -3  -7   4   27.37    5.83
   2   7  -4    3.66    2.47
   2   7  -4    5.21    2.13
  -2  -7   4    3.92    3.98
  -2  -7   4    4.59    4.96
   1   7  -4    2.88    2.02
   1   7  -4    2.10    2.72
  -1  -7   4    2.77    4.62
  -1  -7   4    4.84    4.11
   0   7  -4    3.50    3.08
   0  -7   4    3.69    4.02
   0  -7   4    7.61    4.00
  -1   7  -4   30.76    4.12
   1  -7   4   35.11    6.22
   1  -7   4   33.78    2.53
   1  -7   4   33.47    4.50
  -2   7  -4    6.19    3.47
   2  -7   4    8.59    4.15
   2  -7   4    9.10    2.71
   2  -7   4    8.87    4.95
  -3   7  -4   25.37    4.71
   3  -7   4   28.60    5.76
   3  -7   4   21.76    3.89
   3  -7   4   27.15    4.20
  -4   7  -4   -0.15    2.37
  -4   7  -4    0.24    3.43
   4  -7   4    3.38    4.39
   4  -7   4    3.78    2.95
  -5   7  -4   18.33    4.70
   5  -7   4   22.87    5.23
   5  -7   4   28.21    4.57
  -6   7  -4    3.28    4.00
   6  -7   4    4.10    3.87
   6  -7   4    6.77    3.62
   6  -7   4    3.19    3.34
  -7   7  -4    2.43    4.39
   7  -7   4   14.40    4.19
   7  -7   4   10.10    4.16
   7  -7   4    7.02    3.67
  -8   7  -4   -0.64    4.41
   8  -7   4    7.41    4.43
   8  -7   4    9.20    4.11
   9  -7   4   17.27    5.11
   9  -7   4   24.97    5.25
 -10   7  -4   -5.68    5.24
  10  -7   4   12.69    4.39
  10  -7   4   15.29    4.93
   9   6  -4    8.48    4.56
   9   6  -4    6.22    3.75
  -9  -6   4    0.51    5.21
   8   6  -4    0.34    2.96
   8   6  -4    4.48    3.81
  -8  -6   4   -3.05    4.44
   7   6  -4    2.77    2.86
   7   6  -4    4.20    3.55
  -7  -6   4   -0.73    4.31
   6   6  -4    3.22    3.21
   6   6  -4    2.56    2.61
  -6  -6   4    2.85    4.27
  -6  -6   4    2.77    4.32
   5   6  -4   32.59    3.94
   5   6  -4   28.12    3.02
  -5  -6   4   35.44    5.72
  -5  -6   4   25.35    4.42
   4   6  -4   10.40    3.25
   4   6  -4    8.44    2.50
  -4  -6   4    3.10    5.11
  -4  -6   4    7.34    4.03
   3   6  -4   -0.16    2.40
   3   6  -4    1.04    2.00
  -3  -6   4    1.36    4.27
  -3  -6   4    2.35    3.81
   2   6  -4    6.58    2.90
   2   6  -4    5.11    2.05
  -2  -6   4    7.97    4.81
  -2  -6   4    7.49    4.01
   1   6  -4   16.53    3.51
   1   6  -4   17.00    2.44
  -1  -6   4   20.98    5.15
  -1  -6   4   19.11    4.27
   0   6  -4   54.56    4.28
   0   6  -4   56.07    3.12
   0  -6   4   54.66    5.51
   0  -6   4   55.65    2.79
   0  -6   4   55.62    4.72
  -1   6  -4   -0.02    2.79
  -1   6  -4    0.97    1.93
   1  -6   4   -0.69    1.15
   1  -6   4    0.59    4.30
   1  -6   4    2.77    2.02
   1  -6   4    1.92    3.28
  -2   6  -4    1.96    2.10
  -2   6  -4    0.73    3.18
   2  -6   4    2.00    2.52
   2  -6   4    0.45    3.19
   2  -6   4    1.65    1.24
   2  -6   4   -0.77    3.44
  -3   6  -4    0.40    2.30
  -3   6  -4    0.08    3.15
   3  -6   4   -0.68    2.76
   3  -6   4    0.56    2.73
   3  -6   4    0.21    3.96
  -4   6  -4   49.87    4.92
   4  -6   4   54.64    5.19
   4  -6   4   57.48    4.27
  -5   6  -4   10.66    4.26
   5  -6   4   13.53    3.46
   5  -6   4   11.22    3.50
   5  -6   4   10.39    4.16
  -6   6  -4   -1.97    3.66
   6  -6   4    3.02    3.27
   6  -6   4    2.13    3.81
   6  -6   4    1.25    2.93
  -7   6  -4    0.87    3.96
   7  -6   4   -1.20    3.06
   7  -6   4    0.01    3.16
   7  -6   4    4.61    3.54
  -8   6  -4   23.76    5.70
   8  -6   4   29.73    4.07
   8  -6   4   33.95    4.57
  -9   6  -4   -2.28    4.31
   9  -6   4   11.45    4.21
   9  -6   4    6.69    4.24
 -10   6  -4   -4.58    4.70
  10  -6   4    8.34    4.82
  10  -6   4   13.39    4.53
  10   5  -4    2.01    3.67
  10   5  -4    8.53    4.46
 -10  -5   4   -8.54    4.64
   9   5  -4    7.91    3.56
   9   5  -4    9.79    4.51
  -9  -5   4    1.28    5.18
   8   5  -4    2.22    2.80
   8   5  -4    0.86    3.40
  -8  -5   4   -4.89    4.10
   7   5  -4    2.54    2.57
   7   5  -4    4.27    3.35
  -7  -5   4   -1.53    4.10
   6   5  -4    0.03    2.18
   6   5  -4    1.33    2.77
  -6  -5   4    0.76    4.19
  -6  -5   4   -2.27    2.80
   5   5  -4   23.54    3.45
   5   5  -4   23.08    3.19
  -5  -5   4   31.41    5.06
  -5  -5   4   22.04    4.68
   4   5  -4    9.85    2.47
   4   5  -4    7.74    2.89
  -4  -5   4    7.58    4.28
  -4  -5   4    8.15    3.12
   3   5  -4    1.43    1.77
   3   5  -4    0.55    1.89
   3   5  -4   -0.57    2.16
  -3  -5   4    1.12    3.39
  -3  -5   4   -1.17    3.88
   2   5  -4   14.88    2.32
   2   5  -4   20.64    2.65
   2   5  -4   19.42    3.46
  -2  -5   4   23.46    4.79
  -2  -5   4   21.59    3.64
   1   5  -4    1.52    1.57
   1   5  -4    0.88    2.21
   1   5  -4    1.39    1.93
  -1  -5   4    0.82    3.22
  -1  -5   4    1.85    1.14
  -1  -5   4   -0.69    3.89
   0   5  -4   37.89    2.46
   0   5  -4   35.15    2.37
   0   5  -4   30.72    3.44
   0  -5   4   35.73    4.58
   0  -5   4   36.22    3.90
   0  -5   4   36.86    2.20
  -1   5  -4    0.45    2.47
  -1   5  -4    0.99    1.79
   1  -5   4    3.45    2.98
   1  -5   4   -0.83    1.76
   1  -5   4    2.90    3.76
  -2   5  -4   22.12    3.54
  -2   5  -4   25.64    2.63
   2  -5   4   26.45    3.64
   2  -5   4   26.45    4.11
   2  -5   4   24.16    1.72
   2  -5   4   19.96    2.56
  -3   5  -4    1.29    3.00
  -3   5  -4   -0.18    1.94
   3  -5   4    0.86    2.69
   3  -5   4    0.86    2.58
   3  -5   4   -0.36    2.33
  -4   5  -4   -0.65    3.26
   4  -5   4    1.16    3.45
   4  -5   4    0.45    2.16
   4  -5   4   -2.05    2.49
  -5   5  -4    8.61    4.03
   5  -5   4    8.58    3.38
   5  -5   4   14.60    3.33
   5  -5   4   11.61    3.75
  -6   5  -4    2.47    3.66
   6  -5   4    0.97    3.01
   6  -5   4    0.58    2.93
   6  -5   4    0.27    2.84
  -7   5  -4    4.61    4.09
   7  -5   4    8.97    3.57
   7  -5   4    7.14    3.74
   7  -5   4    6.82    3.29
  -8   5  -4    0.11    3.92
   8  -5   4    3.02    3.19
   8  -5   4    2.36    3.57
  -9   5  -4   -1.18    4.18
   9  -5   4   11.75    4.47
   9  -5   4    7.84    3.74
 -10   5  -4   -1.29    4.61
  10  -5   4    5.72    4.25
  10  -5   4    8.33    3.85
  11  -5   4   15.99    4.56
  11  -5   4   20.08    5.91
  10   4  -4   -0.74    3.22
  10   4  -4    6.76    4.59
   9   4  -4    1.23    2.84
   9   4  -4    2.00    3.67
  -9  -4   4   -0.96    4.85
   8   4  -4    4.65    3.56
   8   4  -4    1.21    2.78
   8   4  -4    8.09    2.93
  -8  -4   4   -1.07    4.04
   7   4  -4    1.37    3.02
   7   4  -4   -1.08    2.19
   7   4  -4    2.94    2.62
  -7  -4   4    0.54    3.89
   6   4  -4    5.12    2.99
   6   4  -4    3.02    2.19
   6   4  -4    7.50    2.68
  -6  -4   4    4.20    3.83
  -6  -4   4    2.62    3.73
   5   4  -4    0.20    2.18
   5   4  -4   -0.16    1.57
   5   4  -4    0.11    2.36
  -5  -4   4    1.39    3.53
  -5  -4   4    1.85    3.74
   4   4  -4    1.05    1.80
   4   4  -4    0.86    2.07
   4   4  -4    0.54    2.08
  -4  -4   4   -0.70    3.22
  -4  -4   4    3.25    3.93
   3   4  -4    0.70    1.59
   3   4  -4    0.94    1.96
   3   4  -4    0.33    1.98
  -3  -4   4    5.52    3.51
  -3  -4   4    0.28    3.15
   2   4  -4    8.11    2.40
   2   4  -4    7.59    1.72
   2   4  -4    7.42    2.16
  -2  -4   4    7.54    3.19
  -2  -4   4   11.42    3.73
   1   4  -4   -1.93    1.70
   1   4  -4    0.62    1.26
   1   4  -4   -0.60    1.57
  -1  -4   4    0.32    3.10
  -1  -4   4    0.08    2.71
  -1  -4   4   -0.50    0.74
   0   4  -4    7.67    1.37
   0   4  -4   10.38    2.60
   0   4  -4    9.83    2.05
   0  -4   4   12.01    2.96
   0  -4   4    8.81    2.88
   0  -4   4    7.99    1.56
  -1   4  -4   -0.64    2.13
  -1   4  -4    1.18    1.67
  -1   4  -4    0.89    0.94
   1  -4   4    0.55    1.32
   1  -4   4    0.81    3.02
   1  -4   4    3.09    2.41
  -2   4  -4   -0.18    2.39
  -2   4  -4    0.93    1.77
   2  -4   4    0.17    2.98
   2  -4   4    0.44    1.71
   2  -4   4    1.48    0.74
   2  -4   4    2.89    2.51
  -3   4  -4    0.36    2.72
   3  -4   4   -0.37    2.09
   3  -4   4    0.46    0.76
   3  -4   4    0.15    2.87
   3  -4   4   -0.90    2.02
  -4   4  -4   30.43    3.96
   4  -4   4   31.48    2.84
   4  -4   4   29.70    3.71
   4  -4   4   35.95    3.01
   4  -4   4   32.66    2.52
  -5   4  -4    4.05    3.51
   5  -4   4    1.99    3.22
   5  -4   4    4.33    2.63
   5  -4   4    4.35    2.38
  -6   4  -4    2.59    3.60
   6  -4   4    6.25    2.97
   6  -4   4    4.25    3.07
   6  -4   4    2.08    2.97
  -7   4  -4   19.62    4.67
   7  -4   4   19.03    2.95
   7  -4   4   20.64    3.96
   7  -4   4   25.58    4.31
  -8   4  -4    2.59    3.98
   8  -4   4    6.92    3.57
   8  -4   4    6.52    3.43
  -9   4  -4    8.05    4.50
   9  -4   4   12.28    4.40
   9  -4   4   10.71    3.74
 -10   4  -4   -0.03    4.30
  10  -4   4   10.36    3.79
  10  -4   4   11.29    4.66
 -11   4  -4   11.90    5.51
  11  -4   4   31.22    4.70
  11  -4   4   25.06    5.95
  11   3  -4    4.82    4.87
  11   3  -4    1.54    3.28
  10   3  -4    4.08    4.51
  10   3  -4    1.85    3.18
  10   3  -4    5.25    3.10
   9   3  -4    1.11    2.84
   9   3  -4    4.33    3.86
   9   3  -4    5.82    2.98
  -9  -3   4   -2.21    3.71
   8   3  -4    2.06    2.53
   8   3  -4    1.07    2.60
   8   3  -4    1.85    3.23
  -8  -3   4   -3.08    4.09
   7   3  -4   22.23    4.22
   7   3  -4   18.15    3.46
   7   3  -4   18.49    3.21
  -7  -3   4   18.77    4.41
   6   3  -4    1.75    2.62
   6   3  -4    1.67    2.60
   6   3  -4    1.85    2.17
  -6  -3   4    0.62    2.70
   5   3  -4   -1.16    2.07
   5   3  -4   -0.76    2.14
   5   3  -4   -1.46    1.77
  -5  -3   4   -0.46    3.00
  -5  -3   4    3.89    3.44
   4   3  -4    2.54    2.04
   4   3  -4    2.37    2.22
   4   3  -4    2.33    1.71
  -4  -3   4    2.48    2.82
  -4  -3   4    3.05    2.51
   3   3  -4   81.90    3.68
   3   3  -4   77.95    3.71
   3   3  -4   81.66    3.31
  -3  -3   4   76.36    3.80
  -3  -3   4   80.65    4.22
   2   3  -4    3.52    1.30
   2   3  -4    3.85    0.78
   2   3  -4    2.91    1.86
   2   3  -4    3.72    1.71
  -2  -3   4    4.87    2.66
  -2  -3   4    2.90    2.50
   1   3  -4  118.63    3.21
   1   3  -4  110.58    3.65
   1   3  -4  110.52    3.97
  -1  -3   4  114.85    4.64
  -1  -3   4  118.40    2.42
  -1  -3   4  110.34    3.96
   0   3  -4    3.19    1.01
   0   3  -4    2.16    1.61
   0   3  -4    2.47    1.82
   0  -3   4    4.55    2.62
   0  -3   4    2.83    2.20
   0  -3   4    3.34    1.17
  -1   3  -4  111.05    4.23
  -1   3  -4  115.20    3.60
  -1   3  -4  114.44    2.40
   1  -3   4  114.73    3.28
   1  -3   4  113.51    3.83
   1  -3   4  116.18    4.62
  -2   3  -4    4.75    2.28
  -2   3  -4    3.81    1.67
   2  -3   4    4.07    0.65
   2  -3   4    4.03    2.48
   2  -3   4    4.63    2.00
   2  -3   4    3.82    1.67
  -3   3  -4   49.79    3.57
   3  -3   4   52.04    1.21
   3  -3   4   54.87    3.09
   3  -3   4   52.65    2.58
   3  -3   4   51.73    3.53
  -4   3  -4    0.38    2.59
   4  -3   4   -2.16    2.01
   4  -3   4   -0.45    2.56
   4  -3   4   -0.38    1.82
   4  -3   4   -0.27    0.46
   4  -3   4    0.95    1.34
  -5   3  -4    0.59    2.77
   5  -3   4    0.17    0.96
   5  -3   4   -1.74    2.52
   5  -3   4    0.28    2.22
   5  -3   4   -0.77    2.35
  -6   3  -4    5.23    3.45
   6  -3   4    5.18    3.04
   6  -3   4    4.84    2.49
   6  -3   4    5.26    2.77
  -7   3  -4   37.96    4.69
   7  -3   4   39.05    3.42
   7  -3   4   34.45    3.87
   7  -3   4   33.04    3.64
  -8   3  -4   -1.17    3.49
   8  -3   4    2.12    3.02
   8  -3   4   -0.65    2.69
  -9   3  -4    2.75    4.39
   9  -3   4    4.36    3.50
   9  -3   4    0.68    2.85
 -10   3  -4   -0.70    3.97
  10  -3   4    7.41    4.03
  10  -3   4    2.86    2.59
 -11   3  -4   -1.84    4.49
  11  -3   4    9.17    4.68
  11  -3   4   12.37    3.92
 -12   3  -4   -0.63    5.58
  12  -3   4   15.47    5.28
  12  -3   4   16.64    4.48
  11   2  -4   17.74    4.45
  11   2  -4   15.35    3.98
  10   2  -4    7.17    3.57
  10   2  -4    4.28    4.34
  10   2  -4    2.50    2.94
   9   2  -4    6.85    3.48
   9   2  -4   -0.49    2.61
   9   2  -4    4.23    3.91
   8   2  -4   -1.91    2.82
   8   2  -4   -2.67    2.25
   8   2  -4    2.55    2.72
  -8  -2   4   -1.48    3.31
   7   2  -4   23.77    3.60
   7   2  -4   28.51    3.84
   7   2  -4   26.97    3.57
  -7  -2   4   31.67    4.65
   6   2  -4    0.84    2.34
   6   2  -4    3.03    2.16
   6   2  -4    0.80    2.50
  -6  -2   4    6.53    3.49
   5   2  -4   -1.47    1.32
   5   2  -4   -0.55    1.92
   5   2  -4   -0.74    2.49
  -5  -2   4   -0.65    2.82
  -5  -2   4   -0.11    2.54
   4   2  -4    2.31    0.91
   4   2  -4    1.01    2.23
   4   2  -4    0.59    1.55
   4   2  -4    0.83    1.71
  -4  -2   4    3.81    2.73
  -4  -2   4    4.77    2.49
   3   2  -4   20.21    2.29
   3   2  -4   16.32    2.00
   3   2  -4   19.21    1.09
   3   2  -4   17.76    2.00
  -3  -2   4   20.31    2.30
  -3  -2   4   20.69    2.79
   2   2  -4   11.70    1.67
   2   2  -4   13.38    1.65
   2   2  -4   16.42    2.59
   2   2  -4   14.47    1.18
  -2  -2   4   17.94    2.83
  -2  -2   4   19.82    2.86
   1   2  -4   60.37    2.90
   1   2  -4   60.58    2.69
   1   2  -4   61.02    2.15
  -1  -2   4   61.76    3.27
  -1  -2   4   57.82    3.11
   0   2  -4   37.40    2.33
   0   2  -4   34.84    2.23
   0   2  -4   36.79    1.54
   0  -2   4   34.83    1.61
   0  -2   4   37.64    2.84
   0  -2   4   38.44    2.57
  -1   2  -4   76.71    3.17
  -1   2  -4   80.98    2.93
  -1   2  -4   79.30    1.70
   1  -2   4   80.20    3.03
   1  -2   4   77.74    2.64
   1  -2   4   76.73    3.54
  -2   2  -4   21.26    2.59
  -2   2  -4   18.96    2.13
   2  -2   4   17.01    2.35
   2  -2   4   19.36    0.64
   2  -2   4   17.73    1.98
   2  -2   4   17.93    1.81
  -3   2  -4   38.44    2.89
   3  -2   4   41.59    2.88
   3  -2   4   38.54    1.91
   3  -2   4   39.40    2.57
  -4   2  -4   45.24    3.26
   4  -2   4   41.59    1.77
   4  -2   4   41.80    2.66
   4  -2   4   42.01    2.90
   4  -2   4   43.53    2.84
  -5   2  -4   21.63    3.23
   5  -2   4   20.99    2.66
   5  -2   4   22.63    2.87
   5  -2   4   23.77    3.39
   5  -2   4   19.64    1.01
   5  -2   4   21.94    1.29
  -6   2  -4    0.84    2.95
   6  -2   4    0.47    2.34
   6  -2   4   -0.53    2.36
   6  -2   4    0.67    1.89
  -7   2  -4    4.20    3.51
   7  -2   4    3.91    2.39
   7  -2   4    1.67    2.70
   7  -2   4    5.54    2.32
  -8   2  -4    5.70    3.72
   8  -2   4    5.36    2.93
   8  -2   4    2.88    2.89
  -9   2  -4    0.85    3.58
   9  -2   4    4.13    3.05
   9  -2   4    5.78    3.20
 -10   2  -4    6.04    4.20
  10  -2   4   10.55    4.16
  10  -2   4   15.71    4.01
 -11   2  -4    0.87    4.26
  11  -2   4   11.82    4.16
  11  -2   4    5.88    4.09
 -12   2  -4   -1.71    4.64
  12  -2   4   12.10    3.87
  12  -2   4   11.44    4.78
  11   1  -4   13.24    4.19
  11   1  -4    4.95    3.23
  10   1  -4    5.82    3.26
  10   1  -4    2.17    2.94
   9   1  -4    7.65    3.38
   9   1  -4    7.08    4.18
   9   1  -4    4.33    2.89
   8   1  -4    3.75    2.59
   8   1  -4    2.01    3.09
   8   1  -4    3.45    2.90
  -8  -1   4    2.54    3.53
   7   1  -4   -0.47    2.50
   7   1  -4    0.26    2.20
   7   1  -4   -0.95    2.73
  -7  -1   4   -0.85    3.29
   6   1  -4    6.16    1.85
   6   1  -4    5.84    3.25
   6   1  -4    5.66    2.56
   6   1  -4    5.20    2.28
  -6  -1   4    9.26    3.14
   5   1  -4    7.04    2.33
   5   1  -4    5.25    1.69
   5   1  -4    5.53    2.66
   5   1  -4    2.64    1.84
  -5  -1   4    8.45    2.08
  -5  -1   4    4.96    2.77
   4   1  -4   36.93    2.96
   4   1  -4   37.00    1.92
   4   1  -4   36.93    2.64
   4   1  -4   38.88    2.69
  -4  -1   4   40.75    3.11
  -4  -1   4   39.97    2.47
   3   1  -4   -0.13    1.19
   3   1  -4   -1.19    1.63
   3   1  -4    0.96    1.17
   3   1  -4   -0.25    1.16
  -3  -1   4    0.23    1.65
  -3  -1   4    0.26    1.48
   2   1  -4   14.74    2.41
   2   1  -4   12.44    1.45
   2   1  -4   12.35    1.48
   2   1  -4   12.90    1.37
  -2  -1   4   13.67    1.76
  -2  -1   4   13.58    1.87
   1   1  -4   -0.54    1.02
   1   1  -4   -0.87    0.53
   1   1  -4    0.24    1.53
   1   1  -4   -0.42    0.83
  -1  -1   4    0.45    1.75
  -1  -1   4   -0.60    1.50
   0   1  -4  153.19    3.88
   0   1  -4  147.26    3.50
   0   1  -4  148.21    2.64
   0  -1   4  155.64    3.08
   0  -1   4  154.97    3.92
   0  -1   4  150.03    4.09
  -1   1  -4   16.46    1.78
  -1   1  -4   15.14    0.84
  -1   1  -4   16.66    1.82
   1  -1   4   14.04    1.76
   1  -1   4   14.23    2.04
   1  -1   4   13.90    1.38
  -2   1  -4   19.31    2.10
  -2   1  -4   17.93    1.90
   2  -1   4   18.19    1.67
   2  -1   4   16.07    1.67
   2  -1   4   15.42    1.48
  -3   1  -4    1.20    1.61
   3  -1   4    0.92    1.59
   3  -1   4    0.32    1.37
   3  -1   4    0.37    1.42
   3  -1   4    1.35    1.02
  -4   1  -4  165.83    4.85
   4  -1   4  166.20    3.11
   4  -1   4  164.57    4.74
   4  -1   4  166.52    4.81
   4  -1   4  171.01    1.91
   4  -1   4  165.18    4.49
  -5   1  -4   68.70    4.10
   5  -1   4   62.64    1.63
   5  -1   4   64.50    3.58
   5  -1   4   61.79    3.41
   5  -1   4   65.13    3.23
   5  -1   4   63.65    1.91
  -6   1  -4    3.28    2.89
   6  -1   4   -1.13    2.26
   6  -1   4    1.25    2.21
   6  -1   4    3.34    0.96
   6  -1   4    3.85    1.97
   6  -1   4    2.34    0.96
  -7   1  -4   10.18    3.61
   7  -1   4   12.54    2.41
   7  -1   4   12.12    3.23
   7  -1   4   12.98    3.15
  -8   1  -4   -0.18    3.16
   8  -1   4   -0.04    2.65
   8  -1   4   -1.07    2.41
  -9   1  -4   14.20    4.30
   9  -1   4   13.48    3.60
   9  -1   4   22.93    4.20
 -10   1  -4    7.51    4.25
  10  -1   4    9.93    3.61
  10  -1   4   13.84    3.95
 -11   1  -4   -1.58    3.97
  11  -1   4   10.42    3.62
  11  -1   4    6.46    3.52
 -12   1  -4   -3.69    4.20
  12  -1   4    9.60    3.59
  12  -1   4    7.41    4.26
  12   0  -4    3.57    3.27
 -12   0   4    3.15    4.35
  11   0  -4    0.90    2.96
  11   0  -4    5.37    3.59
 -11   0   4    2.64    3.60
  10   0  -4   12.03    3.86
  10   0  -4   11.41    3.40
 -10   0   4    9.28    3.94
   9   0  -4    7.34    3.35
   9   0  -4    0.27    2.58
   8   0  -4   35.40    3.99
   8   0  -4   37.60    3.94
   7   0  -4    4.50    2.34
   7   0  -4    3.96    2.79
   7   0  -4    1.03    2.29
   7   0  -4    3.13    3.04
  -7   0   4    5.05    2.69
   6   0  -4   11.03    2.52
   6   0  -4   13.85    2.98
   6   0  -4   10.74    3.31
   6   0  -4   15.47    2.65
  -6   0   4   15.25    2.99
   5   0  -4    0.39    1.70
   5   0  -4    2.59    1.77
   5   0  -4    0.45    1.73
   5   0  -4   -0.14    2.26
  -5   0   4    1.06    0.92
  -5   0   4    2.06    2.18
   4   0  -4  118.90    3.44
   4   0  -4  117.79    3.84
   4   0  -4  114.94    3.95
   4   0  -4  122.45    4.60
  -4   0   4  113.89    2.70
  -4   0   4  118.31    3.94
   3   0  -4   17.21    1.76
   3   0  -4   18.70    1.89
   3   0  -4   17.85    1.80
   3   0  -4   17.66    2.36
  -3   0   4   18.07    1.45
  -3   0   4   16.30    2.14
   2   0  -4    0.12    0.97
   2   0  -4   -0.14    1.32
   2   0  -4   -0.06    0.85
   2   0  -4   -0.59    1.70
  -2   0   4   -0.49    1.11
  -2   0   4    0.77    1.60
   1   0  -4   15.21    2.35
   1   0  -4    8.39    1.13
   1   0  -4   10.64    1.31
   1   0  -4   10.55    1.37
  -1   0   4   13.57    1.88
  -1   0   4   14.56    1.91
   0   0  -4  363.26    4.38
   0   0  -4  354.96    5.96
   0   0  -4  359.81    4.76
   0   0   4  367.82    5.64
   0   0   4  349.12    5.69
  -1   0  -4    1.92    1.55
  -1   0  -4    1.04    0.60
  -1   0  -4    0.09    1.19
   1   0   4   -1.51    1.43
   1   0   4   -0.35    1.02
   1   0   4   -0.11    0.96
  -2   0  -4   29.09    1.98
  -2   0  -4   26.58    0.83
  -2   0  -4   27.48    1.84
   2   0   4   24.41    1.65
   2   0   4   24.15    1.80
   2   0   4   23.08    1.98
  -3   0  -4   10.25    1.57
  -3   0  -4   10.79    0.64
   3   0   4   14.25    2.06
   3   0   4   10.04    1.57
   3   0   4   10.58    1.17
   3   0   4   11.25    1.59
  -4   0  -4   21.00    2.40
   4   0   4   17.58    2.05
   4   0   4   18.51    2.04
   4   0   4   21.35    1.03
   4   0   4   19.19    1.84
  -5   0  -4   66.00    3.75
   5   0   4   65.11    2.83
   5   0   4   66.10    3.42
   5   0   4   67.86    2.15
   5   0   4   68.00    3.40
   5   0   4   68.37    1.95
  -6   0  -4    6.27    2.76
   6   0   4    5.46    1.90
   6   0   4    5.53    1.22
   6   0   4    5.06    2.38
   6   0   4    7.24    2.55
   6   0   4    5.01    1.16
  -7   0  -4    0.93    2.99
   7   0   4   -0.08    2.29
   7   0   4    0.73    1.68
   7   0   4    0.92    1.24
   7   0   4   -0.82    2.30
  -8   0  -4    1.78    3.28
   8   0   4    0.28    2.52
   8   0   4    1.79    2.13
  -9   0  -4    0.95    3.22
   9   0   4    0.76    2.74
   9   0   4   -2.53    2.34
 -10   0  -4    1.76    3.78
  10   0   4    1.69    2.85
  10   0   4    2.93    2.86
 -11   0  -4    3.83    4.03
  11   0   4   11.31    3.89
  11   0   4    6.61    3.33
 -12   0  -4    5.91    5.10
  12   0   4    7.18    3.89
  12   0   4    8.50    3.49
  12  -1  -4   -0.86    2.93
  12  -1  -4    6.72    3.59
 -12   1   4    0.98    4.17
  11  -1  -4   -0.08    2.72
  11  -1  -4    5.49    3.43
 -11   1   4    2.49    3.86
  10  -1  -4    0.20    2.70
  10  -1  -4    2.22    3.16
 -10   1   4    2.53    3.29
   9  -1  -4    0.98    2.54
   9  -1  -4    5.38    3.32
  -9   1   4    3.18    3.30
   8  -1  -4    3.17    3.10
   8  -1  -4    4.28    2.71
   8  -1  -4    3.10    2.43
  -8   1   4    3.90    3.10
   7  -1  -4    5.69    2.45
   7  -1  -4    4.46    3.19
   7  -1  -4    7.94    2.92
  -7   1   4    7.37    2.61
   6  -1  -4    2.55    2.50
   6  -1  -4    2.82    2.05
   6  -1  -4    1.08    2.85
  -6   1   4    3.25    2.26
   5  -1  -4   10.05    2.33
   5  -1  -4   10.70    2.15
   5  -1  -4   12.23    3.11
   5  -1  -4   10.99    2.58
  -5   1   4   11.25    2.17
   4  -1  -4    0.05    1.40
   4  -1  -4   -0.43    1.26
   4  -1  -4    0.21    1.73
   4  -1  -4   -1.25    1.89
  -4   1   4    1.04    0.66
  -4   1   4    1.10    1.66
   3  -1  -4    1.17    1.97
   3  -1  -4    0.10    1.13
   3  -1  -4    0.93    1.20
   3  -1  -4    0.81    1.54
  -3   1   4    0.27    1.38
  -3   1   4    0.51    0.80
   2  -1  -4    0.93    1.66
   2  -1  -4   -0.62    0.81
   2  -1  -4    0.28    1.79
   2  -1  -4    0.33    1.04
  -2   1   4   -0.29    0.86
  -2   1   4    0.41    1.31
   1  -1  -4   11.57    1.93
   1  -1  -4    6.38    0.90
   1  -1  -4    9.23    2.22
   1  -1  -4    8.70    1.29
  -1   1   4   12.01    1.58
  -1   1   4   11.58    1.81
   0  -1  -4    3.98    1.74
   0  -1  -4    4.29    1.55
   0  -1  -4    3.42    0.58
   0  -1  -4    4.25    0.98
   0   1   4    3.63    1.16
   0   1   4    3.17    1.37
  -1  -1  -4   37.25    2.16
  -1  -1  -4   34.96    1.22
  -1  -1  -4   36.92    1.51
   1   1   4   34.12    1.78
   1   1   4   33.34    1.79
  -2  -1  -4   15.66    1.61
  -2  -1  -4   14.52    1.35
  -2  -1  -4   13.74    1.02
   2   1   4   12.24    1.28
   2   1   4   13.68    1.56
   2   1   4   10.87    1.57
  -3  -1  -4   42.06    2.10
   3   1   4   43.62    2.30
   3   1   4   39.09    2.12
   3   1   4   42.25    1.82
  -4  -1  -4    2.66    1.50
   4   1   4    3.27    1.03
   4   1   4    4.34    1.45
   4   1   4    3.24    1.65
   4   1   4    3.24    0.87
   4   1   4    3.55    1.41
  -5  -1  -4    3.84    1.99
   5   1   4    5.02    1.24
   5   1   4    4.87    1.97
   5   1   4    5.11    1.08
   5   1   4    4.49    1.64
   5   1   4    5.67    1.98
  -6  -1  -4   15.76    3.12
   6   1   4   19.07    3.07
   6   1   4   13.71    1.87
   6   1   4   18.10    3.00
   6   1   4   14.45    1.74
  -7  -1  -4   18.93    3.66
   7   1   4   15.11    2.16
   7   1   4   16.10    3.21
   7   1   4   15.63    2.13
   7   1   4   18.62    3.28
  -8  -1  -4    3.58    3.34
   8   1   4    4.06    2.77
   8   1   4    7.16    2.00
   8   1   4    5.07    2.79
   8   1   4    5.90    1.88
  -9  -1  -4    1.85    3.17
   9   1   4    2.99    2.80
   9   1   4    7.40    3.06
 -10  -1  -4    0.96    3.47
  10   1   4    1.80    2.78
  10   1   4    0.64    2.81
 -11  -1  -4    1.66    3.75
  11   1   4    8.43    3.45
  11   1   4    5.09    3.43
 -12  -1  -4    5.67    4.56
  12   1   4   12.98    4.08
  12  -2  -4    1.05    3.12
 -12   2   4    4.77    4.60
  11  -2  -4   -1.76    2.60
  11  -2  -4    6.47    3.73
 -11   2   4    0.93    3.83
  10  -2  -4    1.05    2.96
  10  -2  -4    1.06    2.63
  10  -2  -4    4.44    2.74
 -10   2   4   -0.12    3.46
   9  -2  -4    7.06    2.85
   9  -2  -4   11.74    3.44
   9  -2  -4    3.91    3.12
  -9   2   4    3.33    3.44
   8  -2  -4    8.86    2.74
   8  -2  -4   10.92    3.23
   8  -2  -4    6.73    3.38
  -8   2   4   10.70    3.53
   7  -2  -4   19.31    3.66
   7  -2  -4   12.53    2.74
   7  -2  -4   12.09    3.72
  -7   2   4   17.24    3.93
   6  -2  -4   34.28    2.78
   6  -2  -4   30.47    3.44
   6  -2  -4   34.94    3.76
  -6   2   4   34.76    3.47
  -6   2   4   37.75    2.69
   5  -2  -4    5.03    2.80
   5  -2  -4    6.39    1.99
   5  -2  -4    6.74    2.58
  -5   2   4    7.22    2.43
  -5   2   4    8.02    1.92
   4  -2  -4    2.38    2.04
   4  -2  -4   -0.19    1.97
   4  -2  -4    2.92    1.53
  -4   2   4    2.57    1.62
  -4   2   4    3.72    1.51
   3  -2  -4   15.42    2.25
   3  -2  -4   15.01    2.30
   3  -2  -4   17.39    1.98
  -3   2   4   15.79    1.59
  -3   2   4   15.77    1.07
  -3   2   4   15.90    1.84
   2  -2  -4  226.55    5.14
   2  -2  -4  228.61    5.51
   2  -2  -4  223.16    4.33
  -2   2   4  229.88    4.23
  -2   2   4  240.79    4.27
  -2   2   4  231.61    3.72
   1  -2  -4    7.87    1.35
   1  -2  -4    9.28    2.25
   1  -2  -4    8.75    2.15
  -1   2   4    7.57    1.51
  -1   2   4    8.48    1.33
  -1   2   4    6.40    0.95
   0  -2  -4   57.82    2.64
   0  -2  -4   55.49    2.07
   0  -2  -4   57.73    2.63
   0   2   4   54.06    0.94
   0   2   4   53.70    2.12
   0   2   4   53.60    2.12
  -1  -2  -4  149.83    3.52
  -1  -2  -4  151.08    2.89
  -1  -2  -4  152.58    3.64
   1   2   4  147.34    3.42
   1   2   4  147.65    3.17
  -2  -2  -4  135.32    3.49
  -2  -2  -4  133.68    2.67
   2   2   4  132.17    3.46
   2   2   4  131.12    3.02
   2   2   4  133.04    3.37
   3   2   4    0.61    1.20
   3   2   4    0.31    1.10
   3   2   4    1.58    0.99
   4   2   4  153.93    3.18
   4   2   4  151.34    3.54
   4   2   4  147.56    3.93
   4   2   4  155.20    4.25
   4   2   4  148.17    4.14
   5   2   4    0.75    1.30
   5   2   4    0.69    1.53
   5   2   4    1.21    1.14
   5   2   4    0.34    1.05
   5   2   4    1.25    1.64
   6   2   4   68.03    3.21
   6   2   4   77.70    3.08
   6   2   4   73.46    3.82
   6   2   4   75.62    3.00
   6   2   4   69.01    3.69
  -7  -2  -4    8.73    3.44
   7   2   4    9.66    2.09
   7   2   4    7.21    2.74
   7   2   4    7.20    1.70
   7   2   4    9.54    2.80
  -8  -2  -4   40.40    4.62
   8   2   4   34.83    3.53
   8   2   4   38.92    2.96
   8   2   4   37.27    3.06
   8   2   4   38.92    3.59
  -9  -2  -4    3.07    3.05
   9   2   4    4.40    2.79
   9   2   4    1.98    1.89
   9   2   4    4.17    2.81
 -10  -2  -4    4.69    3.60
  10   2   4    6.07    3.00
  10   2   4   10.15    3.73
 -11  -2  -4    3.00    3.66
  11   2   4    4.94    3.22
  11   2   4    4.55    2.83
 -12  -2  -4    3.08    4.19
  12   2   4    6.72    3.79
  11  -3  -4   11.64    3.77
  11  -3  -4    3.00    2.91
  11  -3  -4    6.00    3.56
 -11   3   4   -1.01    3.93
  10  -3  -4    4.98    3.14
  10  -3  -4    0.59    2.92
  10  -3  -4   -0.15    2.41
 -10   3   4    0.89    3.59
   9  -3  -4    5.41    3.32
   9  -3  -4    0.54    2.38
   9  -3  -4    3.12    2.99
  -9   3   4    4.23    3.52
   8  -3  -4    3.52    3.08
   8  -3  -4    1.93    2.30
   8  -3  -4    6.87    3.30
  -8   3   4    2.19    3.12
   7  -3  -4    1.88    3.11
   7  -3  -4    3.47    2.37
   7  -3  -4    3.97    3.23
  -7   3   4    2.83    3.12
   6  -3  -4   39.58    3.35
   6  -3  -4   40.38    4.04
   6  -3  -4   41.17    3.91
  -6   3   4   41.69    3.76
  -6   3   4   44.07    2.38
   5  -3  -4   -2.70    2.49
   5  -3  -4   -1.02    1.68
   5  -3  -4    0.09    2.53
  -5   3   4    2.00    2.17
  -5   3   4   -0.16    1.24
   4  -3  -4   18.91    1.46
   4  -3  -4   19.74    2.70
   4  -3  -4   19.51    2.88
   4  -3  -4   16.91    2.25
  -4   3   4   17.82    1.63
  -4   3   4   18.75    2.22
   3  -3  -4   -0.53    1.83
   3  -3  -4   -1.43    2.01
   3  -3  -4    0.09    1.35
  -3   3   4   -0.04    1.07
  -3   3   4   -0.53    1.37
   2  -3  -4   95.53    3.68
   2  -3  -4   97.11    3.85
   2  -3  -4   97.31    3.14
  -2   3   4   97.00    2.70
  -2   3   4   96.18    2.54
  -2   3   4   98.22    2.88
   1  -3  -4    9.33    2.34
   1  -3  -4    9.90    2.19
   1  -3  -4   10.02    1.53
  -1   3   4    7.52    1.17
  -1   3   4    8.99    1.17
  -1   3   4    9.89    1.50
   0  -3  -4   14.81    2.10
   0  -3  -4   12.37    1.71
   0  -3  -4   13.99    1.59
   0   3   4   10.94    1.41
   0   3   4   12.25    1.19
   0   3   4   12.39    1.04
  -1  -3  -4    8.35    1.68
  -1  -3  -4    6.38    1.25
  -1  -3  -4   10.78    2.10
   1   3   4    6.14    0.80
   1   3   4    8.53    1.51
   1   3   4    9.54    1.56
  -2  -3  -4    8.07    1.57
  -2  -3  -4    8.57    1.89
  -2  -3  -4    6.00    1.11
   2   3   4    7.78    1.48
   2   3   4    8.34    1.49
   2   3   4    5.62    0.82
  -3  -3  -4    3.43    1.46
   3   3   4    3.57    1.30
   3   3   4    2.82    1.45
   3   3   4    4.75    1.19
   4   3   4   29.53    1.89
   4   3   4   30.10    2.00
   4   3   4   31.39    2.27
   4   3   4   28.43    1.92
   4   3   4   29.20    2.13
   4   3   4   30.49    2.18
   5   3   4   16.74    2.00
   5   3   4   15.54    2.00
   5   3   4   16.36    2.33
   5   3   4   17.62    1.89
   5   3   4   17.23    1.99
   5   3   4   17.25    2.08
   6   3   4   -0.52    1.64
   6   3   4    0.56    1.55
   6   3   4    0.10    2.14
   6   3   4    0.96    1.66
   6   3   4    0.02    1.39
   6   3   4    1.46    2.09
   7   3   4    0.02    1.59
   7   3   4   -0.89    2.52
   7   3   4   -0.23    1.97
   7   3   4   -0.40    2.29
  -8  -3  -4   -0.09    2.16
   8   3   4   -0.75    2.35
   8   3   4   -0.68    1.95
   8   3   4    0.58    2.18
   8   3   4   -0.05    1.83
  -9  -3  -4   22.36    4.34
   9   3   4   27.97    3.35
   9   3   4   23.89    2.93
   9   3   4   21.96    3.34
 -10  -3  -4    1.72    3.31
  10   3   4    5.55    2.87
  10   3   4    7.24    3.24
  10   3   4    3.85    2.11
 -11  -3  -4    4.32    3.96
  11   3   4    5.31    3.49
 -12  -3  -4    4.21    4.11
  12   3   4    3.12    3.32
  11  -4  -4    3.29    3.39
  11  -4  -4   -0.09    2.64
  11  -4  -4    8.28    3.67
 -11   4   4    1.10    4.30
  10  -4  -4    4.49    3.38
  10  -4  -4    2.84    3.18
  10  -4  -4   -0.55    2.49
 -10   4   4    0.22    3.77
   9  -4  -4    4.91    3.77
   9  -4  -4    3.88    3.09
   9  -4  -4   -0.14    2.32
  -9   4   4   -2.05    3.31
   8  -4  -4    0.87    3.27
   8  -4  -4    1.61    2.39
   8  -4  -4    3.22    2.99
  -8   4   4   -0.18    3.23
   7  -4  -4    2.09    3.22
   7  -4  -4    3.43    2.29
   7  -4  -4    0.24    2.86
  -7   4   4    0.64    3.06
   6  -4  -4    3.34    2.18
   6  -4  -4    0.81    2.86
   6  -4  -4    2.49    3.32
  -6   4   4    0.21    3.09
   5  -4  -4   -1.62    2.83
   5  -4  -4    0.63    2.63
   5  -4  -4    1.61    1.99
  -5   4   4    1.68    1.26
  -5   4   4    1.26    2.34
   4  -4  -4   40.16    3.73
   4  -4  -4   41.39    2.36
   4  -4  -4   42.19    2.99
   4  -4  -4   37.63    3.21
  -4   4   4   41.83    2.02
  -4   4   4   40.25    3.01
   3  -4  -4    4.03    2.53
   3  -4  -4    5.02    1.65
   3  -4  -4    1.63    1.92
  -3   4   4    3.43    1.22
  -3   4   4    3.67    1.90
   2  -4  -4   11.74    1.84
   2  -4  -4   13.17    2.37
   2  -4  -4   12.37    2.80
   2  -4  -4   11.51    1.78
  -2   4   4   10.01    1.27
  -2   4   4   11.07    1.74
   1  -4  -4   11.63    2.59
   1  -4  -4   14.67    2.30
   1  -4  -4   10.98    1.70
  -1   4   4   10.43    1.33
  -1   4   4   10.45    1.57
   0  -4  -4   25.33    2.15
   0  -4  -4   21.72    2.08
   0  -4  -4   22.64    1.83
   0   4   4   23.86    1.40
   0   4   4   24.07    1.84
   0   4   4   22.96    1.67
  -1  -4  -4   23.01    1.82
  -1  -4  -4   23.11    2.29
  -1  -4  -4   20.76    1.74
   1   4   4   23.67    1.27
   1   4   4   22.32    1.87
   1   4   4   20.36    1.69
  -2  -4  -4    1.26    1.85
  -2  -4  -4    1.07    1.03
  -2  -4  -4    0.22    1.22
   2   4   4    0.18    1.14
   2   4   4    1.85    1.13
   2   4   4    1.83    0.97
  -3  -4  -4   35.74    2.15
  -3  -4  -4   34.79    2.49
   3   4   4   37.08    2.28
   3   4   4   34.43    2.16
   3   4   4   36.71    2.09
   4   4   4    1.24    1.39
   4   4   4    0.62    1.18
   4   4   4    0.20    1.52
   4   4   4    1.49    1.43
   5   4   4   75.74    3.31
   5   4   4   74.06    3.50
   5   4   4   75.54    3.34
   5   4   4   73.14    3.27
   5   4   4   71.25    3.18
   5   4   4   73.25    3.53
   6   4   4   -0.64    1.75
   6   4   4   -0.07    1.76
   6   4   4    1.10    1.91
   6   4   4   -0.37    1.87
   6   4   4   -1.75    1.53
   6   4   4   -1.09    1.67
   7   4   4   34.85    3.48
   7   4   4   36.10    3.07
   7   4   4   32.17    3.27
   7   4   4   31.27    3.31
  -8  -4  -4   -2.40    2.82
   8   4   4   -0.33    1.82
   8   4   4   -0.39    2.25
   8   4   4    0.05    2.23
   8   4   4   -0.62    2.23
   9   4   4   11.84    2.63
   9   4   4   19.52    3.67
   9   4   4   15.96    3.54
  10   4   4    7.01    3.16
  10   4   4    4.06    2.50
 -11  -4  -4    5.81    3.94
  11   4   4   -1.16    2.16
  11   4   4    4.42    3.08
 -12  -4  -4    8.29    4.29
  12   4   4    6.22    3.42
  11  -5  -4    0.52    3.07
  11  -5  -4    8.12    3.77
  11  -5  -4    5.39    3.39
 -11   5   4    1.61    4.79
  10  -5  -4   -0.43    2.51
  10  -5  -4    8.05    3.98
  10  -5  -4    1.61    3.08
 -10   5   4   -3.06    3.55
   9  -5  -4   17.03    4.08
   9  -5  -4   13.34    3.09
   9  -5  -4   21.02    4.72
  -9   5   4   13.30    4.91
   8  -5  -4   18.51    4.10
   8  -5  -4   15.22    3.11
   8  -5  -4   26.12    4.87
  -8   5   4   22.46    5.05
   7  -5  -4    6.85    3.25
   7  -5  -4    6.37    3.79
   7  -5  -4    6.60    2.54
  -7   5   4    8.84    3.65
   6  -5  -4    2.98    2.38
   6  -5  -4   -0.04    3.39
   6  -5  -4   -0.16    2.78
  -6   5   4    1.62    2.93
   5  -5  -4   18.35    3.60
   5  -5  -4   17.98    4.27
   5  -5  -4   21.02    2.94
  -5   5   4   23.38    3.80
  -5   5   4   18.01    1.61
   4  -5  -4   29.07    4.40
   4  -5  -4   23.00    2.97
   4  -5  -4   25.26    2.52
   4  -5  -4   26.00    2.89
  -4   5   4   24.22    1.83
  -4   5   4   27.22    3.03
   3  -5  -4   77.95    4.52
   3  -5  -4   80.51    3.48
   3  -5  -4   78.58    3.53
   3  -5  -4   76.35    3.68
  -3   5   4   79.40    2.66
  -3   5   4   76.54    3.60
   2  -5  -4   29.05    2.48
   2  -5  -4   34.50    2.52
   2  -5  -4   29.18    3.31
   2  -5  -4   31.05    2.40
  -2   5   4   31.55    1.98
  -2   5   4   31.66    2.40
   1  -5  -4  107.14    3.60
   1  -5  -4  109.49    3.58
   1  -5  -4  108.22    3.87
   1  -5  -4   99.19    4.11
  -1   5   4  109.47    3.60
  -1   5   4  106.52    3.22
   0  -5  -4   11.65    2.73
   0  -5  -4   12.40    2.47
   0  -5  -4   10.62    1.75
   0  -5  -4   14.11    2.10
   0   5   4   14.41    2.04
   0   5   4   13.59    1.92
  -1  -5  -4  194.15    5.26
  -1  -5  -4  204.49    4.31
  -1  -5  -4  207.63    4.66
   1   5   4  201.24    4.69
   1   5   4  207.52    4.45
  -2  -5  -4   21.13    2.02
  -2  -5  -4   23.25    1.73
  -2  -5  -4   23.77    2.78
   2   5   4   22.61    1.83
   2   5   4   24.86    1.91
  -3  -5  -4   15.05    2.30
  -3  -5  -4   14.81    2.01
  -3  -5  -4   15.40    1.74
   3   5   4   13.68    1.69
   3   5   4   13.62    1.96
  -4  -5  -4   27.49    2.67
  -4  -5  -4   28.90    2.30
   4   5   4   24.00    2.43
   4   5   4   28.24    2.35
  -5  -5  -4   28.89    2.91
   5   5   4   29.23    2.80
   5   5   4   29.52    2.75
   5   5   4   29.81    2.89
  -6  -5  -4    7.49    3.58
   6   5   4    7.06    2.41
   6   5   4    7.29    2.17
   6   5   4   10.38    2.59
  -7  -5  -4   11.17    3.29
  -7  -5  -4   17.62    4.25
   7   5   4   15.25    3.46
   7   5   4   13.03    2.55
   7   5   4   15.45    3.21
  -8  -5  -4   -0.42    2.91
  -8  -5  -4    3.42    3.83
   8   5   4   -0.38    1.93
   8   5   4    0.81    2.59
   8   5   4    0.48    2.36
   8   5   4    1.19    1.97
  -9  -5  -4    2.85    3.08
   9   5   4    5.45    2.46
   9   5   4    6.02    3.14
   9   5   4    7.47    2.93
  10   5   4    0.62    2.30
  10   5   4    3.19    2.77
  11   5   4   -0.04    2.48
 -12  -5  -4    7.15    3.87
  11  -6  -4    6.26    3.53
  11  -6  -4    8.46    4.13
 -11   6   4   -6.28    4.99
  10  -6  -4    3.32    3.32
  10  -6  -4   -3.22    2.84
  10  -6  -4    5.85    3.97
 -10   6   4    0.07    4.91
   9  -6  -4    2.95    2.69
   9  -6  -4   11.84    4.42
   9  -6  -4    8.73    3.48
  -9   6   4    5.00    4.64
   8  -6  -4    3.20    3.26
   8  -6  -4    2.16    2.97
   8  -6  -4   -1.35    2.37
  -8   6   4   -0.63    3.60
   7  -6  -4   12.95    3.75
   7  -6  -4   13.07    4.30
   7  -6  -4    6.24    2.69
  -7   6   4    8.01    4.11
   6  -6  -4    1.28    2.75
   6  -6  -4    1.30    3.62
   6  -6  -4    1.10    2.29
  -6   6   4    1.50    3.58
   5  -6  -4   -1.08    2.49
   5  -6  -4    1.73    3.53
   5  -6  -4    1.32    2.27
  -5   6   4   -0.45    2.90
   4  -6  -4   -0.89    2.43
   4  -6  -4    0.91    2.72
   4  -6  -4   -1.19    2.30
   4  -6  -4    0.30    2.04
  -4   6   4    0.10    2.86
  -4   6   4   -0.44    1.20
   3  -6  -4   12.69    2.37
   3  -6  -4   15.11    3.44
   3  -6  -4   14.90    2.98
   3  -6  -4   16.01    3.37
  -3   6   4   13.37    1.65
  -3   6   4   18.63    3.21
   2  -6  -4   12.93    2.24
   2  -6  -4   14.76    3.61
   2  -6  -4   11.62    2.43
   2  -6  -4   11.88    2.89
  -2   6   4   12.61    1.90
  -2   6   4   14.71    2.83
   1  -6  -4   10.59    2.03
   1  -6  -4   12.07    3.26
   1  -6  -4   10.44    2.00
   1  -6  -4   13.65    2.98
  -1   6   4   14.69    2.47
  -1   6   4   11.67    1.95
   0  -6  -4    4.15    1.62
   0  -6  -4    8.72    2.96
   0  -6  -4    4.89    1.68
   0  -6  -4    4.95    2.72
   0   6   4    4.14    1.66
   0   6   4    6.06    1.76
  -1  -6  -4   -1.15    1.35
  -1  -6  -4    0.28    1.45
  -1  -6  -4    0.97    2.45
  -1  -6  -4    0.71    2.46
   1   6   4    0.14    1.42
   1   6   4   -0.33    1.47
  -2  -6  -4   33.38    2.59
  -2  -6  -4   32.67    3.49
  -2  -6  -4   36.54    3.18
  -2  -6  -4   34.80    2.09
   2   6   4   36.03    2.43
   2   6   4   34.53    2.37
  -3  -6  -4    9.12    2.08
  -3  -6  -4   13.42    1.99
  -3  -6  -4   10.52    2.67
  -3  -6  -4   10.53    3.41
   3   6   4   12.43    2.52
   3   6   4   10.02    2.13
  -4  -6  -4    9.56    2.90
  -4  -6  -4    6.02    1.90
  -4  -6  -4    8.10    3.58
   4   6   4    7.46    2.42
   4   6   4    9.20    2.50
  -5  -6  -4    0.21    3.48
  -5  -6  -4    1.55    2.57
   5   6   4    2.27    1.97
   5   6   4    1.50    2.29
   5   6   4    1.74    2.27
  -6  -6  -4   12.76    4.39
  -6  -6  -4   10.63    3.10
   6   6   4    7.33    2.34
   6   6   4    7.45    2.70
  -7  -6  -4    1.58    2.98
  -7  -6  -4    3.97    3.93
   7   6   4    0.31    2.09
   7   6   4    3.20    2.41
  -8  -6  -4   19.54    4.66
  -8  -6  -4   15.87    4.02
   8   6   4   18.08    3.11
   8   6   4   23.61    4.24
  -9  -6  -4   -1.05    3.25
   9   6   4    1.85    2.70
   9   6   4    1.17    2.30
  10   6   4    4.66    3.21
  10   6   4    2.70    2.57
  11   6   4    2.54    2.76
  10  -7  -4    5.93    3.46
  10  -7  -4    0.34    2.89
  10  -7  -4   12.49    4.74
 -10   7   4   -2.07    4.74
   9  -7  -4   -1.29    2.45
   9  -7  -4    6.83    4.18
   9  -7  -4    5.97    3.27
  -9   7   4   -1.59    4.55
   8  -7  -4   -2.96    2.41
   8  -7  -4    5.59    4.01
   8  -7  -4    2.92    3.20
  -8   7   4   -1.37    3.77
   7  -7  -4    3.88    2.90
   7  -7  -4    0.27    2.52
   7  -7  -4    0.39    2.81
  -7   7   4    0.82    3.59
   6  -7  -4   15.54    3.12
   6  -7  -4   17.78    4.52
   6  -7  -4   17.32    3.61
  -6   7   4   19.00    4.48
   5  -7  -4    3.25    2.64
   5  -7  -4    2.29    3.78
   5  -7  -4    2.70    2.42
  -5   7   4    5.05    3.45
   4  -7  -4   25.45    3.26
   4  -7  -4   31.85    4.14
   4  -7  -4   27.46    3.74
   4  -7  -4   26.70    3.37
  -4   7   4   28.78    3.88
  -4   7   4   28.86    2.33
   3  -7  -4    5.72    2.25
   3  -7  -4    9.31    3.37
   3  -7  -4    8.28    4.02
   3  -7  -4    7.85    2.58
  -3   7   4   11.33    3.62
  -3   7   4    8.04    1.94
   2  -7  -4   75.57    5.14
   2  -7  -4   69.08    4.55
   2  -7  -4   68.71    3.86
   2  -7  -4   68.41    3.33
  -2   7   4   71.38    3.16
  -2   7   4   67.99    4.39
   1  -7  -4   29.13    3.84
   1  -7  -4   27.62    2.30
   1  -7  -4   24.61    2.84
   1  -7  -4   27.20    4.07
  -1   7   4   29.10    3.27
  -1   7   4   27.06    2.44
   0  -7  -4    7.24    1.65
   0  -7  -4    9.38    3.46
   0  -7  -4    6.21    3.35
   0  -7  -4    7.25    2.09
   0   7   4    8.70    2.44
   0   7   4   11.47    2.35
  -1  -7  -4    6.66    3.55
  -1  -7  -4    4.11    1.91
  -1  -7  -4    4.33    1.41
  -1  -7  -4    7.09    3.56
   1   7   4    4.78    2.07
   1   7   4    4.15    2.09
  -2  -7  -4   16.89    3.51
  -2  -7  -4   19.68    4.07
  -2  -7  -4   13.67    2.32
   2   7   4   15.51    2.81
   2   7   4   17.29    2.73
  -3  -7  -4   97.52    4.80
  -3  -7  -4   93.47    5.46
  -3  -7  -4  105.29    4.38
   3   7   4  104.30    4.35
   3   7   4  102.17    4.46
  -4  -7  -4   20.48    4.62
  -4  -7  -4   20.02    3.68
   4   7   4   15.07    3.17
   4   7   4   19.69    3.33
  -5  -7  -4    1.75    4.09
  -5  -7  -4    5.10    2.99
   5   7   4    4.83    2.73
  -6  -7  -4   -0.79    3.09
  -6  -7  -4   -2.05    3.95
   6   7   4    1.65    2.20
   6   7   4    2.31    2.26
  -7  -7  -4   33.00    4.47
  -7  -7  -4   42.84    6.49
   7   7   4   34.80    3.73
   7   7   4   37.89    3.85
  -8  -7  -4    1.25    3.52
  -8  -7  -4   -3.26    4.72
   8   7   4    2.24    3.03
   8   7   4    1.34    2.43
  -9  -7  -4    3.42    3.88
   9   7   4   10.97    3.60
   9   7   4    3.00    2.66
 -10  -7  -4   -3.81    3.68
  10   7   4    0.19    2.77
  10   7   4    4.85    3.47
  11   7   4    1.46    3.01
  11   7   4    8.74    4.31
  10  -8  -4   18.59    5.16
  10  -8  -4   13.81    4.13
 -10   8   4    4.47    5.50
   9  -8  -4    7.42    4.61
   9  -8  -4   -2.57    2.77
   9  -8  -4    6.21    3.49
  -9   8   4   -3.44    4.40
   8  -8  -4    1.86    2.81
   8  -8  -4   -2.98    2.55
   8  -8  -4    5.10    4.30
  -8   8   4    0.22    4.25
   7  -8  -4    1.36    3.95
   7  -8  -4    2.99    2.72
   7  -8  -4   -1.24    2.89
  -7   8   4   -2.67    3.72
   6  -8  -4   20.56    3.55
   6  -8  -4   22.67    3.47
   6  -8  -4   26.35    5.27
  -6   8   4   23.37    4.98
   5  -8  -4    0.75    2.45
   5  -8  -4    1.86    3.88
   5  -8  -4    7.10    2.87
  -5   8   4    4.91    3.67
   4  -8  -4    8.68    2.74
   4  -8  -4    6.74    3.96
   4  -8  -4    8.03    2.75
   4  -8  -4    6.25    3.46
  -4   8   4    8.35    4.07
   3  -8  -4   -0.66    2.11
   3  -8  -4   -3.29    3.67
   3  -8  -4   -1.62    3.54
   3  -8  -4    0.72    2.20
  -3   8   4    1.08    1.79
  -3   8   4   -1.55    3.29
   2  -8  -4    6.45    2.12
   2  -8  -4    0.94    3.79
   2  -8  -4    6.81    3.94
   2  -8  -4    5.18    2.31
  -2   8   4    3.82    1.97
  -2   8   4    7.26    3.06
   1  -8  -4   11.27    2.49
   1  -8  -4   10.55    4.00
   1  -8  -4   12.41    4.13
  -1   8   4   12.26    3.37
  -1   8   4   10.45    2.51
   0  -8  -4   -2.57    3.64
   0  -8  -4    0.66    1.92
   0  -8  -4    3.56    3.86
   0   8   4   -0.20    2.36
   0   8   4   -0.72    1.98
  -1  -8  -4    4.29    3.35
  -1  -8  -4    2.54    1.99
  -1  -8  -4    4.04    3.95
   1   8   4    4.93    2.05
   1   8   4    2.56    2.41
  -2  -8  -4    3.21    4.00
  -2  -8  -4   -0.19    1.84
  -2  -8  -4    1.88    3.16
   2   8   4   -0.32    1.99
   2   8   4   -0.07    1.77
  -3  -8  -4    9.82    2.49
  -3  -8  -4    8.15    4.34
  -3  -8  -4    7.63    3.24
   3   8   4   10.61    2.76
  -4  -8  -4    0.13    1.68
  -4  -8  -4   -0.80    3.12
  -4  -8  -4   -0.30    3.09
   4   8   4    2.56    2.29
  -5  -8  -4    6.53    2.80
  -5  -8  -4   10.23    4.69
   5   8   4    9.74    2.83
  -6  -8  -4   -2.11    3.29
  -6  -8  -4   -0.93    4.45
   6   8   4    2.58    2.56
  -7  -8  -4   -1.60    4.52
  -7  -8  -4   -0.44    3.58
   7   8   4    2.24    2.68
   7   8   4    1.28    2.64
  -8  -8  -4   -2.14    4.58
  -8  -8  -4   -2.40    3.57
   8   8   4    3.50    2.90
   8   8   4   -0.65    2.53
  -9  -8  -4    4.20    4.75
   9   8   4    6.96    3.13
   9   8   4   11.34    3.80
 -10  -8  -4   -0.17    5.07
  10   8   4    8.04    3.94
  10   8   4    1.56    3.31
   9  -9  -4   14.34    5.52
   9  -9  -4    4.86    3.02
  -9   9   4    0.04    5.17
   8  -9  -4    6.61    4.57
   8  -9  -4   -7.61    2.77
   8  -9  -4    3.95    2.80
  -8   9   4   -6.16    3.85
   7  -9  -4   -1.17    3.15
   7  -9  -4    8.21    4.52
   7  -9  -4    5.31    2.73
  -7   9   4    1.71    4.22
   6  -9  -4   -4.58    2.53
   6  -9  -4    8.82    4.54
   6  -9  -4    5.31    2.58
  -6   9   4   -0.69    3.94
   5  -9  -4    8.69    4.57
   5  -9  -4    5.07    2.77
  -5   9   4    4.24    4.07
   4  -9  -4    2.86    4.07
   4  -9  -4   -0.69    3.80
   4  -9  -4    0.41    2.52
  -4   9   4    0.34    3.79
   3  -9  -4   19.52    4.86
   3  -9  -4   17.65    5.38
   3  -9  -4   16.14    3.08
  -3   9   4   18.75    4.19
   2  -9  -4   -1.51    3.63
   2  -9  -4   -0.56    2.19
   2  -9  -4   -1.08    4.02
  -2   9   4   -1.28    3.05
  -2   9   4    0.04    1.97
   1  -9  -4    3.89    3.87
   1  -9  -4    2.12    2.22
   1  -9  -4    2.93    4.29
  -1   9   4    3.48    3.10
  -1   9   4    2.98    2.37
   0  -9  -4    0.98    2.20
   0  -9  -4    2.49    4.25
   0  -9  -4    0.92    3.66
   0   9   4    3.38    2.80
   0   9   4    0.56    2.38
  -1  -9  -4   43.78    4.50
  -1  -9  -4   42.66    3.71
  -1  -9  -4   43.96    5.27
   1   9   4   43.51    3.66
  -2  -9  -4    6.32    3.53
  -2  -9  -4    8.76    3.86
  -2  -9  -4    6.90    2.43
   2   9   4   10.79    2.89
  -3  -9  -4   -1.75    3.22
  -3  -9  -4    0.73    2.05
  -3  -9  -4    0.29    4.26
   3   9   4    1.50    2.18
  -4  -9  -4   -0.32    4.43
  -4  -9  -4    3.66    3.43
  -4  -9  -4    3.61    2.33
   4   9   4    4.27    2.42
  -5  -9  -4   10.65    2.99
  -5  -9  -4   10.79    5.26
  -5  -9  -4    9.53    4.03
   5   9   4   15.22    3.60
  -6  -9  -4   13.39    3.70
  -6  -9  -4   21.16    6.01
   6   9   4   21.70    3.43
  -7  -9  -4   -7.61    4.87
  -7  -9  -4   -0.53    3.98
   7   9   4    5.31    2.87
  -8  -9  -4   -5.03    5.11
  -8  -9  -4    0.88    4.31
   8   9   4    6.69    3.46
  -9  -9  -4   -0.21    4.48
   9   9   4   -1.95    2.94
   9   9   4    6.84    3.62
   8 -10  -4   14.02    5.39
  -8  10   4    4.79    5.92
   7 -10  -4   11.86    5.10
   7 -10  -4   -4.08    3.22
  -7  10   4   -3.97    4.99
   6 -10  -4    4.61    4.31
   6 -10  -4   -3.58    2.76
  -6  10   4    0.42    4.24
   5 -10  -4   -0.87    2.77
   5 -10  -4    4.97    4.59
  -5  10   4   -4.46    3.48
   4 -10  -4   31.42    4.32
   4 -10  -4   33.89    5.96
   4 -10  -4   37.60    6.67
  -4  10   4   30.93    4.78
   3 -10  -4   19.57    5.50
   3 -10  -4   17.40    3.48
   3 -10  -4   18.07    5.13
  -3  10   4   18.45    4.37
   2 -10  -4    1.72    2.52
   2 -10  -4    3.98    4.14
   2 -10  -4   -1.19    4.66
  -2  10   4    3.03    3.07
   1 -10  -4   -0.76    4.53
   1 -10  -4    0.19    2.19
   1 -10  -4   -1.06    3.67
  -1  10   4    0.93    2.72
   0 -10  -4    6.84    2.60
   0 -10  -4    3.64    4.64
   0 -10  -4    5.92    4.33
   0  10   4   10.90    3.15
  -1 -10  -4    5.02    3.97
  -1 -10  -4    2.60    4.52
  -1 -10  -4    4.61    2.38
   1  10   4    7.01    2.99
  -2 -10  -4   11.31    4.23
  -2 -10  -4    6.93    4.77
  -2 -10  -4   10.37    2.78
   2  10   4   13.94    3.30
  -3 -10  -4   -2.15    4.55
  -3 -10  -4    2.64    2.46
  -3 -10  -4    1.18    2.85
   3  10   4    2.44    2.50
  -4 -10  -4    1.21    2.89
  -4 -10  -4   -0.03    2.39
  -4 -10  -4   -0.55    5.09
   4  10   4    5.12    2.94
  -5 -10  -4    4.00    2.81
  -5 -10  -4    1.22    3.79
  -5 -10  -4   -2.08    5.20
   5  10   4    3.29    2.51
  -6 -10  -4    6.37    4.42
  -6 -10  -4   15.23    3.65
  -6 -10  -4    9.04    5.91
   6  10   4   14.41    3.58
  -7 -10  -4   -0.18    4.39
  -7 -10  -4   -5.54    5.61
   7  10   4    5.18    3.06
  -8 -10  -4    3.43    4.91
  -8 -10  -4   -3.31    5.90
   8  10   4   15.04    4.37
  -9 -10  -4   -1.45    4.93
   9  10   4    8.14    3.71
   7 -11  -4   11.92    5.12
  -7  11   4   -0.51    5.12
   6 -11  -4   13.25    5.14
   6 -11  -4   -1.92    3.02
  -6  11   4   -3.06    4.85
   5 -11  -4    7.13    4.63
   5 -11  -4   -4.13    3.17
  -5  11   4   -0.12    4.07
   4 -11  -4    5.66    4.51
   4 -11  -4   -4.54    4.98
   4 -11  -4   -1.02    2.89
  -4  11   4    3.19    4.33
   3 -11  -4   -3.61    2.58
   3 -11  -4    3.55    4.73
   3 -11  -4   -7.15    4.76
  -3  11   4    1.42    3.52
   2 -11  -4    4.38    3.55
   2 -11  -4    3.81    4.27
   2 -11  -4   -5.52    5.21
   2 -11  -4    1.38    2.69
  -2  11   4    5.22    3.78
   1 -11  -4    1.74    2.63
   1 -11  -4    4.76    4.06
   1 -11  -4    0.61    3.60
   1 -11  -4   -2.03    4.98
  -1  11   4    4.61    3.01
   0 -11  -4    3.64    2.68
   0 -11  -4    2.58    3.59
   0 -11  -4   -0.50    5.14
   0 -11  -4    0.60    3.78
   0  11   4    5.53    2.83
  -1 -11  -4    8.11    4.51
  -1 -11  -4    4.48    2.63
  -1 -11  -4   -3.60    4.85
   1  11   4    9.94    3.13
  -2 -11  -4   -0.29    5.06
  -2 -11  -4    1.02    2.57
  -2 -11  -4   -0.78    3.96
   2  11   4    4.96    2.64
  -3 -11  -4    8.60    3.07
  -3 -11  -4    2.84    5.47
  -3 -11  -4    4.83    4.53
   3  11   4    8.46    3.14
  -4 -11  -4   -6.22    5.32
  -4 -11  -4    0.33    4.34
  -4 -11  -4    4.67    2.90
   4  11   4    6.25    3.04
  -5 -11  -4    1.83    6.17
  -5 -11  -4   10.16    3.42
  -5 -11  -4    1.54    4.59
   5  11   4   14.56    3.65
  -6 -11  -4   -3.43    5.95
  -6 -11  -4    7.01    3.30
  -6 -11  -4    0.03    4.70
   6  11   4   12.23    3.68
  -7 -11  -4   12.97    3.70
  -7 -11  -4   -0.61    6.62
  -7 -11  -4   -1.67    4.84
   7  11   4    7.86    3.44
  -8 -11  -4   -5.25    4.85
  -8 -11  -4   -9.97    7.38
   6 -12  -4   21.44    5.54
  -6  12   4    6.58    5.23
   5 -12  -4   -4.01    3.12
   5 -12  -4    7.82    4.90
  -5  12   4    1.53    4.84
   4 -12  -4    9.59    5.20
   4 -12  -4   -3.64    5.90
   4 -12  -4   -3.00    3.04
  -4  12   4    1.15    4.45
   3 -12  -4    5.81    4.51
   3 -12  -4   -8.44    5.58
   3 -12  -4   -2.67    2.97
  -3  12   4    2.31    3.66
   2 -12  -4    4.98    4.19
   2 -12  -4    2.84    5.77
   2 -12  -4    3.37    3.11
  -2  12   4    5.93    3.88
   1 -12  -4   11.08    4.80
   1 -12  -4    6.14    4.23
   1 -12  -4   -0.57    5.90
   1 -12  -4    9.05    3.19
  -1  12   4   11.52    3.60
   0 -12  -4   -2.09    4.06
   0 -12  -4   -5.03    5.69
   0 -12  -4    1.82    2.67
   0  12   4    4.76    2.94
  -1 -12  -4   17.89    3.51
  -1 -12  -4    8.26    6.24
  -1 -12  -4   16.61    5.25
   1  12   4   17.56    3.84
  -2 -12  -4   -5.83    4.05
  -2 -12  -4    5.00    2.89
  -2 -12  -4    6.61    4.85
   2  12   4    7.81    2.92
  -3 -12  -4    9.60    5.32
  -3 -12  -4    9.02    3.28
  -3 -12  -4    2.50    6.29
   3  12   4   14.65    3.71
  -4 -12  -4    0.71    4.93
  -4 -12  -4    5.28    2.63
  -4 -12  -4   -5.30    6.25
   4  12   4    9.62    3.36
  -5 -12  -4    1.03    4.08
  -5 -12  -4    7.98    3.55
  -5 -12  -4   -6.27    6.77
  -6 -12  -4   -9.90    6.77
  -6 -12  -4   -3.66    3.70
  -6 -12  -4    9.61    3.71
   6  12   4    9.71    3.47
   4 -13  -4   16.70    5.26
   4 -13  -4   -4.81    3.62
  -4  13   4    1.67    4.00
   3 -13  -4   -9.64    7.27
   3 -13  -4   17.57    5.07
   3 -13  -4   -0.91    3.88
  -3  13   4    7.82    4.21
   2 -13  -4   -7.61    6.58
   2 -13  -4   -0.97    3.18
  -2  13   4    5.11    3.77
   1 -13  -4    3.19    6.79
   1 -13  -4    8.79    3.60
  -1  13   4   20.53    4.54
   0 -13  -4    4.72    3.42
   0 -13  -4    0.77    4.76
   0 -13  -4   -3.51    6.56
   0  13   4   11.55    3.65
  -1 -13  -4    8.29    3.36
  -1 -13  -4    3.96    6.96
  -1 -13  -4    6.73    5.31
   1  13   4   11.62    3.43
  -2 -13  -4    3.46    5.46
  -2 -13  -4    7.74    3.29
  -2 -13  -4   -6.61    6.37
   2  13   4   12.25    3.23
  -3 -13  -4    4.57    5.61
  -3 -13  -4   -7.55    6.84
  -3 -13  -4    6.36    3.36
   3  13   4   10.07    3.24
  -4 -13  -4  -12.81    6.52
  -4 -13  -4    4.38    3.42
  -4 -13  -4   -2.99    5.58
  -2 -11   5   -7.19    6.18
  -2 -11   5    1.22    6.96
   1  11  -5   17.90    4.67
  -1 -11   5    6.11    7.36
  -1 -11   5   -1.89    6.15
   0  11  -5   21.00    4.68
   0 -11   5   13.40    7.52
   0 -11   5    4.31    6.97
  -1  11  -5    9.05    3.55
   1 -11   5    1.64    6.62
  -2  11  -5    9.11    3.92
   2 -11   5    4.96    6.81
  -3  11  -5    8.41    4.31
   3 -11   5    7.41    6.82
   4  10  -5   -2.73    3.30
  -4 -10   5   -2.26    6.65
  -4 -10   5   -5.45    5.89
   3  10  -5   12.75    4.33
  -3 -10   5    3.06    6.71
  -3 -10   5   -6.74    5.62
   2  10  -5   12.25    4.44
  -2 -10   5   -0.15    5.83
  -2 -10   5   -0.73    6.69
   1  10  -5    9.30    4.16
  -1 -10   5    4.32    6.35
  -1 -10   5    0.63    5.66
   0  10  -5    7.37    3.40
   0 -10   5    5.17    6.57
   0 -10   5   -4.80    5.32
  -1  10  -5    3.98    3.22
   1 -10   5   -3.53    6.13
   1 -10   5   -3.66    5.03
  -2  10  -5    3.76    3.47
   2 -10   5    0.35    6.23
  -3  10  -5    2.73    3.70
   3 -10   5   -1.72    5.89
  -4  10  -5    2.20    3.87
   4 -10   5    8.83    6.52
  -5  10  -5    2.11    4.52
   5 -10   5    5.70    5.97
  -6  10  -5    4.30    4.89
   6 -10   5    3.85    5.61
   6   9  -5   -1.24    3.19
  -6  -9   5   -4.43    5.47
  -6  -9   5    0.02    6.48
   5   9  -5   -1.53    3.01
   5   9  -5    9.52    4.33
  -5  -9   5   -2.96    5.32
  -5  -9   5   -3.56    5.69
   4   9  -5   -0.24    2.77
  -4  -9   5    0.95    6.51
  -4  -9   5   -1.35    4.06
   3   9  -5   11.60    4.14
   3   9  -5    0.43    2.90
  -3  -9   5   -0.77    5.11
  -3  -9   5    2.65    5.64
   2   9  -5    4.64    3.46
  -2  -9   5   -0.21    3.91
  -2  -9   5   -2.39    5.57
   1   9  -5    4.56    3.22
  -1  -9   5   -2.36    5.56
  -1  -9   5    2.15    5.21
   0   9  -5    3.76    2.93
   0  -9   5   -4.81    4.48
   0  -9   5    1.40    5.72
  -1   9  -5    7.68    3.48
   1  -9   5    0.31    4.52
   1  -9   5    0.92    5.66
  -2   9  -5    8.25    3.52
   2  -9   5    6.46    5.87
   2  -9   5    0.09    4.47
  -3   9  -5    3.98    3.75
   3  -9   5    0.78    5.59
  -4   9  -5    4.72    4.04
   4  -9   5    4.05    5.66
  -5   9  -5    1.97    4.32
   5  -9   5   12.28    3.87
   5  -9   5    3.18    6.10
  -6   9  -5    6.98    4.82
   6  -9   5   18.18    6.56
  -7   9  -5    2.04    4.76
   7  -9   5   20.43    4.56
   7   8  -5    5.26    3.58
   7   8  -5   14.33    5.21
  -7  -8   5    0.57    5.54
   6   8  -5    1.48    2.98
   6   8  -5   11.23    4.32
  -6  -8   5   -5.28    4.96
  -6  -8   5    3.48    5.80
   5   8  -5   11.03    4.35
   5   8  -5    6.34    2.96
  -5  -8   5    4.46    6.19
  -5  -8   5   -2.52    3.48
   4   8  -5    1.02    2.77
   4   8  -5    5.98    3.48
  -4  -8   5    3.35    5.60
  -4  -8   5   -1.26    4.57
   3   8  -5   16.72    4.42
   3   8  -5    9.62    2.85
  -3  -8   5   11.03    6.01
  -3  -8   5    5.67    5.00
   2   8  -5    4.52    2.28
   2   8  -5    9.50    3.77
  -2  -8   5    5.95    5.42
  -2  -8   5    3.16    4.69
   1   8  -5    8.89    3.41
  -1  -8   5   -3.17    4.42
  -1  -8   5    6.15    5.56
   0   8  -5    4.29    2.93
   0  -8   5    0.85    5.01
   0  -8   5   -0.89    4.36
  -1   8  -5    4.51    3.17
   1  -8   5   -1.17    4.71
   1  -8   5    1.21    4.92
  -2   8  -5   26.73    4.84
   2  -8   5   26.73    5.09
   2  -8   5   25.33    6.44
  -3   8  -5    1.77    3.35
   3  -8   5   -3.21    4.63
  -4   8  -5    2.45    3.70
   4  -8   5   10.25    3.52
   4  -8   5    0.52    5.08
  -5   8  -5    1.32    3.92
   5  -8   5    5.45    5.03
   5  -8   5    6.84    3.32
  -6   8  -5   16.54    5.24
   6  -8   5   25.41    5.70
   6  -8   5   29.31    4.18
  -7   8  -5   -1.42    4.25
   7  -8   5   18.42    4.68
   7  -8   5    9.74    4.55
  -8   8  -5   -1.36    5.51
   8  -8   5   11.91    4.28
   8   7  -5    6.09    4.28
   8   7  -5    3.57    3.56
  -8  -7   5   -6.07    4.88
   7   7  -5    2.42    3.19
   7   7  -5    4.52    4.05
  -7  -7   5   -4.33    4.72
   6   7  -5    4.09    2.94
   6   7  -5   13.14    4.21
  -6  -7   5   -1.37    4.86
  -6  -7   5    0.75    4.75
   5   7  -5    1.75    2.52
   5   7  -5    9.28    3.77
  -5  -7   5   -1.83    5.30
  -5  -7   5   -0.56    3.28
   4   7  -5    9.83    3.55
   4   7  -5    2.19    2.44
  -4  -7   5    4.12    5.25
  -4  -7   5    0.91    4.26
   3   7  -5    0.20    2.00
   3   7  -5    2.76    2.99
  -3  -7   5   -0.42    4.94
  -3  -7   5   -4.02    3.96
   2   7  -5   14.26    3.84
   2   7  -5    7.50    2.31
  -2  -7   5    6.99    4.42
  -2  -7   5   13.18    4.49
   1   7  -5    6.46    2.90
   1   7  -5    3.25    2.05
  -1  -7   5    3.70    4.97
  -1  -7   5    6.89    4.33
   0   7  -5    3.37    2.88
   0  -7   5    5.56    4.96
   0  -7   5   -0.13    3.89
  -1   7  -5    3.60    3.10
   1  -7   5    3.22    3.99
   1  -7   5    6.09    4.84
  -2   7  -5    2.55    3.23
   2  -7   5    4.59    2.36
   2  -7   5    2.56    4.62
   2  -7   5   -0.91    4.12
  -3   7  -5    2.99    3.43
   3  -7   5    4.97    4.72
   3  -7   5    0.54    3.63
   3  -7   5    6.49    2.72
  -4   7  -5   18.32    4.73
   4  -7   5   17.11    5.26
   4  -7   5   24.32    3.47
  -5   7  -5    9.66    4.32
  -5   7  -5   10.63    3.51
   5  -7   5   12.32    4.82
   5  -7   5   13.51    3.83
  -6   7  -5    1.03    4.00
   6  -7   5    6.25    3.54
   6  -7   5    5.24    4.19
  -7   7  -5   -0.22    4.10
   7  -7   5    8.21    3.68
   7  -7   5    4.53    3.78
  -8   7  -5    2.46    4.93
   8  -7   5   16.64    4.59
   8  -7   5    9.77    4.40
  -9   7  -5    2.38    5.48
   9  -7   5   14.94    5.71
   9   6  -5    2.17    3.59
   9   6  -5   10.98    4.88
  -9  -6   5   -0.97    5.42
   8   6  -5   11.65    4.66
   8   6  -5    3.74    3.34
  -8  -6   5    0.87    5.00
   7   6  -5    6.92    3.99
   7   6  -5    1.65    2.85
  -7  -6   5   -5.01    4.37
   6   6  -5   19.76    4.67
   6   6  -5   12.12    3.25
  -6  -6   5    6.59    4.58
  -6  -6   5   16.82    5.48
   5   6  -5    3.84    3.20
   5   6  -5    1.77    2.44
  -5  -6   5    4.69    5.11
  -5  -6   5   -1.06    4.01
   4   6  -5   37.39    3.65
   4   6  -5   40.56    4.19
  -4  -6   5   34.25    4.05
  -4  -6   5   40.46    5.26
   3   6  -5    0.63    1.99
   3   6  -5    2.19    2.70
  -3  -6   5    5.01    3.13
  -3  -6   5    0.72    4.49
   2   6  -5   11.33    3.37
   2   6  -5   11.53    2.35
  -2  -6   5   14.05    5.14
  -2  -6   5   10.71    3.56
   1   6  -5    8.04    2.96
   1   6  -5    5.81    2.04
  -1  -6   5    8.28    4.89
  -1  -6   5    3.71    4.05
   0   6  -5   67.32    4.71
   0   6  -5   71.33    3.40
   0  -6   5   66.58    5.29
   0  -6   5   65.19    5.95
  -1   6  -5    0.68    2.08
  -1   6  -5    1.09    2.98
   1  -6   5    0.81    1.98
   1  -6   5    5.95    3.84
   1  -6   5    0.70    4.30
  -2   6  -5    1.36    2.39
  -2   6  -5    2.30    3.13
   2  -6   5    1.34    3.45
   2  -6   5    2.89    2.31
   2  -6   5    3.61    4.45
  -3   6  -5    1.24    2.48
  -3   6  -5    3.49    3.54
   3  -6   5    3.16    2.63
   3  -6   5    3.18    3.34
   3  -6   5    2.37    4.14
  -4   6  -5   19.38    3.62
  -4   6  -5   23.87    4.84
   4  -6   5   22.33    3.40
   4  -6   5   23.44    5.08
  -5   6  -5   27.15    5.18
   5  -6   5   32.85    4.67
   5  -6   5   36.41    4.00
  -6   6  -5    2.03    4.17
   6  -6   5    5.24    3.80
   6  -6   5    9.18    3.67
  -7   6  -5   -1.19    4.00
   7  -6   5    5.51    3.46
   7  -6   5    2.66    3.88
   7  -6   5    5.36    3.84
  -8   6  -5    0.31    4.48
   8  -6   5    6.60    4.19
   8  -6   5   10.83    4.06
  -9   6  -5    4.35    5.26
   9  -6   5   29.70    4.54
   9  -6   5   18.19    5.22
 -10   6  -5   -3.90    5.07
  10  -6   5   12.57    4.41
  10  -6   5    5.43    5.02
  10   5  -5    7.96    4.13
  10   5  -5   24.15    5.92
 -10  -5   5   -4.50    4.88
   9   5  -5    9.69    3.83
   9   5  -5   18.01    5.15
  -9  -5   5   -0.83    5.65
   8   5  -5    8.99    4.36
   8   5  -5    0.41    3.04
  -8  -5   5   -3.08    4.38
   7   5  -5    1.94    3.55
   7   5  -5   -0.97    2.56
  -7  -5   5   -1.71    3.18
   6   5  -5    5.90    2.73
   6   5  -5    5.16    3.34
  -6  -5   5    4.11    4.29
   5   5  -5   40.48    3.76
   5   5  -5   44.62    4.21
  -5  -5   5   40.25    4.95
  -5  -5   5   45.51    4.90
   4   5  -5   11.81    3.34
   4   5  -5    9.09    2.50
  -4  -5   5   10.26    4.17
  -4  -5   5   18.04    4.84
   3   5  -5    1.40    1.43
   3   5  -5    2.83    2.59
   3   5  -5    2.92    2.00
  -3  -5   5    1.44    4.31
  -3  -5   5    1.52    3.75
   2   5  -5    9.67    2.30
   2   5  -5    9.58    3.00
  -2  -5   5    9.64    3.99
  -2  -5   5    7.68    4.54
   1   5  -5   34.30    2.60
   1   5  -5   32.41    3.46
  -1  -5   5   34.86    4.80
  -1  -5   5   42.25    5.86
   0   5  -5    1.36    1.27
   0   5  -5    2.90    2.39
   0   5  -5    2.94    2.73
   0  -5   5    2.54    4.09
   0  -5   5    3.49    3.48
   0  -5   5    3.34    1.66
  -1   5  -5   14.62    2.88
  -1   5  -5   14.85    3.64
   1  -5   5   15.94    2.57
   1  -5   5   19.07    3.95
   1  -5   5   19.39    4.74
  -2   5  -5   10.00    2.50
  -2   5  -5    6.22    3.33
   2  -5   5   10.48    2.60
   2  -5   5   11.36    3.76
   2  -5   5   10.34    4.26
  -3   5  -5   -1.00    2.41
  -3   5  -5   -0.31    3.04
   3  -5   5   -0.84    2.95
   3  -5   5   -0.56    2.79
   3  -5   5    0.41    2.70
  -4   5  -5    4.57    2.72
  -4   5  -5    1.84    3.53
   4  -5   5    0.30    1.80
   4  -5   5    5.24    3.80
   4  -5   5    5.49    3.03
  -5   5  -5    5.50    3.85
   5  -5   5    2.20    3.47
   5  -5   5    4.48    3.08
  -6   5  -5    1.46    3.73
   6  -5   5    0.96    3.16
   6  -5   5    2.15    2.99
   6  -5   5    0.63    3.48
  -7   5  -5    1.98    3.92
   7  -5   5    3.31    3.46
   7  -5   5    2.79    2.99
   7  -5   5    5.05    3.47
  -8   5  -5   -5.78    4.26
   8  -5   5    5.65    3.46
   8  -5   5    0.65    4.04
  -9   5  -5   -0.92    4.92
   9  -5   5    5.99    3.73
   9  -5   5    8.01    4.45
 -10   5  -5    0.31    5.00
  10  -5   5    3.77    4.71
  10  -5   5    9.13    4.14
 -11   5  -5   -4.79    5.79
  11  -5   5    7.50    5.26
  11  -5   5   13.61    4.24
  10   4  -5    2.34    3.44
  10   4  -5    7.31    4.78
   9   4  -5    2.36    3.35
   9   4  -5   11.81    4.70
  -9  -4   5   -3.06    4.36
   8   4  -5    5.01    2.99
   8   4  -5    7.76    4.15
  -8  -4   5   -0.41    4.37
   7   4  -5    3.18    2.67
   7   4  -5    1.48    2.63
   7   4  -5    1.20    3.28
  -7  -4   5    1.11    4.09
   6   4  -5    4.59    2.60
   6   4  -5   -0.33    2.24
   6   4  -5    2.37    3.13
  -6  -4   5    0.19    3.78
   5   4  -5    4.41    2.58
   5   4  -5    3.34    2.27
   5   4  -5    3.29    2.72
  -5  -4   5    4.96    3.68
  -5  -4   5    4.80    4.02
   4   4  -5    8.69    2.82
   4   4  -5    7.57    2.32
   4   4  -5    8.69    2.86
  -4  -4   5   12.50    4.13
  -4  -4   5   11.93    4.21
   3   4  -5   11.75    2.82
   3   4  -5   13.63    2.99
   3   4  -5   14.56    2.38
  -3  -4   5   14.58    4.00
  -3  -4   5   12.23    4.25
   2   4  -5   20.79    2.36
   2   4  -5   18.57    2.73
   2   4  -5   24.30    3.30
  -2  -4   5   29.50    4.83
  -2  -4   5   24.78    4.27
   1   4  -5    6.19    2.45
   1   4  -5    3.50    2.31
   1   4  -5    5.55    1.54
  -1  -4   5    4.84    3.22
  -1  -4   5    5.70    1.25
  -1  -4   5    3.55    3.67
   0   4  -5   23.34    1.98
   0   4  -5   21.27    2.64
   0   4  -5   20.13    2.90
   0  -4   5   21.60    1.91
   0  -4   5   31.03    4.12
   0  -4   5   30.35    4.62
  -1   4  -5    0.07    0.99
  -1   4  -5   -2.20    2.27
  -1   4  -5    1.50    2.11
   1  -4   5   -0.91    1.63
   1  -4   5    2.14    2.79
   1  -4   5    1.03    2.57
  -2   4  -5   83.27    4.69
  -2   4  -5   84.35    3.91
   2  -4   5   83.32    4.33
   2  -4   5   77.71    4.96
   2  -4   5   82.53    3.68
   2  -4   5   83.76    2.16
  -3   4  -5    1.67    2.99
  -3   4  -5   -1.02    2.08
   3  -4   5   -0.17    2.14
   3  -4   5   -0.84    3.07
   3  -4   5    0.30    2.21
  -4   4  -5    5.89    3.53
   4  -4   5    2.45    0.67
   4  -4   5    1.74    2.54
   4  -4   5    2.86    3.18
  -5   4  -5    3.27    3.68
   5  -4   5   -1.69    2.62
   5  -4   5    0.46    2.55
   5  -4   5   -0.10    3.09
  -6   4  -5   45.35    4.99
   6  -4   5   48.06    4.28
   6  -4   5   50.04    4.41
   6  -4   5   49.84    4.50
  -7   4  -5    5.09    4.06
   7  -4   5    6.86    3.40
   7  -4   5    4.40    2.59
   7  -4   5    7.76    3.26
  -8   4  -5    0.41    3.89
   8  -4   5    4.12    3.21
   8  -4   5    0.05    3.77
  -9   4  -5   -4.56    3.90
   9  -4   5    7.23    3.44
   9  -4   5    0.09    3.86
 -10   4  -5   -1.70    5.07
  10  -4   5   11.17    3.98
  10  -4   5   13.70    5.09
 -11   4  -5    1.96    5.39
  11  -4   5   13.06    4.36
  11  -4   5   12.39    5.47
  10   3  -5    8.08    3.39
  10   3  -5    2.00    3.18
  10   3  -5    4.48    5.29
   9   3  -5    7.27    4.37
   9   3  -5    7.16    3.25
   9   3  -5    1.45    3.06
  -9  -3   5   -4.66    4.29
   8   3  -5    3.88    2.79
   8   3  -5    2.77    3.77
   8   3  -5    1.17    2.80
  -8  -3   5   -2.42    4.30
   7   3  -5    4.34    2.88
   7   3  -5    3.99    3.25
   7   3  -5    2.02    2.45
  -7  -3   5   -0.11    3.64
   6   3  -5    6.57    2.99
   6   3  -5    6.93    3.20
   6   3  -5    3.08    2.33
  -6  -3   5    6.51    3.98
   5   3  -5    2.77    2.73
   5   3  -5    0.62    2.36
   5   3  -5    2.18    2.11
  -5  -3   5    2.09    2.98
  -5  -3   5    2.23    3.64
   4   3  -5   30.36    3.38
   4   3  -5   30.30    3.12
   4   3  -5   34.10    3.02
  -4  -3   5   31.09    4.08
  -4  -3   5   30.98    4.23
   3   3  -5    3.32    2.56
   3   3  -5    4.13    1.73
   3   3  -5    2.35    2.03
  -3  -3   5    4.86    3.25
  -3  -3   5    5.71    3.19
   2   3  -5   57.28    1.86
   2   3  -5   51.17    3.15
   2   3  -5   52.98    3.47
   2   3  -5   57.50    2.81
  -2  -3   5   63.81    4.31
  -2  -3   5   62.05    4.10
   1   3  -5    7.55    2.46
   1   3  -5    8.09    2.30
   1   3  -5    6.39    1.37
  -1  -3   5    7.19    2.40
  -1  -3   5    7.55    3.23
   0   3  -5   11.91    2.49
   0   3  -5   14.17    2.58
   0   3  -5   11.28    1.44
   0  -3   5   10.08    1.37
   0  -3   5   14.23    3.00
   0  -3   5   11.32    3.24
  -1   3  -5    8.14    2.41
  -1   3  -5    9.80    2.33
  -1   3  -5    5.55    0.97
   1  -3   5    7.84    2.56
   1  -3   5    7.31    2.50
   1  -3   5    7.57    1.80
  -2   3  -5   28.12    2.73
  -2   3  -5   26.99    2.97
   2  -3   5   26.47    2.55
   2  -3   5   25.78    2.65
   2  -3   5   23.65    2.74
  -3   3  -5   31.93    2.90
  -3   3  -5   30.75    3.44
   3  -3   5   30.13    2.92
   3  -3   5   33.41    2.87
   3  -3   5   32.80    2.73
  -4   3  -5    8.83    3.39
   4  -3   5    5.10    1.02
   4  -3   5    9.42    2.81
   4  -3   5    7.91    3.12
  -5   3  -5    5.56    3.46
   5  -3   5    4.73    2.75
   5  -3   5    4.16    1.46
   5  -3   5    2.96    2.57
   5  -3   5    2.31    3.05
  -6   3  -5    2.41    3.46
   6  -3   5    4.26    2.92
   6  -3   5    4.83    2.91
   6  -3   5    0.54    2.80
  -7   3  -5   21.71    4.64
   7  -3   5   24.03    3.40
   7  -3   5   21.99    3.36
   7  -3   5   24.27    3.57
  -8   3  -5    0.27    3.81
   8  -3   5    2.64    3.23
   8  -3   5    2.33    2.98
  -9   3  -5    1.47    4.05
   9  -3   5    4.63    3.70
   9  -3   5    2.80    3.04
 -10   3  -5   -3.48    4.14
  10  -3   5    3.66    3.25
  10  -3   5    3.89    4.02
 -11   3  -5    5.01    5.09
  11  -3   5   14.77    4.31
  11  -3   5   16.95    5.29
  11   2  -5   11.14    3.69
  11   2  -5   -0.06    3.27
  10   2  -5    1.21    3.22
  10   2  -5    1.81    4.46
  10   2  -5    7.94    3.48
   9   2  -5    3.27    2.88
   9   2  -5    1.62    4.00
   9   2  -5    0.43    2.88
   8   2  -5    1.45    2.68
   8   2  -5    2.92    3.50
   8   2  -5    5.63    3.31
  -8  -2   5   -4.68    3.38
   7   2  -5    2.51    2.03
   7   2  -5    5.40    2.88
   7   2  -5    5.56    3.22
  -7  -2   5    2.85    3.51
   6   2  -5    8.60    3.04
   6   2  -5    9.25    3.19
   6   2  -5    9.43    2.68
  -6  -2   5    9.61    3.77
   5   2  -5   -1.81    1.95
   5   2  -5    0.91    2.52
   5   2  -5   -1.06    1.88
  -5  -2   5    0.06    2.69
  -5  -2   5    2.63    3.35
   4   2  -5   34.80    2.96
   4   2  -5   32.25    3.22
   4   2  -5   31.24    2.94
  -4  -2   5   35.06    3.57
  -4  -2   5   34.97    3.88
   3   2  -5   -0.22    1.06
   3   2  -5   -0.04    1.48
   3   2  -5    0.44    1.42
   3   2  -5   -2.23    1.90
  -3  -2   5   -1.05    2.57
  -3  -2   5    0.15    2.61
   2   2  -5    7.40    1.40
   2   2  -5    6.77    2.25
   2   2  -5    3.81    1.60
   2   2  -5    5.82    1.44
  -2  -2   5    6.78    2.56
  -2  -2   5    8.73    2.72
   1   2  -5   19.29    1.49
   1   2  -5   19.72    1.92
   1   2  -5   21.41    2.54
   1   2  -5   19.89    1.63
  -1  -2   5   23.40    3.21
  -1  -2   5   28.09    3.49
   0   2  -5    2.08    1.71
   0   2  -5    1.63    1.49
   0   2  -5    2.19    0.90
   0  -2   5    2.76    2.18
   0  -2   5    3.05    2.39
   0  -2   5    2.20    1.12
  -1   2  -5   57.81    1.64
  -1   2  -5   62.26    2.99
  -1   2  -5   56.62    3.00
   1  -2   5   59.94    3.22
   1  -2   5   59.79    3.06
   1  -2   5   58.83    2.55
  -2   2  -5    9.01    2.56
  -2   2  -5    6.72    2.03
   2  -2   5    7.70    1.86
   2  -2   5    8.24    2.02
   2  -2   5    9.64    2.33
  -3   2  -5    7.00    2.46
  -3   2  -5    6.90    2.25
   3  -2   5    7.65    1.83
   3  -2   5    7.33    2.51
   3  -2   5    7.11    2.08
  -4   2  -5   21.37    3.03
   4  -2   5   19.60    2.24
   4  -2   5   22.03    2.86
  -5   2  -5   37.47    4.20
   5  -2   5   31.48    3.18
   5  -2   5   31.27    3.14
   5  -2   5   32.72    1.80
   5  -2   5   29.97    3.22
  -6   2  -5   12.57    3.74
   6  -2   5   10.72    3.21
   6  -2   5   12.71    2.83
   6  -2   5   14.74    3.00
  -7   2  -5   21.22    4.60
   7  -2   5   20.30    3.85
   7  -2   5   20.48    3.17
   7  -2   5   19.41    3.82
  -8   2  -5    2.34    3.69
   8  -2   5    3.20    2.88
   8  -2   5    5.31    3.06
   8  -2   5    8.90    2.68
  -9   2  -5   17.62    5.27
   9  -2   5   17.35    3.68
   9  -2   5   15.84    4.12
 -10   2  -5   -1.13    4.08
  10  -2   5    6.99    3.93
  10  -2   5   10.53    3.67
 -11   2  -5    0.51    4.47
  11  -2   5    7.99    3.83
  11  -2   5    4.36    4.46
 -12   2  -5   -3.64    5.43
  12  -2   5    9.17    4.03
  12  -2   5    6.90    4.74
  11   1  -5    2.14    3.44
  11   1  -5    9.35    3.80
  10   1  -5    5.31    3.23
  10   1  -5   -0.50    3.03
   9   1  -5    6.71    3.23
   9   1  -5   13.68    4.05
   9   1  -5   17.49    5.30
   8   1  -5    4.79    3.12
   8   1  -5    4.42    2.78
   8   1  -5    4.63    3.36
  -8  -1   5   -1.40    3.57
   7   1  -5    7.87    3.47
   7   1  -5    8.02    3.21
   7   1  -5    7.54    2.36
  -7  -1   5    5.26    3.70
   6   1  -5    0.47    2.43
   6   1  -5   -0.82    1.60
   6   1  -5   -0.50    3.15
  -6  -1   5    0.45    3.09
   5   1  -5   51.96    3.99
   5   1  -5   53.20    3.19
   5   1  -5   52.70    3.78
   5   1  -5   54.21    2.70
  -5  -1   5   56.79    4.13
  -5  -1   5   52.15    2.96
   4   1  -5    1.51    1.47
   4   1  -5    2.50    1.77
   4   1  -5    2.83    2.58
   4   1  -5    1.72    1.76
  -4  -1   5    3.06    2.63
  -4  -1   5    2.55    1.92
   3   1  -5    1.71    1.54
   3   1  -5    1.39    2.10
   3   1  -5    0.83    1.33
   3   1  -5    1.22    1.40
  -3  -1   5    0.32    1.81
  -3  -1   5    2.93    2.45
   2   1  -5    9.32    1.51
   2   1  -5    9.23    1.67
   2   1  -5    9.77    2.46
   2   1  -5   10.22    1.87
  -2  -1   5    9.55    2.51
  -2  -1   5    9.73    2.14
   1   1  -5  118.11    2.96
   1   1  -5  122.38    4.27
   1   1  -5  117.38    3.33
  -1  -1   5  122.03    3.95
  -1  -1   5  117.27    3.80
   0   1  -5    1.45    1.32
   0   1  -5    2.37    0.84
   0   1  -5    1.64    1.69
   0  -1   5    3.28    1.87
   0  -1   5    1.12    1.85
   0  -1   5    2.74    1.13
  -1   1  -5  183.77    2.68
  -1   1  -5  186.51    4.37
  -1   1  -5  190.18    4.70
   1  -1   5  179.09    4.89
   1  -1   5  182.01    4.38
   1  -1   5  180.56    4.01
  -2   1  -5   17.82    2.11
  -2   1  -5   17.15    0.57
  -2   1  -5   18.39    2.24
   2  -1   5   16.57    2.26
   2  -1   5   16.72    1.79
   2  -1   5   18.35    1.85
  -3   1  -5   14.77    2.24
  -3   1  -5   15.36    2.21
   3  -1   5   17.48    2.73
   3  -1   5   12.68    1.90
   3  -1   5   14.45    1.64
  -4   1  -5    2.51    2.33
   4  -1   5    2.06    1.01
   4  -1   5    2.00    1.87
   4  -1   5    1.76    1.82
  -5   1  -5  194.75    6.19
   5  -1   5  183.44    5.70
   5  -1   5  185.12    5.74
   5  -1   5  190.48    3.69
   5  -1   5  182.73    5.30
  -6   1  -5    2.79    2.99
   6  -1   5    0.12    2.23
   6  -1   5    2.56    1.15
   6  -1   5   -0.60    2.28
   6  -1   5    0.34    1.93
  -7   1  -5    0.06    3.67
   7  -1   5    0.39    2.42
   7  -1   5   -0.88    2.51
   7  -1   5   -0.07    1.83
  -8   1  -5   -0.04    3.37
   8  -1   5    2.88    1.94
   8  -1   5    1.82    2.57
   8  -1   5    0.65    2.56
  -9   1  -5   13.46    4.30
   9  -1   5   13.64    3.68
   9  -1   5   15.13    3.79
 -10   1  -5    0.17    3.77
  10  -1   5    4.26    3.23
  10  -1   5    1.74    2.99
 -11   1  -5   -1.35    4.15
  11  -1   5    7.89    3.63
  11  -1   5    4.45    3.69
 -12   1  -5   -2.40    4.63
  12  -1   5    6.62    4.50
  12  -1   5    9.42    3.85
  11   0  -5    6.03    3.88
  11   0  -5   -1.84    3.02
 -11   0   5    4.67    4.08
  10   0  -5    5.33    3.71
  10   0  -5   -0.72    2.89
 -10   0   5    4.50    3.42
   9   0  -5   25.33    4.09
   9   0  -5   30.18    4.19
   8   0  -5    1.09    3.25
   8   0  -5    2.76    3.12
   8   0  -5   -2.02    2.40
  -8   0   5    1.35    3.13
   7   0  -5    6.07    2.58
   7   0  -5    6.48    3.05
   7   0  -5    3.84    3.07
  -7   0   5    4.35    3.25
   6   0  -5    5.19    2.26
   6   0  -5    3.36    3.02
   6   0  -5    4.41    2.51
   6   0  -5    3.68    2.33
  -6   0   5    2.79    2.74
   5   0  -5   41.65    3.24
   5   0  -5   41.73    3.16
   5   0  -5   44.06    3.87
   5   0  -5   41.14    2.70
  -5   0   5   45.49    3.55
  -5   0   5   42.32    2.02
   4   0  -5   21.85    2.21
   4   0  -5   23.94    3.04
   4   0  -5   25.60    2.55
   4   0  -5   20.90    2.08
  -4   0   5   21.82    1.81
  -4   0   5   21.96    2.74
   3   0  -5    6.88    1.61
   3   0  -5    8.31    1.82
   3   0  -5    9.64    2.01
   3   0  -5    7.32    2.53
  -3   0   5    8.46    2.34
  -3   0   5    9.61    1.72
   2   0  -5   31.49    2.07
   2   0  -5   30.98    1.84
   2   0  -5   32.89    2.23
   2   0  -5   32.23    2.86
  -2   0   5   32.76    2.63
  -2   0   5   30.71    1.96
   1   0  -5   46.89    2.01
   1   0  -5   45.19    1.89
   1   0  -5   47.41    2.13
   1   0  -5   45.39    2.84
  -1   0   5   46.78    2.35
  -1   0   5   47.26    2.71
   0   0  -5  127.80    3.20
   0   0  -5  121.41    2.77
   0   0  -5  120.52    2.61
   0   0  -5  120.71    3.88
   0   0   5  124.49    3.62
   0   0   5  118.48    3.59
  -1   0  -5   43.40    2.40
  -1   0  -5   41.54    1.45
  -1   0  -5   41.37    1.98
   1   0   5   41.85    2.22
   1   0   5   41.85    2.05
   1   0   5   41.07    2.43
  -2   0  -5   15.47    1.71
  -2   0  -5   14.59    1.92
  -2   0  -5   14.73    0.85
   2   0   5   15.47    1.66
   2   0   5   14.22    1.53
   2   0   5   13.84    1.90
  -3   0  -5   20.56    2.10
  -3   0  -5   20.83    0.80
  -3   0  -5   19.97    2.28
   3   0   5   18.21    2.09
   3   0   5   20.20    1.79
   3   0   5   21.10    1.65
  -4   0  -5   31.60    2.72
  -4   0  -5   31.81    1.02
   4   0   5   29.94    1.75
   4   0   5   29.49    2.12
   4   0   5   29.17    2.31
   4   0   5   30.71    2.51
  -5   0  -5   26.93    2.91
   5   0   5   26.16    1.26
   5   0   5   25.90    2.73
   5   0   5   25.51    2.36
   5   0   5   25.86    2.67
  -6   0  -5    7.43    3.32
   6   0   5    7.03    2.63
   6   0   5    8.83    2.24
   6   0   5    7.50    1.17
   6   0   5    7.10    1.37
   6   0   5    9.36    2.70
  -7   0  -5    5.08    3.29
   7   0   5   10.20    2.51
   7   0   5    6.19    2.85
   7   0   5    6.32    2.80
  -8   0  -5    1.52    3.72
   8   0   5    1.95    1.94
   8   0   5   -1.10    2.45
   8   0   5   -0.09    2.43
  -9   0  -5    5.84    3.70
   9   0   5    7.54    2.80
   9   0   5    3.86    2.88
 -10   0  -5   -1.83    3.67
  10   0   5    2.99    3.12
  10   0   5    3.24    2.90
 -11   0  -5   -0.86    3.96
  11   0   5    7.07    3.36
  11   0   5    6.35    3.78
 -12   0  -5    0.90    4.70
  12   0   5    3.38    3.78
  11  -1  -5    1.89    3.09
  11  -1  -5   10.67    4.21
 -11   1   5    1.14    3.73
  10  -1  -5    0.75    2.81
  10  -1  -5    6.21    3.75
 -10   1   5    3.71    3.70
   9  -1  -5   -0.98    2.70
   9  -1  -5    4.39    3.25
  -9   1   5    2.25    3.10
   8  -1  -5    7.02    2.80
   8  -1  -5    6.07    3.40
   8  -1  -5    6.64    2.75
   7  -1  -5    2.78    2.41
   7  -1  -5    1.95    3.06
   7  -1  -5    4.98    2.72
  -7   1   5    4.60    2.81
   6  -1  -5    8.20    3.50
   6  -1  -5    6.30    2.36
   6  -1  -5   10.33    2.70
  -6   1   5   10.68    2.71
   5  -1  -5   -1.16    2.26
   5  -1  -5   -0.19    1.76
   5  -1  -5   -0.76    1.81
   5  -1  -5   -2.07    2.58
  -5   1   5    1.86    2.14
   4  -1  -5    8.80    1.93
   4  -1  -5    9.13    1.94
   4  -1  -5    7.06    2.87
   4  -1  -5    9.11    2.46
  -4   1   5    9.54    2.22
  -4   1   5    7.52    1.16
   3  -1  -5    8.65    1.58
   3  -1  -5    7.53    2.25
   3  -1  -5    9.42    2.13
   3  -1  -5    7.04    1.44
  -3   1   5    9.10    2.05
  -3   1   5    9.28    1.47
   2  -1  -5   18.91    2.97
   2  -1  -5   16.03    1.78
   2  -1  -5   17.82    2.29
   2  -1  -5   15.01    1.34
  -2   1   5   15.61    1.98
  -2   1   5   15.12    1.49
   1  -1  -5    2.17    1.55
   1  -1  -5    2.26    1.64
   1  -1  -5    0.38    0.68
   1  -1  -5    0.77    1.11
  -1   1   5    0.98    1.43
  -1   1   5   -0.24    1.21
   0  -1  -5   -0.64    0.52
   0  -1  -5    0.13    0.84
   0  -1  -5   -0.06    1.65
   0  -1  -5   -0.52    1.30
   0   1   5   -1.08    1.29
   0   1   5   -0.82    1.23
  -1  -1  -5   15.90    1.25
  -1  -1  -5   14.68    1.95
  -1  -1  -5   13.34    1.07
   1   1   5   11.28    1.65
   1   1   5   14.00    1.58
  -2  -1  -5   14.05    1.89
  -2  -1  -5   14.02    1.34
  -2  -1  -5   14.17    1.10
   2   1   5   14.52    1.62
   2   1   5   12.48    1.44
   2   1   5   13.53    1.40
  -3  -1  -5   92.35    2.87
  -3  -1  -5   96.24    2.05
  -3  -1  -5   95.64    3.63
   3   1   5   94.63    2.77
   3   1   5   91.79    3.32
   3   1   5   94.69    3.41
  -4  -1  -5   26.72    2.36
   4   1   5   25.98    1.64
   4   1   5   24.70    2.04
   4   1   5   24.95    2.10
  -5  -1  -5   -0.39    1.82
   5   1   5    1.53    1.20
   5   1   5   -0.53    1.76
   5   1   5   -0.49    1.42
   5   1   5    0.74    0.89
   5   1   5    1.06    1.86
  -6  -1  -5    4.48    2.74
   6   1   5    4.49    2.41
   6   1   5    5.39    1.37
   6   1   5    4.14    1.22
   6   1   5    4.46    2.39
   6   1   5    4.24    1.88
  -7  -1  -5   72.67    4.69
   7   1   5   75.56    4.34
   7   1   5   75.14    2.92
   7   1   5   73.31    4.00
   7   1   5   76.13    2.88
   7   1   5   77.21    3.78
  -8  -1  -5    6.45    3.48
   8   1   5    8.45    2.96
   8   1   5    7.10    2.94
   8   1   5    7.72    2.08
  -9  -1  -5   -0.15    3.62
   9   1   5    3.44    2.80
   9   1   5    0.53    2.56
 -10  -1  -5   -0.25    3.51
  10   1   5    2.67    2.81
  10   1   5    2.35    3.01
 -11  -1  -5   12.67    4.72
  11   1   5   19.20    4.34
 -12  -1  -5    3.13    4.47
  12   1   5    5.20    3.72
  12   1   5    6.27    3.41
  11  -2  -5    1.78    3.46
  11  -2  -5    3.97    3.55
 -11   2   5    0.59    3.78
  10  -2  -5    3.15    2.92
  10  -2  -5    6.14    3.43
 -10   2   5    1.84    3.40
   9  -2  -5    1.91    2.72
   9  -2  -5    1.23    3.04
   9  -2  -5    3.26    3.00
  -9   2   5    1.54    3.09
   8  -2  -5    1.69    2.93
   8  -2  -5    3.30    3.02
   8  -2  -5    1.38    2.45
  -8   2   5    1.61    2.83
   7  -2  -5    0.78    2.67
   7  -2  -5    1.54    2.28
   7  -2  -5   -1.08    3.03
  -7   2   5    2.82    2.75
   6  -2  -5   72.83    4.95
   6  -2  -5   70.03    4.04
   6  -2  -5   71.95    4.31
  -6   2   5   71.01    4.26
  -6   2   5   70.31    3.48
   5  -2  -5   -0.55    2.16
   5  -2  -5    0.96    1.77
   5  -2  -5   -0.39    2.33
  -5   2   5    0.09    1.94
  -5   2   5   -1.36    1.90
   4  -2  -5    9.33    2.64
   4  -2  -5    7.72    2.90
   4  -2  -5    9.81    2.01
  -4   2   5   12.65    2.16
  -4   2   5    8.43    1.02
   3  -2  -5    2.76    2.09
   3  -2  -5    2.38    1.43
   3  -2  -5    1.05    2.16
  -3   2   5    1.22    0.90
  -3   2   5    1.09    1.66
   2  -2  -5  128.94    4.61
   2  -2  -5  125.07    4.15
   2  -2  -5  129.37    3.63
  -2   2   5  131.98    3.08
  -2   2   5  125.13    3.41
   1  -2  -5   49.00    2.75
   1  -2  -5   50.55    2.27
   1  -2  -5   45.73    2.95
  -1   2   5   49.51    2.15
  -1   2   5   46.85    2.28
   0  -2  -5   -0.11    1.58
   0  -2  -5   -0.14    0.91
   0  -2  -5    0.12    1.68
   0   2   5   -0.14    0.83
   0   2   5   -1.54    0.97
  -1  -2  -5  146.48    3.99
  -1  -2  -5  143.89    3.73
  -1  -2  -5  150.19    3.14
   1   2   5  139.72    3.60
   1   2   5  145.07    3.51
  -2  -2  -5    0.88    0.78
  -2  -2  -5    0.42    1.38
  -2  -2  -5    0.09    0.75
   2   2   5   -0.09    0.90
   2   2   5    0.98    0.86
  -3  -2  -5   44.14    1.78
  -3  -2  -5   45.16    2.10
  -3  -2  -5   46.03    2.68
   3   2   5   43.72    2.09
   3   2   5   40.16    2.17
   3   2   5   44.09    2.47
  -4  -2  -5    0.90    1.61
   4   2   5   -0.26    1.30
   4   2   5    1.99    1.56
   4   2   5    0.59    1.08
  -5  -2  -5   11.60    2.55
   5   2   5   13.70    2.51
   5   2   5   12.03    1.53
   5   2   5   13.72    2.62
   5   2   5   10.29    2.15
   5   2   5   11.64    1.88
  -6  -2  -5    0.74    2.65
   6   2   5   -2.30    1.89
   6   2   5    0.35    2.13
   6   2   5    1.18    1.31
   6   2   5    1.47    1.32
   6   2   5   -0.12    1.61
  -7  -2  -5   31.49    3.72
   7   2   5   34.41    2.86
   7   2   5   36.41    2.58
   7   2   5   34.32    3.38
   7   2   5   35.47    3.42
   7   2   5   38.55    2.66
  -8  -2  -5    4.95    3.11
   8   2   5    5.80    1.80
   8   2   5    8.20    2.42
   8   2   5    6.72    2.93
   8   2   5    4.54    2.73
  -9  -2  -5    6.97    3.87
   9   2   5    6.92    3.12
   9   2   5    7.13    2.99
 -10  -2  -5    0.64    3.80
  10   2   5    3.32    3.02
  10   2   5    4.97    2.94
 -11  -2  -5    2.19    4.22
  11   2   5    5.62    3.18
  11   2   5    3.02    3.10
 -12  -2  -5    2.84    4.85
  12   2   5    5.52    3.27
  12   2   5    3.85    3.43
  11  -3  -5    5.81    3.78
  11  -3  -5    6.66    3.23
 -11   3   5    1.92    4.14
  10  -3  -5    2.10    2.76
  10  -3  -5    7.12    3.36
  10  -3  -5    2.98    3.29
 -10   3   5    2.34    3.63
   9  -3  -5    4.05    2.74
   9  -3  -5    5.28    3.28
   9  -3  -5    3.30    3.14
  -9   3   5    3.64    3.41
   8  -3  -5    0.43    2.38
   8  -3  -5   -1.34    2.81
   8  -3  -5    1.93    2.98
  -8   3   5   -0.15    3.00
   7  -3  -5    6.51    2.61
   7  -3  -5    3.26    3.31
   7  -3  -5    7.92    3.40
  -7   3   5    6.60    3.45
   6  -3  -5    1.54    2.10
   6  -3  -5   -1.21    2.95
   6  -3  -5    1.14    2.97
  -6   3   5   -0.93    2.45
  -6   3   5    2.01    1.81
   5  -3  -5    3.47    2.95
   5  -3  -5    2.20    2.82
   5  -3  -5    5.69    2.19
  -5   3   5    6.19    1.91
  -5   3   5    4.35    2.43
   4  -3  -5   -0.04    2.51
   4  -3  -5    1.14    1.77
   4  -3  -5    0.86    2.44
  -4   3   5    0.76    1.51
  -4   3   5    1.29    1.91
   3  -3  -5    0.84    2.17
   3  -3  -5    2.24    1.50
   3  -3  -5    0.03    2.27
  -3   3   5    2.70    1.54
  -3   3   5   -0.09    1.15
  -3   3   5    0.87    0.96
   2  -3  -5   10.32    1.73
   2  -3  -5   11.46    2.35
   2  -3  -5   11.39    2.39
  -2   3   5   11.10    1.58
  -2   3   5   11.53    1.76
   1  -3  -5   91.33    3.77
   1  -3  -5   91.67    2.91
   1  -3  -5   85.90    3.70
  -1   3   5   92.76    2.25
  -1   3   5   96.50    2.89
  -1   3   5   93.64    2.94
   0  -3  -5    5.01    1.27
   0  -3  -5    9.44    2.29
   0  -3  -5    7.61    2.10
   0   3   5    7.11    1.51
   0   3   5    5.52    0.66
   0   3   5    6.44    1.49
  -1  -3  -5   -0.33    1.59
  -1  -3  -5    0.30    0.89
  -1  -3  -5    0.00    1.40
   1   3   5   -0.81    1.08
   1   3   5    0.07    0.81
   1   3   5    0.04    0.33
  -2  -3  -5   14.16    1.95
  -2  -3  -5   14.41    1.55
  -2  -3  -5   14.92    2.09
   2   3   5   15.37    0.99
   2   3   5   15.85    1.74
   2   3   5   16.17    1.60
  -3  -3  -5    0.66    1.75
  -3  -3  -5   -0.98    0.94
   3   3   5    1.30    0.84
   3   3   5   -0.70    1.08
   3   3   5   -0.12    1.26
   4   3   5   25.92    2.26
   4   3   5   23.65    2.14
   4   3   5   24.29    1.93
   4   3   5   26.55    1.90
   5   3   5    3.54    2.03
   5   3   5    1.84    1.38
   5   3   5    2.08    1.81
   5   3   5    2.95    1.79
   5   3   5    1.07    1.57
   6   3   5   18.77    2.96
   6   3   5   16.20    3.09
   6   3   5   13.58    1.92
   6   3   5   18.48    3.00
   6   3   5   12.27    2.12
   7   3   5    6.68    3.06
   7   3   5    4.44    1.86
   7   3   5    6.10    2.04
   7   3   5    5.37    2.40
   7   3   5    6.63    2.90
  -8  -3  -5   10.27    3.78
   8   3   5   15.69    3.34
   8   3   5   11.81    3.19
   8   3   5    9.77    2.19
   8   3   5   13.53    2.84
  -9  -3  -5    0.85    2.96
   9   3   5   -0.48    1.84
   9   3   5    0.21    2.64
   9   3   5    3.09    2.60
 -10  -3  -5   24.55    4.82
  10   3   5   28.73    3.81
  10   3   5   28.03    3.73
 -11  -3  -5    2.32    3.72
  11   3   5    5.96    3.56
  11   3   5    6.66    3.14
 -12  -3  -5    5.78    4.33
  12   3   5    6.04    3.39
  11  -4  -5    9.58    3.74
  11  -4  -5    6.57    3.70
  11  -4  -5    0.99    2.98
 -11   4   5    2.99    4.39
  10  -4  -5    1.52    2.78
  10  -4  -5   13.77    3.95
  10  -4  -5    6.81    3.53
 -10   4   5    5.29    4.15
   9  -4  -5   -0.92    2.78
   9  -4  -5    5.98    3.61
   9  -4  -5    1.99    2.98
  -9   4   5    3.42    3.47
   8  -4  -5    4.43    2.73
   8  -4  -5   10.33    3.75
   8  -4  -5    7.52    3.46
  -8   4   5    9.97    3.80
   7  -4  -5   -0.50    3.13
   7  -4  -5    0.74    3.00
   7  -4  -5    1.76    2.24
  -7   4   5   -0.65    2.81
   6  -4  -5   11.91    3.34
   6  -4  -5   15.63    4.11
   6  -4  -5   15.18    2.90
  -6   4   5   14.18    3.64
   5  -4  -5   -2.45    2.76
   5  -4  -5   -1.02    1.95
   5  -4  -5    0.69    2.35
  -5   4   5   -0.08    1.40
  -5   4   5    1.04    2.36
   4  -4  -5  145.56    4.83
   4  -4  -5  142.63    5.76
   4  -4  -5  149.34    3.67
   4  -4  -5  142.02    5.50
  -4   4   5  150.34    3.90
  -4   4   5  147.32    4.95
   3  -4  -5   15.76    2.23
   3  -4  -5   14.56    2.97
   3  -4  -5   12.26    3.23
  -3   4   5   14.54    2.08
  -3   4   5   11.94    1.54
   2  -4  -5   85.06    3.34
   2  -4  -5   87.29    4.35
   2  -4  -5   88.78    3.98
  -2   4   5   85.70    2.91
  -2   4   5   90.91    2.97
  -2   4   5   87.39    2.99
   1  -4  -5    1.10    1.05
   1  -4  -5    1.72    1.95
   1  -4  -5    1.55    1.84
  -1   4   5    0.85    1.15
  -1   4   5    0.57    1.16
  -1   4   5    0.72    1.11
   0  -4  -5  221.31    5.34
   0  -4  -5  202.56    5.30
   0  -4  -5  215.85    4.56
   0   4   5  221.73    3.63
   0   4   5  220.65    4.62
   0   4   5  215.30    4.82
  -1  -4  -5    0.00    1.09
  -1  -4  -5    0.07    1.83
  -1  -4  -5   -0.29    1.42
   1   4   5   -0.06    1.12
   1   4   5   -1.49    1.20
   1   4   5   -0.63    0.71
  -2  -4  -5   44.80    2.56
  -2  -4  -5   45.30    2.53
  -2  -4  -5   43.38    2.30
   2   4   5   43.25    2.36
   2   4   5   44.39    2.60
   2   4   5   45.66    1.77
  -3  -4  -5   -0.33    1.07
  -3  -4  -5   -0.31    1.36
  -3  -4  -5    0.56    1.86
   3   4   5   -0.78    1.41
   3   4   5   -0.19    1.23
  -4  -4  -5   94.54    3.67
   4   4   5   95.10    3.25
   4   4   5   93.27    3.77
   4   4   5   96.96    3.55
   5   4   5    2.75    1.77
   5   4   5    2.04    1.91
   5   4   5    2.09    1.77
   5   4   5    2.39    1.80
   5   4   5    1.67    1.50
   6   4   5   38.70    2.97
   6   4   5   42.07    2.98
   6   4   5   38.23    3.42
   6   4   5   40.21    3.16
   6   4   5   42.24    2.89
   6   4   5   40.15    3.21
   7   4   5    2.95    2.06
   7   4   5    0.83    2.02
   7   4   5    2.75    2.19
   7   4   5    1.03    2.22
   7   4   5    3.03    2.78
   7   4   5    3.35    2.45
   8   4   5    3.68    2.67
   8   4   5    2.43    2.18
   8   4   5    5.00    2.52
   8   4   5    1.44    2.06
   9   4   5    5.69    3.03
   9   4   5    3.50    2.07
   9   4   5    9.74    3.08
 -10  -4  -5   23.93    4.91
  10   4   5   21.77    4.23
  10   4   5   25.94    3.60
  10   4   5   16.41    2.86
 -11  -4  -5    3.61    3.54
  11   4   5    5.27    3.31
 -12  -4  -5    1.44    4.21
  12   4   5   16.38    3.85
  11  -5  -5   11.76    4.14
  11  -5  -5    7.03    3.80
  11  -5  -5   -2.68    2.93
 -11   5   5   -2.84    4.85
  10  -5  -5    8.12    3.93
  10  -5  -5    4.70    3.34
  10  -5  -5   -0.38    2.69
 -10   5   5    3.19    4.25
   9  -5  -5    6.94    3.85
   9  -5  -5    0.97    2.54
   9  -5  -5    5.38    3.26
  -9   5   5   -1.04    3.42
   8  -5  -5   15.39    4.02
   8  -5  -5   12.63    3.21
   8  -5  -5   16.90    4.54
  -8   5   5   14.06    4.19
   7  -5  -5   -0.71    2.28
   7  -5  -5    1.21    3.36
   7  -5  -5   -0.91    2.78
  -7   5   5    0.83    3.12
   6  -5  -5   25.13    3.47
   6  -5  -5   28.15    4.96
   6  -5  -5   24.24    3.68
  -6   5   5   26.93    4.29
   5  -5  -5   -1.19    2.74
   5  -5  -5   -3.51    3.20
   5  -5  -5    0.56    2.22
  -5   5   5    0.16    2.50
  -5   5   5    0.04    1.39
   4  -5  -5   50.57    3.17
   4  -5  -5   53.35    3.94
   4  -5  -5   58.46    4.14
   4  -5  -5   60.23    3.24
  -4   5   5   56.61    2.65
  -4   5   5   53.61    3.53
   3  -5  -5    1.49    2.60
   3  -5  -5    3.35    1.87
   3  -5  -5    3.48    3.22
   3  -5  -5    5.08    2.16
  -3   5   5    3.20    1.97
  -3   5   5    4.08    1.45
   2  -5  -5   -0.43    2.66
   2  -5  -5   -0.16    1.42
   2  -5  -5    0.14    2.17
   2  -5  -5    0.66    1.75
  -2   5   5    0.26    1.16
  -2   5   5    0.87    1.62
   1  -5  -5    1.46    2.67
   1  -5  -5    0.00    1.94
   1  -5  -5    0.04    1.36
  -1   5   5    0.25    1.19
  -1   5   5   -1.28    1.06
   0  -5  -5   67.13    3.87
   0  -5  -5   68.95    3.04
   0  -5  -5   67.67    3.33
   0   5   5   70.31    2.54
   0   5   5   67.89    2.85
   0   5   5   68.31    3.10
  -1  -5  -5   21.81    3.18
  -1  -5  -5   16.50    2.00
  -1  -5  -5   17.48    2.24
   1   5   5   12.72    1.95
   1   5   5   16.84    1.51
   1   5   5   15.52    1.82
  -2  -5  -5    2.30    2.16
  -2  -5  -5    0.36    1.33
  -2  -5  -5    0.90    1.56
   2   5   5    1.70    1.70
   2   5   5    4.09    1.61
  -3  -5  -5    5.34    1.65
  -3  -5  -5    6.20    1.86
  -3  -5  -5    5.96    2.45
   3   5   5    7.21    2.19
   3   5   5    8.17    1.69
   3   5   5    7.42    1.95
  -4  -5  -5    1.80    2.60
  -4  -5  -5   -1.01    1.51
  -4  -5  -5    0.46    1.93
   4   5   5    0.97    2.00
   4   5   5    0.07    1.68
   4   5   5    0.23    1.45
  -5  -5  -5   -1.42    2.49
   5   5   5    0.03    1.66
   5   5   5    1.94    2.17
   5   5   5    0.86    1.94
   6   5   5    0.85    1.80
   6   5   5   -0.18    2.13
   6   5   5   -0.70    1.80
   7   5   5    0.52    2.48
   7   5   5    0.14    2.28
   7   5   5    1.11    1.88
   8   5   5    1.86    2.04
   8   5   5    4.15    2.82
   8   5   5    3.45    2.36
   8   5   5    3.32    2.65
  -9  -5  -5    0.58    2.94
   9   5   5    0.58    2.91
   9   5   5   -0.34    2.26
  10   5   5    3.04    2.86
  10   5   5    0.08    2.15
 -11  -5  -5    4.31    3.55
  11  -6  -5   -1.02    2.85
 -11   6   5   -5.09    4.47
  10  -6  -5    9.90    4.17
  10  -6  -5    4.26    3.75
  10  -6  -5   -2.79    3.08
 -10   6   5   -0.80    4.23
   9  -6  -5    2.68    3.00
   9  -6  -5    2.98    3.74
   9  -6  -5   -2.03    2.50
  -9   6   5   -3.61    3.52
   8  -6  -5    9.05    4.35
   8  -6  -5    5.49    3.18
   8  -6  -5    4.59    2.92
  -8   6   5    1.96    3.73
   7  -6  -5    0.14    2.74
   7  -6  -5   -0.87    2.47
   7  -6  -5    0.06    3.60
  -7   6   5   -0.87    3.55
   6  -6  -5    1.05    3.76
   6  -6  -5    1.90    2.87
   6  -6  -5    2.51    2.56
  -6   6   5    1.27    3.40
   5  -6  -5    2.40    3.70
   5  -6  -5    4.34    3.05
   5  -6  -5    4.59    2.51
  -5   6   5    2.58    2.90
   4  -6  -5   -0.10    2.07
   4  -6  -5   -1.43    2.48
   4  -6  -5    0.35    2.40
   4  -6  -5   -0.43    2.67
  -4   6   5   -0.21    2.72
  -4   6   5   -1.23    1.11
   3  -6  -5    0.25    1.84
   3  -6  -5   -0.75    2.31
   3  -6  -5   -1.45    3.22
   3  -6  -5    0.28    2.73
  -3   6   5   -0.62    2.30
  -3   6   5   -1.28    1.41
   2  -6  -5    3.42    3.35
   2  -6  -5    5.46    2.05
   2  -6  -5    5.69    2.52
   2  -6  -5    7.62    2.95
  -2   6   5    8.45    2.59
  -2   6   5    6.14    1.83
   1  -6  -5   -2.66    2.77
   1  -6  -5   -0.33    1.57
   1  -6  -5   -1.28    1.95
   1  -6  -5    1.61    2.38
  -1   6   5   -0.58    1.68
  -1   6   5    0.06    1.37
   0  -6  -5    1.08    1.87
   0  -6  -5    1.35    1.97
   0  -6  -5    1.87    1.55
   0  -6  -5    1.52    2.82
   0   6   5    1.46    1.49
   0   6   5    1.12    1.18
  -1  -6  -5   15.87    2.81
  -1  -6  -5   15.00    2.17
  -1  -6  -5   13.22    2.40
  -1  -6  -5   15.12    3.33
   1   6   5   11.76    1.74
   1   6   5   13.67    2.34
  -2  -6  -5    0.65    1.70
  -2  -6  -5   -0.35    2.51
  -2  -6  -5   -0.82    1.46
   2   6   5    0.82    1.78
   2   6   5    1.83    1.45
  -3  -6  -5   83.28    3.24
  -3  -6  -5   87.39    3.79
  -3  -6  -5   83.07    4.51
   3   6   5   86.03    3.51
   3   6   5   82.49    3.79
  -4  -6  -5   -1.81    2.36
  -4  -6  -5   -0.29    1.73
  -4  -6  -5    1.23    1.94
   4   6   5    0.69    1.57
   4   6   5   -1.55    1.92
  -5  -6  -5   42.58    3.98
  -5  -6  -5   40.72    3.10
   5   6   5   39.93    3.23
   5   6   5   41.54    3.36
  -6  -6  -5    2.21    3.90
  -6  -6  -5    0.38    2.71
   6   6   5    1.59    2.07
   6   6   5    4.77    2.61
  -7  -6  -5   13.11    3.70
  -7  -6  -5   10.12    4.33
   7   6   5    8.29    2.46
   7   6   5   11.86    3.16
  -8  -6  -5    1.98    3.18
  -8  -6  -5    2.75    3.86
   8   6   5    2.01    2.20
   8   6   5    4.30    2.66
  -9  -6  -5    0.00    3.21
   9   6   5    2.24    2.75
   9   6   5   -0.07    2.21
  10   6   5    2.41    3.13
  10   6   5    1.57    2.77
  11   6   5    0.71    2.84
  10  -7  -5    2.44    3.20
  10  -7  -5   11.05    3.90
  10  -7  -5   14.54    4.80
 -10   7   5   -3.11    5.13
   9  -7  -5    6.70    4.20
   9  -7  -5    3.57    3.26
   9  -7  -5   -0.93    2.75
  -9   7   5   -0.05    4.17
   8  -7  -5    1.47    3.21
   8  -7  -5    5.34    3.39
   8  -7  -5    7.04    4.41
  -8   7   5    1.15    3.95
   7  -7  -5    6.69    3.36
   7  -7  -5   12.01    3.53
   7  -7  -5    9.04    4.43
  -7   7   5   10.48    4.28
   6  -7  -5    6.08    2.88
   6  -7  -5    8.00    3.09
   6  -7  -5    7.94    3.55
  -6   7   5    6.05    3.60
   5  -7  -5   12.23    3.11
   5  -7  -5    5.52    4.11
   5  -7  -5    9.85    3.11
  -5   7   5   14.66    3.81
   4  -7  -5   28.51    4.54
   4  -7  -5   28.04    3.54
   4  -7  -5   23.77    3.13
   4  -7  -5   27.94    3.93
  -4   7   5   27.74    4.13
  -4   7   5   27.43    2.38
   3  -7  -5    2.12    2.33
   3  -7  -5    2.57    3.42
   3  -7  -5    2.11    3.71
   3  -7  -5    3.33    2.17
  -3   7   5    1.46    1.80
  -3   7   5    1.47    2.85
   2  -7  -5    4.05    2.12
   2  -7  -5    0.56    2.98
   2  -7  -5    0.82    3.55
   2  -7  -5    0.94    2.22
  -2   7   5    2.78    2.38
  -2   7   5    2.50    1.77
   1  -7  -5   72.89    4.59
   1  -7  -5   72.76    5.10
   1  -7  -5   72.41    3.43
   1  -7  -5   73.30    3.90
  -1   7   5   72.94    3.90
  -1   7   5   73.96    3.47
   0  -7  -5   19.78    2.35
   0  -7  -5   24.06    4.05
   0  -7  -5   24.29    4.38
   0  -7  -5   19.71    2.65
   0   7   5   19.50    2.54
   0   7   5   19.43    2.44
  -1  -7  -5    1.72    3.28
  -1  -7  -5    3.99    1.93
  -1  -7  -5    2.43    1.88
  -1  -7  -5    4.84    3.38
   1   7   5    6.02    1.87
   1   7   5    3.84    1.79
  -2  -7  -5    1.04    1.89
  -2  -7  -5    0.53    3.16
  -2  -7  -5   -0.66    1.81
  -2  -7  -5    1.26    3.03
   2   7   5   -0.40    1.71
   2   7   5   -0.66    1.96
  -3  -7  -5   77.98    3.99
  -3  -7  -5   78.37    5.24
  -3  -7  -5   77.30    4.92
   3   7   5   78.14    4.05
   3   7   5   80.43    3.83
  -4  -7  -5    0.36    3.12
  -4  -7  -5    0.12    3.74
  -4  -7  -5   -2.97    1.75
   4   7   5   -1.36    1.87
   4   7   5    0.50    1.80
  -5  -7  -5   -0.26    2.66
  -5  -7  -5    2.46    3.99
   5   7   5    1.33    2.09
   5   7   5    0.30    2.46
  -6  -7  -5   11.58    3.46
  -6  -7  -5   10.44    4.67
   6   7   5   14.94    3.29
  -7  -7  -5    6.59    4.50
   7   7   5    8.14    3.04
  -8  -7  -5    0.20    3.35
  -8  -7  -5    1.68    4.30
   8   7   5    3.50    2.77
   8   7   5    2.40    2.39
  -9  -7  -5    1.91    3.63
   9   7   5    3.10    2.94
   9   7   5   -0.59    2.34
 -10  -7  -5   -0.27    3.90
  10   7   5    1.70    2.62
  10   7   5    4.61    3.64
  11   7   5    0.13    3.10
  10  -8  -5    9.27    4.45
  10  -8  -5    5.50    3.48
  10  -8  -5   -0.58    3.01
 -10   8   5   -2.37    4.95
   9  -8  -5    6.23    4.30
   9  -8  -5   -2.77    2.96
   9  -8  -5    8.17    3.76
  -9   8   5    0.61    4.44
   8  -8  -5    5.63    3.18
   8  -8  -5    3.92    3.43
   8  -8  -5   -2.96    2.71
  -8   8   5   -2.21    3.94
   7  -8  -5    3.90    4.25
   7  -8  -5    7.57    3.28
   7  -8  -5    0.36    2.83
  -7   8   5    2.09    4.01
   6  -8  -5   12.43    4.65
   6  -8  -5    8.92    3.20
   6  -8  -5   12.04    3.26
  -6   8   5    9.75    4.49
   5  -8  -5    5.72    2.90
   5  -8  -5    0.26    2.89
   5  -8  -5    0.07    3.88
  -5   8   5    0.48    3.68
   4  -8  -5    0.68    2.18
   4  -8  -5    2.72    3.10
   4  -8  -5   -0.10    2.42
   4  -8  -5    1.01    3.34
  -4   8   5    0.47    3.11
   3  -8  -5    0.85    2.30
   3  -8  -5   -0.23    3.53
   3  -8  -5    0.62    2.21
   3  -8  -5    0.16    3.95
  -3   8   5    2.11    3.06
  -3   8   5    0.94    1.71
   2  -8  -5    8.64    2.66
   2  -8  -5   11.26    4.49
   2  -8  -5    8.31    2.56
   2  -8  -5   10.48    3.68
  -2   8   5    8.92    2.31
  -2   8   5   12.48    3.24
   1  -8  -5   -2.18    3.42
   1  -8  -5    1.30    1.97
   1  -8  -5    0.82    2.12
   1  -8  -5   -1.10    3.73
  -1   8   5    0.47    1.94
  -1   8   5    0.15    2.48
   0  -8  -5   -0.96    1.94
   0  -8  -5    0.02    3.69
   0  -8  -5    2.53    3.74
   0   8   5    0.47    2.21
   0   8   5   -1.15    1.91
  -1  -8  -5    0.37    3.52
  -1  -8  -5   -1.87    1.84
  -1  -8  -5    0.32    3.76
   1   8   5   -1.40    1.51
   1   8   5    0.07    1.80
  -2  -8  -5   31.33    4.81
  -2  -8  -5   31.72    5.08
  -2  -8  -5   28.63    3.26
   2   8   5   29.12    3.16
   2   8   5   32.86    3.22
  -3  -8  -5    1.42    4.00
  -3  -8  -5   -0.53    2.00
  -3  -8  -5    1.83    3.69
   3   8   5    0.62    1.91
   3   8   5   -0.96    2.30
  -4  -8  -5   13.86    4.78
  -4  -8  -5   13.38    3.54
  -4  -8  -5   15.52    2.96
   4   8   5   14.63    2.93
   4   8   5   17.13    3.30
  -5  -8  -5    0.93    3.30
  -5  -8  -5    3.28    4.41
  -5  -8  -5    2.87    1.94
   5   8   5    3.32    2.34
  -6  -8  -5   16.09    5.22
   6   8   5   24.33    3.52
  -7  -8  -5   -3.18    4.45
  -7  -8  -5    3.17    3.58
   7   8   5    3.35    2.74
  -8  -8  -5   -1.73    4.53
  -8  -8  -5   -0.52    3.64
   8   8   5    2.77    2.77
  -9  -8  -5    3.02    4.61
   9   8   5    7.09    3.63
   9   8   5    2.83    2.84
 -10  -8  -5    6.47    5.09
  10   8   5    5.11    3.23
  10   8   5   10.94    3.83
   9  -9  -5    5.72    3.27
   9  -9  -5    9.71    5.04
   9  -9  -5   -1.50    3.16
  -9   9   5   -5.01    5.27
   8  -9  -5    3.78    3.43
   8  -9  -5   17.25    5.41
   8  -9  -5   12.71    3.56
  -8   9   5    5.42    5.05
   7  -9  -5   -1.41    2.90
   7  -9  -5    6.96    4.67
   7  -9  -5    4.15    2.90
  -7   9   5    0.99    4.23
   6  -9  -5    1.94    4.45
   6  -9  -5    5.04    2.89
   6  -9  -5   -3.31    2.67
  -6   9   5   -1.63    3.62
   5  -9  -5    3.73    2.96
   5  -9  -5    7.07    2.62
   5  -9  -5    9.45    4.85
  -5   9   5    6.54    4.42
   4  -9  -5   37.12    5.33
   4  -9  -5   35.93    4.18
   4  -9  -5   38.75    5.85
  -4   9   5   30.60    4.38
   3  -9  -5   32.10    5.35
   3  -9  -5   27.45    3.73
   3  -9  -5   28.93    5.44
  -3   9   5   29.75    3.00
  -3   9   5   25.97    3.84
   2  -9  -5    3.84    4.18
   2  -9  -5    1.34    2.36
   2  -9  -5   -3.76    3.78
  -2   9   5    0.01    2.21
  -2   9   5   -2.10    2.85
   1  -9  -5    3.15    4.28
   1  -9  -5    2.30    2.41
   1  -9  -5    5.20    4.40
  -1   9   5    5.50    2.97
  -1   9   5    5.65    2.49
   0  -9  -5    2.00    3.94
   0  -9  -5    1.66    2.23
   0  -9  -5    0.82    4.13
   0   9   5    1.88    2.37
   0   9   5    3.29    2.43
  -1  -9  -5   65.91    5.34
  -1  -9  -5   68.53    4.28
  -1  -9  -5   65.33    5.60
   1   9   5   65.20    4.19
   1   9   5   66.79    4.23
  -2  -9  -5   10.79    2.74
  -2  -9  -5   12.66    4.14
  -2  -9  -5   11.56    4.62
   2   9   5   16.53    3.11
   2   9   5   13.96    3.28
  -3  -9  -5    7.83    4.05
  -3  -9  -5    6.40    4.38
  -3  -9  -5    8.80    2.29
   3   9   5   11.42    2.83
   3   9   5    9.01    3.10
  -4  -9  -5    0.43    3.36
  -4  -9  -5    2.15    2.31
   4   9   5    1.80    2.13
  -5  -9  -5   72.23    4.86
  -5  -9  -5   64.25    6.23
   5   9   5   68.43    4.44
  -6  -9  -5    5.83    3.92
  -6  -9  -5    7.95    2.94
  -6  -9  -5    3.32    5.16
   6   9   5    8.94    2.91
  -7  -9  -5    6.21    4.23
  -7  -9  -5    2.95    5.13
   7   9   5   12.09    3.38
  -8  -9  -5   -3.89    5.73
  -8  -9  -5   -1.49    3.83
   8   9   5    3.74    2.77
  -9  -9  -5    5.76    4.65
   9   9   5   16.00    4.14
   8 -10  -5    2.33    3.48
   8 -10  -5   20.32    5.63
  -8  10   5    1.82    5.30
   7 -10  -5   15.79    5.47
   7 -10  -5   -0.42    3.21
  -7  10   5    0.19    4.63
   6 -10  -5   -4.17    2.91
   6 -10  -5    2.96    4.62
  -6  10   5   -0.14    4.70
   5 -10  -5   -0.10    2.84
   5 -10  -5    0.64    4.56
  -5  10   5   -1.88    4.08
   4 -10  -5    4.95    3.00
   4 -10  -5   -0.95    4.80
   4 -10  -5   11.34    5.14
  -4  10   5    9.42    4.42
   3 -10  -5   39.08    5.57
   3 -10  -5   35.30    4.33
   3 -10  -5   41.06    6.41
  -3  10   5   34.41    4.81
   2 -10  -5    1.86    4.57
   2 -10  -5    4.45    4.40
   2 -10  -5    1.24    2.64
  -2  10   5   -0.93    3.03
  -2  10   5   -0.94    2.46
   1 -10  -5    2.50    2.55
   1 -10  -5    2.57    4.55
   1 -10  -5    3.32    4.32
  -1  10   5    3.08    2.48
  -1  10   5    3.25    2.79
   0 -10  -5   -0.39    4.49
   0 -10  -5   -1.52    3.92
   0 -10  -5    0.98    2.38
   0  10   5    1.18    2.24
   0  10   5    2.02    2.64
  -1 -10  -5   20.27    3.31
  -1 -10  -5   26.37    5.66
  -1 -10  -5   23.07    4.75
   1  10   5   25.42    3.15
   1  10   5   22.42    2.89
  -2 -10  -5    0.66    3.56
  -2 -10  -5    0.28    4.42
  -2 -10  -5    2.99    2.38
   2  10   5    0.98    2.12
  -3 -10  -5    3.25    2.46
  -3 -10  -5    0.21    4.70
   3  10   5    3.99    2.39
  -4 -10  -5    3.75    2.68
  -4 -10  -5   -0.68    4.87
   4  10   5    1.38    2.47
  -5 -10  -5   -0.26    5.31
  -5 -10  -5    5.09    2.97
  -5 -10  -5    2.13    3.07
   5  10   5    7.30    2.78
  -6 -10  -5    2.29    4.12
  -6 -10  -5    3.17    5.62
  -6 -10  -5    7.23    3.14
   6  10   5    6.11    2.72
  -7 -10  -5    5.27    4.45
  -7 -10  -5    0.77    5.59
  -7 -10  -5   11.65    3.45
   7  10   5    8.47    3.16
  -8 -10  -5   -5.54    6.47
  -8 -10  -5   15.78    3.57
  -8 -10  -5    3.06    4.70
   8  10   5   12.63    4.03
  -9 -10  -5   -2.89    4.58
   9  10   5   11.52    3.89
   7 -11  -5   15.80    5.55
   7 -11  -5   -1.22    3.45
  -7  11   5   -1.56    5.43
   6 -11  -5   -2.51    3.30
   6 -11  -5    9.24    5.30
  -6  11   5    1.16    4.55
   5 -11  -5    8.48    5.03
   5 -11  -5    0.73    3.20
  -5  11   5    1.97    4.01
   4 -11  -5   -1.09    2.89
   4 -11  -5    5.09    4.61
  -4  11   5    0.30    3.56
   3 -11  -5   -1.12    5.56
   3 -11  -5   -1.35    2.87
   3 -11  -5    8.82    4.85
  -3  11   5    4.79    4.08
   2 -11  -5    0.47    2.85
   2 -11  -5   -5.24    5.06
   2 -11  -5    2.08    4.43
  -2  11   5    1.83    3.34
   1 -11  -5    6.90    4.50
   1 -11  -5    3.80    2.96
   1 -11  -5    4.80    5.22
  -1  11   5   10.17    3.55
   0 -11  -5   -1.44    5.08
   0 -11  -5    0.40    4.58
   0 -11  -5    0.20    2.42
   0  11   5    2.13    2.43
  -1 -11  -5    1.08    2.51
  -1 -11  -5    1.58    4.43
  -1 -11  -5   -2.55    4.74
   1  11   5    4.90    2.71
  -2 -11  -5    3.43    2.66
  -2 -11  -5   -1.66    3.72
   2  11   5    5.18    2.79
  -3 -11  -5    5.36    5.44
  -3 -11  -5    9.75    4.62
  -3 -11  -5    8.95    3.07
   3  11   5   12.83    3.34
  -4 -11  -5    1.78    5.57
  -4 -11  -5    2.69    2.24
  -4 -11  -5    3.76    4.37
   4  11   5    5.73    2.67
  -5 -11  -5    0.85    4.26
  -5 -11  -5   -6.43    5.59
  -5 -11  -5    3.65    3.04
   5  11   5    9.02    2.89
  -6 -11  -5    0.42    6.23
  -6 -11  -5   -0.07    4.46
  -6 -11  -5   10.93    3.65
   6  11   5   16.18    3.79
  -7 -11  -5    1.63    3.81
  -7 -11  -5    9.56    3.62
  -7 -11  -5   -5.46    6.18
   7  11   5    9.36    3.49
  -8 -11  -5   22.81    4.40
  -8 -11  -5    6.67    8.00
   8  11   5   30.77    4.19
   6 -12  -5   13.06    5.56
   6 -12  -5   -1.73    3.53
  -6  12   5    0.10    5.14
   5 -12  -5   -0.93    3.40
   5 -12  -5   11.68    5.31
  -5  12   5    7.95    5.22
   4 -12  -5    5.51    4.90
   4 -12  -5   -2.33    3.22
  -4  12   5    1.27    4.29
   3 -12  -5   -4.59    3.04
   3 -12  -5   -4.30    5.29
   3 -12  -5    8.85    4.89
  -3  12   5    1.01    3.82
   2 -12  -5    8.25    3.54
   2 -12  -5   18.11    5.26
   2 -12  -5    6.91    6.22
  -2  12   5   18.64    4.64
   1 -12  -5    2.21    2.98
   1 -12  -5   -2.15    5.69
   1 -12  -5    4.98    4.45
   1 -12  -5    6.93    4.71
  -1  12   5    5.87    3.01
   0 -12  -5   -4.68    5.67
   0 -12  -5    0.93    2.83
   0 -12  -5    3.38    4.14
   0 -12  -5    9.33    4.88
   0  12   5    7.09    2.96
  -1 -12  -5    5.87    4.49
  -1 -12  -5   -5.90    5.37
  -1 -12  -5    3.75    2.87
   1  12   5    9.56    3.12
  -2 -12  -5    4.95    2.91
  -2 -12  -5   -6.76    5.29
  -2 -12  -5   -3.70    4.33
   2  12   5   10.66    3.09
  -3 -12  -5   -4.64    5.69
  -3 -12  -5    2.26    2.90
  -3 -12  -5    2.81    4.84
   3  12   5    6.89    2.77
  -4 -12  -5   -0.33    6.45
  -4 -12  -5   10.44    3.62
  -4 -12  -5    8.39    5.27
   4  12   5   12.67    3.33
  -5 -12  -5    9.39    3.66
  -5 -12  -5   -0.37    4.76
  -5 -12  -5   -2.31    6.65
   5  12   5   11.43    2.93
  -6 -12  -5    3.53    5.19
  -6 -12  -5   -6.21    6.93
  -6 -12  -5    6.03    3.61
   6  12   5    9.39    3.79
   4 -13  -5   12.59    5.34
   4 -13  -5   -5.33    3.42
  -4  13   5    2.14    4.58
   3 -13  -5  -10.18    6.28
   3 -13  -5   -1.29    3.53
   3 -13  -5    9.35    5.07
  -3  13   5    6.48    4.31
   2 -13  -5   -1.62    3.73
   2 -13  -5   -5.84    6.09
   2 -13  -5   10.64    5.40
  -2  13   5    5.26    3.59
   1 -13  -5  -10.76    6.24
   1 -13  -5    5.37    4.61
   1 -13  -5    2.26    3.25
  -1  13   5    9.73    3.67
   0 -13  -5   -6.69    6.36
   0 -13  -5    3.83    4.65
   0 -13  -5    4.02    3.63
   0  13   5   12.83    3.56
  -1 -13  -5   -5.61    6.29
  -1 -13  -5    5.13    3.27
  -1 -13  -5    7.44    5.22
   1  13   5   13.58    3.63
  -2 -13  -5    5.67    3.30
  -2 -13  -5   -0.56    5.17
  -2 -13  -5   -3.16    5.05
   2  13   5   11.65    3.25
  -3 -13  -5    5.13    3.26
  -3 -13  -5   -2.17    6.85
  -3 -13  -5   -1.34    5.26
  -4 -13  -5   -5.55    6.96
  -4 -13  -5    0.15    5.43
  -5 -13  -5   -9.93    6.96
   0 -14  -5    4.18    5.16
   0 -14  -5   -9.85    6.79
   0 -14  -5    4.03    3.50
  -1 -14  -5    7.30    7.84
  -3 -10   6   -9.23    6.01
  -3 -10   6   -1.86    6.72
   2  10  -6   13.88    4.49
  -2 -10   6   -0.45    6.30
  -2 -10   6    1.28    6.75
   1  10  -6   19.69    4.81
  -1 -10   6   -2.23    5.98
  -1 -10   6   10.70    7.01
   0  10  -6   13.32    3.73
   0 -10   6    7.85    6.35
   0 -10   6   16.91    7.35
  -1  10  -6    7.40    3.54
   1 -10   6   15.60    7.33
   1 -10   6   -1.99    5.57
  -2  10  -6   11.96    4.13
   2 -10   6    8.70    7.04
  -3  10  -6    8.99    4.12
   3 -10   6   11.06    7.07
  -4  10  -6   10.34    4.67
   4 -10   6   11.64    6.71
   5   9  -6    9.85    4.38
   5   9  -6    2.42    3.12
  -5  -9   6    4.37    6.32
  -5  -9   6    6.37    6.29
   4   9  -6   15.91    4.34
   4   9  -6    2.93    2.97
  -4  -9   6    7.47    6.41
  -4  -9   6   -2.16    4.29
   3   9  -6   11.02    4.35
   3   9  -6    0.19    3.16
  -3  -9   6   -3.29    4.11
  -3  -9   6    2.81    6.04
   2   9  -6   11.40    4.23
  -2  -9   6   -3.32    5.24
  -2  -9   6    1.01    6.09
   1   9  -6    9.45    3.78
  -1  -9   6   -1.14    5.75
  -1  -9   6   -8.38    5.05
   0   9  -6    7.45    3.22
   0  -9   6   -5.07    4.85
   0  -9   6    3.25    5.80
  -1   9  -6    3.81    3.08
   1  -9   6   -0.73    5.53
   1  -9   6   -6.87    4.68
  -2   9  -6   15.39    4.25
   2  -9   6   18.92    6.70
  -3   9  -6    5.81    4.04
   3  -9   6    2.68    5.79
  -4   9  -6    3.72    4.10
   4  -9   6    6.01    5.79
  -5   9  -6    2.15    4.19
   5  -9   6    2.78    5.68
   6  -9   6   31.22    4.20
   6  -9   6   22.08    6.35
   6   8  -6   -0.82    3.34
   6   8  -6   13.82    4.61
  -6  -8   6   -6.58    5.16
   5   8  -6   -0.45    2.83
   5   8  -6    7.17    4.17
  -5  -8   6    2.21    5.55
  -5  -8   6   -3.26    4.96
   4   8  -6    1.95    2.57
  -4  -8   6    1.31    5.03
  -4  -8   6    2.56    5.37
   3   8  -6   14.03    4.17
   3   8  -6    0.79    2.60
  -3  -8   6    7.38    5.60
  -3  -8   6   -0.42    4.93
   2   8  -6   -0.11    2.31
   2   8  -6    7.53    3.95
  -2  -8   6   -1.48    4.62
  -2  -8   6    1.20    5.37
   1   8  -6    5.73    3.47
  -1  -8   6    4.08    5.47
  -1  -8   6   -0.27    5.03
   0   8  -6   11.91    3.54
   0  -8   6    9.61    5.19
   0  -8   6   12.89    5.96
  -1   8  -6    7.73    3.37
   1  -8   6    6.80    4.91
   1  -8   6   10.39    5.65
  -2   8  -6    5.30    3.18
   2  -8   6    6.04    5.40
   2  -8   6   -1.94    4.70
  -3   8  -6    1.50    3.52
   3  -8   6   -1.46    5.00
  -4   8  -6   10.05    4.19
   4  -8   6   14.61    5.87
   4  -8   6   22.09    4.21
  -5   8  -6   -0.07    3.56
   5  -8   6    3.44    4.83
   5  -8   6   12.50    3.52
  -6   8  -6    1.72    4.24
   6  -8   6   11.01    5.01
   6  -8   6   15.96    4.02
  -7   8  -6    6.61    5.17
   7  -8   6   18.82    4.45
   7  -8   6   24.54    5.89
  -8   8  -6    2.87    5.33
   7   7  -6    6.40    3.49
   7   7  -6   12.59    4.80
  -7  -7   6    0.86    5.41
   6   7  -6    1.29    2.97
   6   7  -6   13.05    4.60
  -6  -7   6   -5.82    4.79
   5   7  -6    9.33    4.24
   5   7  -6   -0.08    2.87
  -5  -7   6   -2.98    4.71
  -5  -7   6   -0.85    4.61
   4   7  -6    5.94    3.69
   4   7  -6    2.00    2.75
  -4  -7   6   -2.91    4.72
  -4  -7   6   -0.25    3.33
   3   7  -6    2.14    2.30
   3   7  -6    9.30    3.90
  -3  -7   6    1.74    3.41
  -3  -7   6    4.08    5.14
   2   7  -6    7.03    3.57
   2   7  -6    0.43    2.21
  -2  -7   6   -1.92    4.26
  -2  -7   6    3.67    5.24
   1   7  -6    4.41    2.97
   1   7  -6    1.73    1.98
  -1  -7   6   -4.48    4.20
  -1  -7   6    4.21    5.09
   0   7  -6    6.34    3.35
   0  -7   6    2.42    4.58
   0  -7   6   -0.43    4.81
  -1   7  -6    5.56    3.26
   1  -7   6    7.31    5.07
   1  -7   6    3.23    4.31
  -2   7  -6    1.66    3.09
   2  -7   6    6.27    4.93
   2  -7   6   -1.76    3.76
  -3   7  -6    0.20    3.63
   3  -7   6    4.19    2.70
   3  -7   6   -0.88    3.56
   3  -7   6    1.73    4.46
  -4   7  -6    5.35    3.80
   4  -7   6    9.35    5.11
   4  -7   6   10.89    3.32
  -5   7  -6    9.28    4.29
   5  -7   6   15.72    3.91
   5  -7   6    8.86    4.82
  -6   7  -6    0.50    3.32
  -6   7  -6   -2.03    3.75
   6  -7   6    5.91    4.64
   6  -7   6    9.16    3.83
  -7   7  -6   -2.16    4.33
   7  -7   6    8.59    3.67
   7  -7   6    3.76    4.04
  -8   7  -6    5.15    5.27
   8  -7   6   16.78    4.58
  -9   7  -6   -2.23    5.15
   9  -7   6   17.99    4.68
   8   6  -6    8.32    4.70
   8   6  -6    3.62    3.44
  -8  -6   6   -4.55    5.05
   7   6  -6    6.64    4.31
   7   6  -6    1.96    3.10
  -7  -6   6   -8.43    4.54
   6   6  -6    6.86    4.20
   6   6  -6   -0.93    2.52
  -6  -6   6    3.07    4.64
   5   6  -6   24.50    4.89
   5   6  -6   15.09    3.25
  -5  -6   6    7.29    4.72
  -5  -6   6   12.84    5.13
   4   6  -6   15.71    4.15
   4   6  -6    9.30    2.89
  -4  -6   6    8.81    4.43
  -4  -6   6   13.69    5.26
   3   6  -6   -0.22    1.92
   3   6  -6    1.46    2.90
  -3  -6   6   -1.79    3.90
  -3  -6   6    1.71    4.70
   2   6  -6    0.59    2.76
   2   6  -6    0.90    2.06
  -2  -6   6   -0.53    4.50
  -2  -6   6   -1.67    3.87
   1   6  -6   16.34    3.98
   1   6  -6   13.33    2.25
  -1  -6   6   16.70    5.30
  -1  -6   6   10.65    4.34
   0   6  -6   50.43    3.06
   0   6  -6   49.75    4.35
   0  -6   6   45.06    4.21
   0  -6   6   45.01    4.69
  -1   6  -6    3.87    3.01
   1  -6   6    1.37    3.80
   1  -6   6    0.05    3.21
  -2   6  -6   18.40    3.44
  -2   6  -6   23.66    4.46
   2  -6   6   24.67    4.52
   2  -6   6   22.65    5.36
   2  -6   6   23.50    3.16
  -3   6  -6   -0.48    2.60
  -3   6  -6   -0.92    3.21
   3  -6   6   -0.23    3.07
   3  -6   6    1.96    2.54
   3  -6   6    4.97    4.35
  -4   6  -6   26.38    3.80
  -4   6  -6   25.97    5.11
   4  -6   6   30.44    5.60
   4  -6   6   31.99    3.66
  -5   6  -6    3.37    3.74
  -5   6  -6    1.34    2.75
   5  -6   6   11.08    4.54
   5  -6   6    5.90    3.17
  -6   6  -6   -1.85    3.60
  -6   6  -6   -1.30    2.79
   6  -6   6    6.13    4.09
   6  -6   6    4.47    3.25
  -7   6  -6    0.94    4.33
   7  -6   6    9.44    4.39
   7  -6   6   13.15    4.07
  -8   6  -6    0.98    5.24
   8  -6   6   15.08    4.34
  -9   6  -6   -1.69    5.64
   9  -6   6    5.08    3.31
 -10   6  -6   -2.90    5.27
  10  -6   6   13.26    4.57
   9   5  -6   12.08    5.12
   9   5  -6    5.96    3.85
  -9  -5   6   -2.89    5.11
   8   5  -6    5.58    4.45
   8   5  -6    2.69    3.25
  -8  -5   6   -7.02    4.53
   7   5  -6    3.66    3.78
   7   5  -6   -1.03    2.64
  -7  -5   6   -3.25    4.10
   6   5  -6    5.49    3.65
   6   5  -6    2.03    2.54
  -6  -5   6    1.58    4.37
   5   5  -6    4.35    3.20
   5   5  -6    2.40    2.37
  -5  -5   6    0.01    3.99
  -5  -5   6    0.72    3.12
   4   5  -6   28.69    4.17
   4   5  -6   25.98    3.30
  -4  -5   6   34.48    5.59
  -4  -5   6   28.76    5.08
   3   5  -6   -1.44    1.98
   3   5  -6    0.77    2.53
  -3  -5   6   -0.31    3.68
  -3  -5   6    0.21    4.16
   2   5  -6    1.32    1.80
   2   5  -6    1.73    2.57
   2   5  -6    1.58    2.62
  -2  -5   6   -0.17    3.69
  -2  -5   6   -0.64    4.35
   1   5  -6   -0.02    2.78
   1   5  -6    1.76    2.70
   1   5  -6    0.76    1.74
  -1  -5   6    2.69    3.89
  -1  -5   6    3.69    3.49
   0   5  -6   90.06    5.30
   0   5  -6   95.65    3.49
   0   5  -6   94.90    4.58
   0  -5   6   96.23    6.27
   0  -5   6   91.85    5.51
  -1   5  -6    0.64    2.59
  -1   5  -6    3.11    3.23
   1  -5   6    1.45    3.11
   1  -5   6    2.61    1.99
   1  -5   6    2.49    3.58
  -2   5  -6    4.25    3.28
  -2   5  -6    4.90    2.82
   2  -5   6    3.07    4.11
   2  -5   6    5.45    3.46
   2  -5   6    3.04    2.61
  -3   5  -6    1.61    2.78
  -3   5  -6    1.85    3.38
   3  -5   6    1.13    3.71
   3  -5   6   -0.93    2.39
   3  -5   6    0.85    3.13
  -4   5  -6    6.95    3.79
  -4   5  -6    5.33    2.91
   4  -5   6    6.50    3.03
   4  -5   6   10.62    3.14
   4  -5   6    6.21    3.84
  -5   5  -6    0.62    3.06
  -5   5  -6    1.44    4.10
   5  -5   6    3.77    3.02
   5  -5   6    1.21    3.55
  -6   5  -6    6.70    4.28
   6  -5   6    8.71    3.53
   6  -5   6   10.26    4.23
  -7   5  -6    2.22    4.77
   7  -5   6    9.20    3.65
   7  -5   6    7.53    3.68
  -8   5  -6    3.11    4.63
   8  -5   6   14.22    4.15
   8  -5   6    5.03    4.20
  -9   5  -6   -1.66    4.67
   9  -5   6    0.99    3.99
   9  -5   6    8.28    3.94
 -10   5  -6   -3.05    5.67
  10  -5   6    4.17    5.03
  10  -5   6   12.04    4.32
  10   4  -6    5.10    3.70
  10   4  -6   23.37    5.52
   9   4  -6    3.09    3.49
   9   4  -6    9.20    4.72
  -9  -4   6   -3.42    4.66
   8   4  -6    4.97    3.17
   8   4  -6    7.93    4.33
  -8  -4   6   -0.80    4.47
   7   4  -6    0.13    2.66
   7   4  -6    6.44    3.88
  -7  -4   6   -2.30    4.13
   6   4  -6   17.74    3.41
   6   4  -6   24.30    3.55
   6   4  -6   26.12    4.92
  -6  -4   6   12.97    4.71
   5   4  -6    0.38    2.72
   5   4  -6    0.15    2.12
   5   4  -6    1.73    2.27
  -5  -4   6    0.14    3.81
  -5  -4   6    1.10    3.86
   4   4  -6   16.33    3.55
   4   4  -6   12.61    2.69
   4   4  -6   13.49    3.23
  -4  -4   6   12.07    4.23
  -4  -4   6   17.79    4.57
   3   4  -6    0.69    2.32
   3   4  -6    1.56    1.86
   3   4  -6    0.37    2.34
  -3  -4   6    3.31    3.72
  -3  -4   6    5.06    4.12
   2   4  -6   35.68    3.42
   2   4  -6   33.42    3.66
   2   4  -6   37.57    2.87
  -2  -4   6   35.41    4.78
  -2  -4   6   33.82    4.34
   1   4  -6    0.03    1.48
   1   4  -6    0.19    2.62
   1   4  -6   -0.84    2.05
  -1  -4   6    0.23    2.53
  -1  -4   6   -1.34    3.65
   0   4  -6   19.50    2.09
   0   4  -6   23.07    3.60
   0   4  -6   26.08    3.74
   0  -4   6   24.95    4.73
   0  -4   6   18.45    2.04
   0  -4   6   22.38    4.16
  -1   4  -6    0.41    1.09
  -1   4  -6    0.02    2.47
  -1   4  -6    0.02    2.53
   1  -4   6    1.31    3.09
   1  -4   6    1.30    3.57
   1  -4   6    0.05    1.81
  -2   4  -6   23.96    4.09
  -2   4  -6   20.30    3.15
   2  -4   6   27.28    3.52
   2  -4   6   26.87    3.90
   2  -4   6   25.54    4.60
  -3   4  -6   14.10    3.79
  -3   4  -6   12.22    3.05
   3  -4   6   15.31    4.17
   3  -4   6   18.61    3.23
   3  -4   6   15.99    3.18
  -4   4  -6    6.75    3.05
  -4   4  -6    5.75    3.73
   4  -4   6   10.23    3.98
   4  -4   6    7.80    3.39
   4  -4   6    9.35    2.61
  -5   4  -6   16.55    4.48
   5  -4   6   15.68    3.79
   5  -4   6   16.06    4.06
  -6   4  -6    2.77    3.84
   6  -4   6    2.69    2.89
   6  -4   6    3.52    3.52
  -7   4  -6   26.50    5.40
   7  -4   6   26.94    3.89
   7  -4   6   28.27    3.69
   7  -4   6   27.08    3.93
  -8   4  -6   -1.30    3.96
   8  -4   6    3.31    3.24
   8  -4   6    0.23    3.68
   8  -4   6    4.29    2.71
  -9   4  -6    0.69    4.28
   9  -4   6    8.74    4.96
   9  -4   6   10.98    3.79
 -10   4  -6   -7.40    4.43
  10  -4   6    6.57    3.84
  10  -4   6    0.98    4.48
  11  -4   6   20.03    4.95
  11  -4   6   24.09    6.28
  10   3  -6    1.93    3.64
  10   3  -6    9.44    5.18
   9   3  -6    3.99    3.35
   9   3  -6   10.41    3.21
   9   3  -6    2.59    4.47
  -9  -3   6   -1.16    4.89
   8   3  -6    7.68    4.39
   8   3  -6    7.35    3.18
   8   3  -6    0.73    3.00
  -8  -3   6   -5.99    3.81
   7   3  -6   18.82    4.85
   7   3  -6    9.82    3.21
   7   3  -6   12.77    3.51
  -7  -3   6    8.49    4.37
   6   3  -6    1.20    2.31
   6   3  -6    2.29    2.91
   6   3  -6    4.89    3.18
  -6  -3   6   -1.57    3.70
   5   3  -6    8.75    3.12
   5   3  -6    9.14    2.60
   5   3  -6    9.03    2.98
  -5  -3   6   11.41    3.93
  -5  -3   6    9.48    4.05
   4   3  -6    3.33    2.05
   4   3  -6    3.72    2.78
   4   3  -6    4.28    2.78
  -4  -3   6    6.22    3.12
  -4  -3   6    2.01    3.75
   3   3  -6    9.24    2.94
   3   3  -6    8.25    2.13
   3   3  -6    8.10    2.53
  -3  -3   6    9.55    3.70
  -3  -3   6    9.14    3.70
   2   3  -6    3.13    2.83
   2   3  -6   -0.17    1.57
   2   3  -6    0.88    1.89
  -2  -3   6    0.55    3.36
  -2  -3   6    1.36    3.19
   1   3  -6   14.83    2.89
   1   3  -6   15.03    1.95
   1   3  -6   14.24    3.18
  -1  -3   6   16.55    3.94
  -1  -3   6   18.66    3.76
   0   3  -6   20.24    3.33
   0   3  -6   13.03    1.68
   0   3  -6   15.99    2.93
   0  -3   6   13.28    1.71
   0  -3   6   17.16    3.41
   0  -3   6   19.56    3.21
  -1   3  -6    0.45    0.88
  -1   3  -6    1.49    2.39
  -1   3  -6    0.94    2.29
   1  -3   6    0.38    1.62
   1  -3   6    0.95    3.00
   1  -3   6    1.09    2.60
  -2   3  -6   23.80    3.73
  -2   3  -6   22.80    3.50
   2  -3   6   24.90    3.37
   2  -3   6   25.48    4.11
   2  -3   6   17.20    2.33
  -3   3  -6    4.28    2.54
  -3   3  -6    7.57    3.12
   3  -3   6    5.78    2.52
   3  -3   6    6.20    3.30
   3  -3   6    5.39    2.31
  -4   3  -6   -0.78    2.53
  -4   3  -6    2.42    3.60
   4  -3   6    1.16    1.91
   4  -3   6    1.93    3.03
   4  -3   6   -1.51    2.25
  -5   3  -6    1.95    3.81
   5  -3   6    0.23    3.33
   5  -3   6    0.37    2.70
  -6   3  -6    6.00    3.95
   6  -3   6    3.90    3.03
   6  -3   6    4.73    2.43
  -7   3  -6   -0.16    3.57
   7  -3   6    1.83    3.12
   7  -3   6    1.87    2.20
   7  -3   6    0.82    2.75
  -8   3  -6   -0.63    3.92
   8  -3   6    4.33    2.77
   8  -3   6    3.29    3.51
   8  -3   6    4.25    3.10
  -9   3  -6    1.62    4.30
   9  -3   6    3.89    3.93
   9  -3   6    4.96    3.37
 -10   3  -6    0.57    4.46
  10  -3   6    9.53    5.13
  10  -3   6    8.24    3.59
 -11   3  -6   -7.26    4.67
  11  -3   6   10.29    4.15
  11  -3   6    2.29    4.55
  10   2  -6    6.74    3.17
  10   2  -6    8.64    5.41
  10   2  -6    2.83    3.66
   9   2  -6   11.68    3.69
   9   2  -6    0.53    3.13
   9   2  -6    8.60    4.99
  -9  -2   6   -0.25    3.90
   8   2  -6    6.86    4.12
   8   2  -6    2.05    2.96
   8   2  -6    1.83    2.75
  -8  -2   6   -0.36    3.80
   7   2  -6    4.42    2.70
   7   2  -6    8.57    3.70
   7   2  -6    6.71    3.18
  -7  -2   6    6.48    3.93
   6   2  -6   22.05    3.47
   6   2  -6   20.72    3.95
   6   2  -6   25.86    3.57
  -6  -2   6   26.93    4.66
   5   2  -6   -1.42    2.26
   5   2  -6    1.05    2.18
   5   2  -6   -2.88    2.85
  -5  -2   6    0.01    3.47
  -5  -2   6    0.19    2.60
   4   2  -6    8.19    2.24
   4   2  -6    7.20    2.48
   4   2  -6    9.31    3.45
  -4  -2   6   10.85    3.39
  -4  -2   6    9.38    3.63
   3   2  -6    3.81    1.61
   3   2  -6    4.60    2.09
   3   2  -6    4.19    2.70
   3   2  -6    5.49    1.82
  -3  -2   6    6.01    2.68
  -3  -2   6    5.43    2.84
   2   2  -6   54.44    2.80
   2   2  -6   50.75    3.87
   2   2  -6   52.65    2.33
   2   2  -6   53.18    3.16
  -2  -2   6   56.75    4.00
  -2  -2   6   54.97    4.12
   1   2  -6   -0.27    1.18
   1   2  -6    0.48    2.41
   1   2  -6   -0.32    1.38
   1   2  -6    0.22    1.33
  -1  -2   6   -0.24    1.94
  -1  -2   6    1.56    2.50
   0   2  -6   52.13    3.25
   0   2  -6   54.14    2.17
   0   2  -6   51.47    2.88
   0  -2   6   52.23    3.51
   0  -2   6   55.19    3.75
   0  -2   6   57.11    2.45
  -1   2  -6   -0.60    0.67
  -1   2  -6    0.07    1.96
  -1   2  -6    0.08    1.94
   1  -2   6   -1.00    1.80
   1  -2   6   -1.04    2.06
   1  -2   6   -0.16    1.21
  -2   2  -6   52.97    3.30
  -2   2  -6   51.50    1.26
  -2   2  -6   51.87    3.57
   2  -2   6   51.54    3.33
   2  -2   6   48.27    3.72
   2  -2   6   54.72    2.92
  -3   2  -6    4.00    2.51
  -3   2  -6    5.30    2.45
   3  -2   6    3.50    2.15
   3  -2   6    3.94    2.13
   3  -2   6    3.47    2.72
  -4   2  -6  141.45    5.46
  -4   2  -6  137.76    5.73
   4  -2   6  135.56    3.89
   4  -2   6  133.64    5.06
   4  -2   6  132.23    5.32
  -5   2  -6   15.66    3.74
   5  -2   6   14.51    3.30
   5  -2   6   13.55    1.71
   5  -2   6   20.41    3.61
  -6   2  -6   20.74    4.37
   6  -2   6   22.82    3.88
   6  -2   6   21.52    3.92
   6  -2   6   22.79    3.76
  -7   2  -6   -2.00    3.41
   7  -2   6    1.19    2.22
   7  -2   6    2.64    2.79
   7  -2   6    2.16    2.71
  -8   2  -6    2.62    3.90
   8  -2   6    4.75    3.13
   8  -2   6    4.66    3.01
   8  -2   6    9.75    2.87
  -9   2  -6   16.12    5.45
   9  -2   6   16.61    4.36
   9  -2   6   13.58    3.83
 -10   2  -6    4.61    4.67
  10  -2   6   17.21    4.21
  10  -2   6   13.53    4.69
 -11   2  -6   -2.69    4.78
  11  -2   6    0.86    4.30
  11  -2   6    6.10    3.58
  11   1  -6   -0.98    3.50
  11   1  -6   11.58    4.00
  10   1  -6    8.50    3.78
  10   1  -6   -1.52    3.29
   9   1  -6    1.27    3.06
   9   1  -6    1.48    4.29
   9   1  -6    7.29    3.36
   8   1  -6    0.67    2.64
   8   1  -6    1.39    3.70
   8   1  -6    6.12    3.49
  -8  -1   6    1.49    3.50
   7   1  -6    1.26    2.87
   7   1  -6   -0.20    2.92
   7   1  -6   -0.18    1.83
  -7  -1   6   -1.92    3.15
   6   1  -6    1.25    2.54
   6   1  -6    0.37    2.16
   6   1  -6   -1.73    2.73
  -6  -1   6    0.61    3.33
   5   1  -6    2.13    2.91
   5   1  -6    1.41    1.71
   5   1  -6    1.33    2.23
  -5  -1   6    1.21    3.02
  -5  -1   6    2.50    2.08
   4   1  -6   41.84    3.20
   4   1  -6   39.84    3.07
   4   1  -6   38.26    2.51
   4   1  -6   35.37    3.72
  -4  -1   6   38.46    3.06
  -4  -1   6   35.32    3.80
   3   1  -6   11.38    3.13
   3   1  -6   15.12    2.26
   3   1  -6   10.14    2.01
   3   1  -6   12.37    2.25
  -3  -1   6   12.48    3.30
  -3  -1   6   15.00    2.65
   2   1  -6   34.19    2.37
   2   1  -6   35.82    2.25
   2   1  -6   35.22    3.19
   2   1  -6   36.94    2.35
  -2  -1   6   33.36    2.73
  -2  -1   6   36.91    3.24
   1   1  -6   19.09    1.82
   1   1  -6   19.41    2.89
   1   1  -6   16.90    1.78
   1   1  -6   19.06    1.68
  -1  -1   6   18.81    2.21
  -1  -1   6   15.55    2.38
   0   1  -6  101.72    4.04
   0   1  -6   98.16    3.25
   0   1  -6   96.46    2.59
   0  -1   6   95.94    4.03
   0  -1   6   90.41    3.54
  -1   1  -6   63.24    2.92
  -1   1  -6   65.83    1.83
  -1   1  -6   69.09    3.41
   1  -1   6   68.18    3.25
   1  -1   6   64.53    2.69
   1  -1   6   66.10    3.57
  -2   1  -6   17.99    0.83
  -2   1  -6   18.27    2.38
  -2   1  -6   17.61    2.40
   2  -1   6   24.18    3.24
   2  -1   6   17.56    1.97
   2  -1   6   15.36    2.04
  -3   1  -6   13.72    2.80
  -3   1  -6   13.11    2.52
   3  -1   6   12.70    2.82
   3  -1   6   11.43    1.94
   3  -1   6   10.69    2.33
  -4   1  -6   33.05    3.30
  -4   1  -6   32.96    3.13
   4  -1   6   28.62    3.01
   4  -1   6   28.14    2.13
   4  -1   6   30.02    2.91
  -5   1  -6  163.57    5.77
   5  -1   6  168.91    5.75
   5  -1   6  166.79    5.56
  -6   1  -6    0.22    3.49
   6  -1   6   -0.34    1.80
   6  -1   6    0.95    2.42
   6  -1   6    0.47    2.45
  -7   1  -6    5.01    3.66
   7  -1   6    4.86    2.44
   7  -1   6    2.85    2.76
   7  -1   6    4.24    2.91
  -8   1  -6   -3.16    3.26
   8  -1   6    0.25    2.58
   8  -1   6    2.09    2.69
   8  -1   6    2.09    1.99
  -9   1  -6   23.83    5.08
   9  -1   6   25.03    4.36
   9  -1   6   20.74    4.29
 -10   1  -6   -3.76    4.40
  10  -1   6    2.34    3.32
  10  -1   6    5.60    3.29
 -11   1  -6   -3.04    4.83
  11  -1   6    3.47    3.14
  11  -1   6    1.29    3.87
 -12   1  -6   -4.52    4.63
  12  -1   6   10.75    3.89
  12  -1   6    7.45    4.88
  11   0  -6    1.88    3.46
  11   0  -6    9.47    3.91
 -11   0   6    4.18    3.94
  10   0  -6    3.84    3.34
  10   0  -6    3.12    3.24
   9   0  -6    5.40    3.18
   9   0  -6    8.38    3.57
   8   0  -6    2.64    3.71
   8   0  -6    1.65    2.77
   8   0  -6    2.98    3.53
  -8   0   6    1.29    2.95
   7   0  -6    1.42    3.00
   7   0  -6   -1.29    2.25
   7   0  -6   -0.74    2.78
  -7   0   6    1.71    2.90
   6   0  -6    2.13    2.34
   6   0  -6    5.01    2.80
   6   0  -6    3.04    3.23
  -6   0   6    3.75    2.94
   5   0  -6   16.81    2.82
   5   0  -6   17.52    3.11
   5   0  -6   15.77    3.77
  -5   0   6   21.28    3.59
   4   0  -6   -1.25    1.61
   4   0  -6    0.94    1.42
   4   0  -6    0.90    1.63
   4   0  -6   -1.34    2.61
  -4   0   6    1.59    1.60
  -4   0   6    2.39    2.59
   3   0  -6    1.06    1.51
   3   0  -6   -1.40    1.17
   3   0  -6    0.33    2.53
   3   0  -6    0.66    1.97
  -3   0   6    0.32    1.53
  -3   0   6    0.43    1.76
   2   0  -6   20.94    2.22
   2   0  -6   25.75    2.10
   2   0  -6   20.49    1.79
   2   0  -6   23.25    2.92
  -2   0   6   21.98    2.23
  -2   0   6   22.42    2.24
   1   0  -6    0.63    1.56
   1   0  -6    0.80    0.97
   1   0  -6    1.32    1.04
   1   0  -6    1.60    2.16
  -1   0   6    0.60    1.57
  -1   0   6   -0.16    1.83
   0   0  -6    8.83    2.42
   0   0  -6    7.30    1.74
   0   0  -6    5.91    1.16
   0   0  -6    6.32    1.23
   0   0   6    5.75    1.70
   0   0   6    7.55    2.04
  -1   0  -6   10.72    1.50
  -1   0  -6   17.60    2.70
  -1   0  -6   11.64    1.13
   1   0   6   10.95    1.54
   1   0   6   15.54    2.58
   1   0   6   14.03    1.93
  -2   0  -6   21.43    2.41
  -2   0  -6   22.66    1.12
  -2   0  -6   23.47    2.16
   2   0   6   18.43    2.28
   2   0   6   21.39    1.96
   2   0   6   21.61    2.01
  -3   0  -6    3.27    0.54
  -3   0  -6    4.70    2.22
  -3   0  -6    5.83    1.89
   3   0   6    4.32    1.47
   3   0   6    2.53    2.01
   3   0   6    4.04    1.82
  -4   0  -6    4.09    2.45
  -4   0  -6    3.04    0.53
  -4   0  -6    5.76    2.32
   4   0   6    3.78    2.06
   4   0   6    5.34    1.45
   4   0   6    4.14    2.13
  -5   0  -6   12.20    3.16
   5   0   6   11.95    1.82
   5   0   6   14.45    2.79
   5   0   6   11.91    2.79
  -6   0  -6    9.45    3.47
   6   0   6    6.83    2.64
   6   0   6    9.93    2.96
   6   0   6   10.87    2.61
  -7   0  -6    9.32    4.03
   7   0   6    7.53    3.07
   7   0   6   11.88    2.67
   7   0   6    7.82    2.99
  -8   0  -6    3.52    3.54
   8   0   6    8.32    2.34
   8   0   6    5.77    2.98
   8   0   6    3.03    2.69
  -9   0  -6   -2.41    3.29
   9   0   6    0.98    2.77
   9   0   6    0.06    2.67
 -10   0  -6    1.85    3.98
  10   0   6    6.42    3.27
  10   0   6    0.64    3.28
 -11   0  -6    0.15    4.22
  11   0   6    2.45    3.66
  11   0   6    6.55    3.49
 -12   0  -6    5.13    5.53
  12   0   6    5.61    4.29
  12   0   6   11.62    3.85
  11  -1  -6   -3.87    3.02
  11  -1  -6    6.36    3.78
 -11   1   6    2.95    4.14
  10  -1  -6    7.28    3.63
  10  -1  -6    4.51    3.29
 -10   1   6    3.11    3.37
   9  -1  -6    2.40    2.96
   9  -1  -6   10.03    3.76
  -9   1   6    8.78    3.67
   8  -1  -6    0.09    2.50
   8  -1  -6    2.32    3.06
   7  -1  -6   17.52    4.17
   7  -1  -6   15.84    3.13
   7  -1  -6   19.86    3.41
  -7   1   6   20.17    3.62
   6  -1  -6   13.38    3.22
   6  -1  -6    8.89    3.73
   6  -1  -6    8.73    2.63
   6  -1  -6   11.70    2.84
  -6   1   6   11.12    3.07
   5  -1  -6   36.58    3.45
   5  -1  -6   32.34    3.94
   5  -1  -6   33.95    3.23
   5  -1  -6   37.09    3.13
  -5   1   6   36.23    3.30
   4  -1  -6   15.14    2.77
   4  -1  -6   13.99    3.62
   4  -1  -6   15.19    2.41
   4  -1  -6   14.53    2.40
  -4   1   6   12.28    1.61
  -4   1   6   18.29    3.00
   3  -1  -6   75.69    4.30
   3  -1  -6   74.35    3.02
   3  -1  -6   77.37    3.36
   3  -1  -6   73.06    3.72
  -3   1   6   73.93    2.72
  -3   1   6   71.86    3.46
   2  -1  -6    4.29    1.24
   2  -1  -6    5.26    2.58
   2  -1  -6    5.81    2.06
   2  -1  -6    3.36    1.42
  -2   1   6    7.32    1.75
  -2   1   6    4.40    2.05
   1  -1  -6   60.52    2.00
   1  -1  -6   62.05    3.59
   1  -1  -6   60.63    2.51
   1  -1  -6   66.88    3.13
  -1   1   6   61.98    3.05
  -1   1   6   61.77    2.69
   0  -1  -6   47.29    1.51
   0  -1  -6   47.67    3.04
   0  -1  -6   49.48    2.17
   0  -1  -6   47.97    2.55
   0   1   6   46.92    2.40
   0   1   6   45.21    2.52
  -1  -1  -6   15.64    1.39
  -1  -1  -6   15.85    2.21
  -1  -1  -6   14.18    1.10
   1   1   6   12.57    1.59
   1   1   6   13.35    1.81
  -2  -1  -6   10.79    1.21
  -2  -1  -6   10.89    1.51
  -2  -1  -6   13.43    2.45
   2   1   6    9.47    1.39
   2   1   6   14.63    2.03
   2   1   6   13.63    2.39
  -3  -1  -6  145.80    2.63
  -3  -1  -6  146.86    3.66
  -3  -1  -6  140.81    4.65
   3   1   6  142.32    4.37
   3   1   6  142.72    4.43
   3   1   6  139.99    3.68
  -4  -1  -6   10.22    2.23
  -4  -1  -6    8.90    2.60
  -4  -1  -6    9.20    1.12
   4   1   6   10.49    1.70
   4   1   6   10.50    2.16
   4   1   6   10.16    2.29
  -5  -1  -6    2.02    2.34
  -5  -1  -6    2.95    0.95
   5   1   6    3.92    1.40
   5   1   6    2.95    1.96
   5   1   6    3.27    2.24
  -6  -1  -6   11.60    3.42
   6   1   6   12.68    1.95
   6   1   6   11.15    2.68
   6   1   6   12.10    2.59
   6   1   6   11.27    2.91
  -7  -1  -6   19.76    3.94
   7   1   6   22.09    3.35
   7   1   6   18.76    3.61
   7   1   6   17.93    3.63
  -8  -1  -6    0.55    3.50
   8   1   6    0.74    2.65
   8   1   6    0.31    2.43
   8   1   6    2.67    1.94
  -9  -1  -6    2.44    3.55
   9   1   6    1.18    2.77
   9   1   6    1.57    2.89
 -10  -1  -6    1.55    3.85
  10   1   6    8.92    3.44
  10   1   6    5.37    3.25
 -11  -1  -6    3.90    4.66
  11   1   6    2.93    3.36
  11   1   6    7.50    3.49
 -12  -1  -6    1.65    4.63
  12   1   6    5.24    3.97
  12   1   6   10.41    3.69
  11  -2  -6    6.57    3.73
  11  -2  -6    6.62    3.61
 -11   2   6    7.16    4.74
  10  -2  -6   -2.12    2.73
  10  -2  -6    6.74    3.55
 -10   2   6    2.42    3.59
   9  -2  -6    1.90    3.13
   9  -2  -6   -3.32    2.52
  -9   2   6    2.58    3.31
   8  -2  -6    5.51    2.96
   8  -2  -6    6.88    2.97
   8  -2  -6    4.75    3.36
  -8   2   6    5.74    3.27
   7  -2  -6   23.64    4.00
   7  -2  -6   20.51    4.32
   7  -2  -6   22.43    3.42
  -7   2   6   22.44    3.95
  -7   2   6   20.29    2.93
   6  -2  -6    4.24    2.91
   6  -2  -6    3.30    2.36
   6  -2  -6    4.94    3.41
  -6   2   6    8.77    2.85
  -6   2   6    8.35    2.76
   5  -2  -6   10.27    3.37
   5  -2  -6   13.60    2.61
   5  -2  -6   11.38    3.67
  -5   2   6   15.57    2.78
   4  -2  -6   61.33    3.48
   4  -2  -6   54.66    3.81
   4  -2  -6   58.47    4.32
  -4   2   6   59.20    3.17
  -4   2   6   59.24    2.19
   3  -2  -6   28.99    2.55
   3  -2  -6   27.34    3.30
   3  -2  -6   26.01    3.21
  -3   2   6   25.41    2.35
  -3   2   6   26.35    1.78
   2  -2  -6  171.28    4.38
   2  -2  -6  166.46    5.00
   2  -2  -6  170.92    5.68
  -2   2   6  181.06    4.64
  -2   2   6  177.74    4.03
   1  -2  -6   64.66    2.69
   1  -2  -6   62.37    3.61
   1  -2  -6   65.58    3.26
  -1   2   6   63.66    2.87
  -1   2   6   61.68    2.69
   0  -2  -6  153.69    4.33
   0  -2  -6  146.43    4.66
   0  -2  -6  150.12    3.61
   0   2   6  147.34    3.97
   0   2   6  147.80    3.97
  -1  -2  -6   21.39    1.71
  -1  -2  -6   19.31    2.23
  -1  -2  -6   21.51    2.34
   1   2   6   20.20    1.97
   1   2   6   19.97    1.82
  -2  -2  -6    4.04    1.96
  -2  -2  -6    2.84    1.01
  -2  -2  -6    3.43    0.97
   2   2   6    2.73    1.40
   2   2   6    4.46    1.45
  -3  -2  -6   25.53    1.82
  -3  -2  -6   27.12    2.52
  -3  -2  -6   26.66    1.65
   3   2   6   25.46    2.02
   3   2   6   25.99    2.21
   3   2   6   22.84    1.87
  -4  -2  -6    3.44    1.73
  -4  -2  -6    2.01    2.20
  -4  -2  -6    2.18    0.96
   4   2   6    2.98    1.78
   4   2   6    3.28    1.38
   4   2   6    2.86    1.86
  -5  -2  -6   16.22    2.80
  -5  -2  -6   14.76    1.67
   5   2   6   16.06    2.88
   5   2   6   16.37    2.68
   5   2   6   15.66    2.14
  -6  -2  -6    0.60    2.33
   6   2   6    0.72    2.09
   6   2   6    0.61    1.35
   6   2   6    1.67    2.48
   6   2   6    2.03    1.85
  -7  -2  -6   -0.43    2.62
   7   2   6    0.01    2.41
   7   2   6    2.05    2.25
   7   2   6    1.83    2.64
   7   2   6    2.20    1.46
   7   2   6    1.30    1.66
  -8  -2  -6    2.63    3.13
   8   2   6    3.07    2.64
   8   2   6    2.96    2.07
   8   2   6    2.25    2.55
  -9  -2  -6   -2.13    2.94
   9   2   6    1.89    2.78
   9   2   6    2.87    2.83
 -10  -2  -6    2.69    4.04
  10   2   6    4.77    3.19
  10   2   6    2.96    2.96
 -11  -2  -6   -2.47    3.57
  11   2   6    1.79    2.99
  11   2   6    1.28    3.21
 -12  -2  -6    2.48    4.49
  12   2   6    7.96    3.61
  12   2   6    5.71    3.88
  11  -3  -6    2.36    3.11
  11  -3  -6    2.63    3.36
 -11   3   6    4.37    4.37
  10  -3  -6    2.83    3.24
  10  -3  -6    3.39    3.08
 -10   3   6    0.45    3.63
   9  -3  -6    1.02    3.07
   9  -3  -6    4.52    3.04
   9  -3  -6    0.40    2.71
  -9   3   6    1.75    3.39
   8  -3  -6    2.36    3.13
   8  -3  -6    3.10    2.99
   8  -3  -6   -1.27    2.38
  -8   3   6    0.19    3.03
   7  -3  -6   -0.76    2.84
   7  -3  -6    1.18    2.34
   7  -3  -6    0.29    3.11
  -7   3   6   -0.65    2.44
   6  -3  -6   30.08    3.64
   6  -3  -6   31.26    4.47
   6  -3  -6   26.72    3.49
  -6   3   6   27.98    3.37
  -6   3   6   30.34    2.87
   5  -3  -6   -1.97    2.37
   5  -3  -6    2.83    1.78
   5  -3  -6    0.92    3.48
  -5   3   6    2.12    1.87
  -5   3   6    2.65    2.20
   4  -3  -6   -0.46    2.76
   4  -3  -6   -1.90    2.81
   4  -3  -6    0.43    1.83
  -4   3   6    0.24    1.68
  -4   3   6    1.06    1.67
  -4   3   6   -0.70    0.94
   3  -3  -6   12.31    3.11
   3  -3  -6    8.74    3.01
   3  -3  -6   11.08    2.09
  -3   3   6   10.37    1.93
  -3   3   6   12.20    2.18
  -3   3   6   10.56    1.64
   2  -3  -6   43.01    2.71
   2  -3  -6   41.59    3.45
   2  -3  -6   39.18    2.92
  -2   3   6   45.17    2.08
  -2   3   6   47.02    2.29
  -2   3   6   44.45    2.50
   1  -3  -6   68.91    3.68
   1  -3  -6   72.06    3.84
   1  -3  -6   74.50    3.01
  -1   3   6   70.46    2.75
  -1   3   6   72.84    2.93
  -1   3   6   72.82    1.95
   0  -3  -6   12.33    1.68
   0  -3  -6   14.00    2.59
   0  -3  -6   14.09    2.68
   0   3   6   10.38    1.37
   0   3   6   10.17    1.59
  -1  -3  -6   51.79    3.01
  -1  -3  -6   54.71    3.01
  -1  -3  -6   55.02    2.39
   1   3   6   52.56    2.37
   1   3   6   52.23    2.65
  -2  -3  -6   14.29    1.71
  -2  -3  -6   16.05    1.04
  -2  -3  -6   15.61    2.07
  -2  -3  -6   21.03    2.87
   2   3   6   15.25    1.75
   2   3   6   14.57    1.61
  -3  -3  -6   10.77    2.30
  -3  -3  -6    9.20    1.52
  -3  -3  -6    6.85    1.30
   3   3   6    9.91    2.08
   3   3   6    8.45    1.54
  -4  -3  -6    0.72    1.53
  -4  -3  -6    0.85    1.05
  -4  -3  -6    1.36    2.07
   4   3   6    1.41    1.47
   4   3   6    1.31    1.38
   4   3   6    1.89    1.66
  -5  -3  -6   87.67    3.89
   5   3   6   86.78    4.00
   5   3   6   86.20    3.38
   5   3   6   80.81    3.73
  -6  -3  -6    2.95    2.61
   6   3   6    2.91    2.12
   6   3   6    4.31    1.77
   6   3   6    1.55    2.25
  -7  -3  -6   -1.00    2.65
   7   3   6   -0.64    2.29
   7   3   6    0.25    2.08
   7   3   6   -1.15    1.82
   7   3   6    0.92    1.56
   7   3   6   -0.42    2.45
  -8  -3  -6    1.98    2.90
   8   3   6    1.56    1.74
   8   3   6    1.14    2.48
   8   3   6    1.63    2.73
   8   3   6    1.44    2.24
   8   3   6    3.17    2.09
  -9  -3  -6   68.02    5.13
   9   3   6   77.06    4.88
   9   3   6   70.64    4.82
 -10  -3  -6    2.09    3.34
  10   3   6    2.60    3.30
  10   3   6    3.75    2.84
 -11  -3  -6    2.68    3.73
  11   3   6    3.93    3.72
  11   3   6   11.54    3.72
 -12  -3  -6    1.16    4.14
  12   3   6    4.00    3.94
  11  -4  -6    7.47    3.92
  11  -4  -6    2.27    3.16
 -11   4   6    0.98    4.76
  10  -4  -6    0.85    2.90
  10  -4  -6    3.13    3.49
  10  -4  -6   11.42    3.96
 -10   4   6    2.53    3.80
   9  -4  -6    3.70    3.29
   9  -4  -6    5.03    3.41
   9  -4  -6    1.72    2.78
  -9   4   6    1.44    3.34
   8  -4  -6    4.40    3.31
   8  -4  -6   11.17    3.90
   8  -4  -6    4.34    2.85
  -8   4   6    7.14    3.55
   7  -4  -6    0.48    3.08
   7  -4  -6   -0.05    2.39
   7  -4  -6    2.28    3.41
  -7   4   6    0.63    3.08
   6  -4  -6   -0.09    3.43
   6  -4  -6    2.24    2.40
   6  -4  -6   -0.39    3.03
  -6   4   6    2.78    3.07
  -6   4   6    2.27    1.82
   5  -4  -6   -0.47    1.63
   5  -4  -6   -0.94    3.20
   5  -4  -6   -0.81    2.99
  -5   4   6    0.32    2.23
  -5   4   6   -0.75    1.45
   4  -4  -6   14.78    3.64
   4  -4  -6   18.54    2.57
   4  -4  -6   14.45    3.86
  -4   4   6   18.34    2.90
  -4   4   6   15.03    2.00
   3  -4  -6   27.25    3.40
   3  -4  -6   31.51    2.94
   3  -4  -6   32.86    3.82
  -3   4   6   31.99    2.50
  -3   4   6   32.11    2.06
  -3   4   6   30.05    2.26
   2  -4  -6    1.72    1.51
   2  -4  -6    1.00    2.65
   2  -4  -6    0.23    2.59
  -2   4   6    1.35    1.28
  -2   4   6    0.17    1.33
  -2   4   6    0.15    1.26
   1  -4  -6    2.77    1.50
   1  -4  -6    5.20    2.62
   1  -4  -6    3.09    2.30
  -1   4   6    3.90    1.20
  -1   4   6    4.64    1.56
  -1   4   6    4.64    1.52
   0  -4  -6    3.06    2.34
   0  -4  -6    2.17    1.11
   0  -4  -6    2.89    2.34
   0   4   6   -0.53    1.28
   0   4   6    2.21    1.21
   0   4   6    1.78    0.73
  -1  -4  -6  191.32    5.36
  -1  -4  -6  196.78    4.44
  -1  -4  -6  189.86    5.03
   1   4   6  190.02    4.93
   1   4   6  202.40    2.64
   1   4   6  189.75    4.50
  -2  -4  -6    3.01    1.30
  -2  -4  -6    2.64    2.19
  -2  -4  -6    4.13    1.93
   2   4   6    1.57    1.59
   2   4   6    3.56    1.32
   2   4   6    4.12    0.83
  -3  -4  -6    6.55    2.21
  -3  -4  -6    7.40    2.49
  -3  -4  -6    3.54    1.35
   3   4   6    3.81    1.80
   3   4   6    5.04    1.14
   3   4   6    3.95    1.38
  -4  -4  -6    4.50    2.23
  -4  -4  -6    4.35    1.47
   4   4   6    3.23    1.72
   4   4   6    3.07    1.97
  -5  -4  -6   81.97    4.42
   5   4   6   79.35    3.38
   5   4   6   79.45    3.57
   5   4   6   77.93    3.96
   6   4   6   17.64    2.47
   6   4   6   18.67    2.87
   6   4   6   22.80    3.42
   7   4   6    8.84    2.94
   7   4   6    7.11    2.81
   7   4   6    6.26    2.05
   7   4   6    6.22    2.29
   8   4   6    6.76    2.21
   8   4   6    6.01    3.03
   8   4   6    4.41    2.56
   8   4   6    5.34    2.41
   8   4   6    7.44    2.88
  -9  -4  -6   13.20    3.73
   9   4   6   20.86    4.51
   9   4   6   23.32    4.17
   9   4   6   13.11    2.60
 -10  -4  -6   16.08    4.24
  10   4   6   20.62    4.27
  10   4   6   18.53    4.26
 -11  -4  -6    1.05    3.87
  11   4   6    5.03    3.64
 -12  -4  -6    3.14    4.01
  12   4   6    4.92    4.06
  11  -5  -6   -0.41    3.10
  11  -5  -6    6.70    3.77
 -11   5   6   -1.05    4.49
  10  -5  -6    5.43    3.65
  10  -5  -6   -2.68    2.83
  10  -5  -6    7.36    3.91
 -10   5   6   -1.62    4.30
   9  -5  -6   12.68    4.07
   9  -5  -6   19.07    4.93
   9  -5  -6   10.37    3.40
  -9   5   6   14.64    4.54
   8  -5  -6   -2.06    2.63
   8  -5  -6    4.07    3.26
   8  -5  -6    3.37    3.85
  -8   5   6    4.84    3.59
   7  -5  -6    2.19    2.59
   7  -5  -6    0.42    3.56
   7  -5  -6    0.54    3.02
  -7   5   6   -0.56    2.90
   6  -5  -6    1.33    3.15
   6  -5  -6    0.66    3.67
   6  -5  -6    1.32    2.52
  -6   5   6    0.98    2.71
   5  -5  -6    4.49    3.86
   5  -5  -6    4.53    2.56
   5  -5  -6    2.49    3.28
  -5   5   6    4.78    2.76
  -5   5   6    7.14    1.92
   4  -5  -6   27.85    4.67
   4  -5  -6   26.87    2.62
   4  -5  -6   24.37    4.06
   4  -5  -6   24.32    3.19
  -4   5   6   22.78    2.31
  -4   5   6   24.38    3.10
   3  -5  -6   30.68    3.13
   3  -5  -6   28.70    4.16
   3  -5  -6   29.14    3.44
  -3   5   6   27.34    2.69
  -3   5   6   28.38    2.25
   2  -5  -6    7.76    3.38
   2  -5  -6    6.01    1.93
   2  -5  -6    4.08    2.60
  -2   5   6    5.47    1.73
   1  -5  -6   -0.04    1.47
   1  -5  -6   -0.50    2.19
   1  -5  -6    3.17    2.94
  -1   5   6    0.24    1.28
  -1   5   6   -0.42    1.29
  -1   5   6   -0.23    1.45
   0  -5  -6   80.35    4.39
   0  -5  -6   82.85    3.44
   0  -5  -6   85.99    4.07
   0   5   6   79.83    3.42
   0   5   6   79.61    3.20
   0   5   6   84.29    2.51
  -1  -5  -6   16.21    2.08
  -1  -5  -6   19.64    3.27
  -1  -5  -6   17.40    2.50
   1   5   6   16.41    1.35
   1   5   6   14.67    1.92
   1   5   6   17.29    2.62
  -2  -5  -6   22.37    3.32
  -2  -5  -6   17.28    2.11
  -2  -5  -6   16.38    2.12
   2   5   6   16.74    1.77
   2   5   6   18.86    2.32
   2   5   6   18.44    1.42
  -3  -5  -6   -0.35    2.26
  -3  -5  -6    0.39    1.78
  -3  -5  -6   -1.27    1.58
   3   5   6   -0.23    1.05
   3   5   6   -1.16    1.74
   3   5   6   -1.38    1.48
  -4  -5  -6   22.73    3.24
  -4  -5  -6   23.52    2.80
  -4  -5  -6   19.14    2.47
   4   5   6   22.09    2.76
   4   5   6   21.18    2.46
   4   5   6   22.38    2.00
  -5  -5  -6   -1.47    2.79
  -5  -5  -6   -1.05    1.63
  -5  -5  -6   -0.88    2.56
   5   5   6    1.11    1.95
   5   5   6    0.74    2.15
   5   5   6   -0.78    1.57
   6   5   6    0.87    2.35
   6   5   6   -0.91    2.04
   6   5   6    1.36    2.00
   7   5   6    2.66    2.11
   7   5   6    3.58    2.57
   7   5   6    3.18    2.35
   8   5   6   19.73    3.01
   9   5   6    3.21    2.52
   9   5   6    0.55    2.27
   9   5   6    3.50    3.26
 -10  -5  -6    4.03    3.27
  10   5   6    3.70    3.43
 -11  -5  -6    7.26    4.09
  11   5   6    5.48    3.57
  10  -6  -6   13.17    4.34
  10  -6  -6   -1.14    3.35
  10  -6  -6    8.68    4.00
 -10   6   6    0.05    4.28
   9  -6  -6   11.31    4.45
   9  -6  -6    0.77    3.04
   9  -6  -6    4.42    3.29
  -9   6   6    0.01    3.79
   8  -6  -6    9.13    3.65
   8  -6  -6    8.85    3.25
   8  -6  -6   13.39    4.66
  -8   6   6   12.14    4.64
   7  -6  -6    4.54    3.24
   7  -6  -6    0.89    2.71
   7  -6  -6    1.06    3.89
  -7   6   6    4.25    3.46
   6  -6  -6   13.99    3.85
   6  -6  -6   12.11    3.64
   6  -6  -6   12.37    3.24
  -6   6   6   15.71    3.83
   5  -6  -6    2.13    2.56
   5  -6  -6   -2.41    3.51
   5  -6  -6   -1.23    2.89
  -5   6   6    0.16    2.91
  -5   6   6    1.81    1.56
   4  -6  -6    5.45    2.00
   4  -6  -6    6.64    3.18
   4  -6  -6    7.36    4.01
   4  -6  -6    7.86    2.55
  -4   6   6    9.62    3.15
  -4   6   6   10.16    2.14
   3  -6  -6    1.86    2.11
   3  -6  -6   -0.72    2.70
   3  -6  -6    0.70    2.60
   3  -6  -6    0.07    2.56
  -3   6   6    0.20    2.06
  -3   6   6   -0.13    1.47
   2  -6  -6  109.27    4.50
   2  -6  -6  108.85    5.02
   2  -6  -6  109.90    5.84
   2  -6  -6  105.94    4.42
  -2   6   6  106.27    3.79
  -2   6   6  108.14    4.21
   1  -6  -6    3.02    2.69
   1  -6  -6    1.18    2.53
   1  -6  -6    3.66    1.93
  -1   6   6    1.58    0.51
  -1   6   6    3.76    1.76
   0  -6  -6   17.83    3.03
   0  -6  -6   15.78    2.36
   0  -6  -6   17.62    3.83
   0   6   6   15.62    2.10
   0   6   6   16.24    1.77
  -1  -6  -6    5.05    3.09
  -1  -6  -6    3.01    1.79
  -1  -6  -6    5.50    2.38
   1   6   6    3.21    1.84
   1   6   6    2.33    1.70
   1   6   6    5.76    1.49
  -2  -6  -6   83.90    3.77
  -2  -6  -6   81.79    3.61
  -2  -6  -6   81.30    4.55
   2   6   6   81.43    3.69
   2   6   6   85.13    3.00
   2   6   6   81.03    4.09
  -3  -6  -6    2.76    2.21
  -3  -6  -6    2.55    1.80
  -3  -6  -6    3.70    2.84
   3   6   6    3.05    2.14
   3   6   6    2.16    2.26
   3   6   6    3.33    1.02
  -4  -6  -6   61.16    3.42
  -4  -6  -6   60.87    4.18
  -4  -6  -6   64.38    3.66
   4   6   6   64.22    3.18
   4   6   6   62.43    4.04
   4   6   6   61.42    3.60
  -5  -6  -6    6.98    3.24
  -5  -6  -6    6.83    2.63
  -5  -6  -6    2.93    2.13
   5   6   6    6.81    2.25
   5   6   6    4.23    2.43
  -6  -6  -6    4.66    3.28
  -6  -6  -6    5.72    2.88
   6   6   6    4.85    2.31
   6   6   6    6.17    2.71
  -7  -6  -6    0.92    3.01
   7   6   6    4.31    2.67
   7   6   6    3.96    2.29
  -8  -6  -6   22.97    4.25
   8   6   6   18.15    3.50
  -9  -6  -6    2.45    4.01
  -9  -6  -6   -1.31    3.58
   9   6   6    6.69    3.02
   9   6   6    1.08    2.22
  10   6   6    1.50    2.66
  10  -7  -6   13.60    5.13
  10  -7  -6    8.54    4.03
  10  -7  -6    0.20    3.19
 -10   7   6    0.01    4.66
   9  -7  -6   10.59    4.77
   9  -7  -6    3.70    3.26
   9  -7  -6   -1.51    3.30
  -9   7   6   -2.26    3.99
   8  -7  -6   -1.75    2.80
   8  -7  -6    3.87    2.99
   8  -7  -6    3.39    4.37
  -8   7   6   -2.41    3.41
   7  -7  -6    0.81    3.11
   7  -7  -6   -2.23    2.83
   7  -7  -6    2.67    2.93
  -7   7   6   -1.16    3.78
   6  -7  -6   22.67    5.29
   6  -7  -6   18.20    3.65
   6  -7  -6   23.95    3.66
  -6   7   6   21.22    4.58
   5  -7  -6    1.58    3.13
   5  -7  -6   -1.15    2.42
   5  -7  -6    1.00    2.81
  -5   7   6    1.72    3.18
   4  -7  -6   22.29    5.03
   4  -7  -6   27.22    4.41
   4  -7  -6   28.66    4.27
   4  -7  -6   24.52    3.49
  -4   7   6   23.76    2.46
  -4   7   6   24.01    3.82
   3  -7  -6   10.84    3.34
   3  -7  -6    5.50    2.47
   3  -7  -6    4.96    4.19
   3  -7  -6    6.57    2.91
  -3   7   6    7.74    3.01
  -3   7   6    7.18    2.06
   2  -7  -6   27.13    4.07
   2  -7  -6   29.54    5.06
   2  -7  -6   24.67    2.71
   2  -7  -6   24.03    3.28
  -2   7   6   25.41    2.50
  -2   7   6   25.52    3.15
   1  -7  -6    6.18    2.64
   1  -7  -6    7.07    3.30
   1  -7  -6    7.54    2.40
   1  -7  -6   10.53    4.13
  -1   7   6    8.80    2.30
  -1   7   6   11.25    2.55
   0  -7  -6    3.61    2.06
   0  -7  -6    5.49    3.03
   0  -7  -6    6.73    3.36
   0  -7  -6    3.56    2.38
   0   7   6    3.34    2.06
   0   7   6    5.11    1.96
  -1  -7  -6   36.12    3.22
  -1  -7  -6   37.09    4.45
  -1  -7  -6   38.29    3.06
  -1  -7  -6   37.79    4.06
   1   7   6   37.73    2.71
   1   7   6   40.36    2.52
  -2  -7  -6    4.10    3.41
  -2  -7  -6    3.26    2.05
  -2  -7  -6    5.54    3.52
  -2  -7  -6    4.92    2.40
   2   7   6    2.07    2.20
   2   7   6    4.42    1.83
  -3  -7  -6   32.70    3.21
  -3  -7  -6   29.61    4.00
  -3  -7  -6   31.26    3.55
  -3  -7  -6   27.49    2.78
   3   7   6   28.42    2.52
   3   7   6   30.02    3.11
  -4  -7  -6    1.10    2.32
  -4  -7  -6    2.25    3.04
  -4  -7  -6   -0.24    2.77
  -4  -7  -6    1.09    2.11
   4   7   6    1.63    1.93
   4   7   6    0.56    2.24
  -5  -7  -6    6.52    3.28
  -5  -7  -6    4.40    2.43
  -5  -7  -6    2.75    4.00
   5   7   6    6.96    2.35
   5   7   6    4.44    2.62
  -6  -7  -6    0.28    3.98
  -6  -7  -6   -3.63    2.77
  -6  -7  -6    1.33    2.26
   6   7   6    0.21    2.09
   6   7   6    1.44    2.59
  -7  -7  -6    2.47    4.38
  -7  -7  -6    3.96    3.57
   7   7   6    2.99    2.52
  -8  -7  -6    7.67    5.20
   8   7   6    2.14    2.70
  -9  -7  -6    4.07    4.07
  -9  -7  -6   -2.48    4.16
   9   7   6    1.82    2.53
  10   7   6    6.76    3.28
   9  -8  -6   -1.07    3.11
   9  -8  -6    6.65    3.37
   9  -8  -6    7.36    4.67
  -9   8   6   -1.05    4.49
   8  -8  -6    3.54    2.97
   8  -8  -6   -2.48    2.90
   8  -8  -6    5.62    4.47
  -8   8   6   -2.92    3.76
   7  -8  -6    2.54    4.37
   7  -8  -6   -4.11    3.05
   7  -8  -6    8.24    3.46
  -7   8   6   -2.94    4.01
   6  -8  -6    0.34    3.19
   6  -8  -6    2.90    2.80
   6  -8  -6    3.75    4.24
  -6   8   6    0.80    3.53
   5  -8  -6    5.02    2.87
   5  -8  -6    0.08    4.00
   5  -8  -6   -1.22    2.60
  -5   8   6   -1.93    3.06
   4  -8  -6   -1.86    2.42
   4  -8  -6   -0.85    3.12
   4  -8  -6    2.89    2.53
   4  -8  -6   -0.82    3.95
  -4   8   6    1.62    1.88
  -4   8   6   -1.05    3.22
   3  -8  -6    4.99    2.61
   3  -8  -6    2.15    4.26
   3  -8  -6    3.06    3.50
   3  -8  -6    6.53    2.96
  -3   8   6    6.25    2.35
  -3   8   6    6.59    3.31
   2  -8  -6    0.78    4.09
   2  -8  -6    1.10    2.41
   2  -8  -6    1.27    2.29
   2  -8  -6    0.84    3.48
  -2   8   6   -0.73    1.85
  -2   8   6    2.00    2.64
   1  -8  -6    1.64    2.33
   1  -8  -6   -0.51    3.51
   1  -8  -6    0.58    2.22
   1  -8  -6    0.73    4.08
  -1   8   6    1.27    2.29
  -1   8   6   -0.94    1.90
   0  -8  -6   -2.18    3.88
   0  -8  -6    0.24    2.77
   0  -8  -6    2.33    2.42
   0  -8  -6   -0.12    1.66
   0   8   6   -1.39    1.48
   0   8   6   -0.34    1.93
  -1  -8  -6    1.78    2.08
  -1  -8  -6    3.21    3.97
  -1  -8  -6   -0.26    2.80
   1   8   6    0.29    1.78
   1   8   6   -0.69    2.08
  -2  -8  -6    2.90    4.24
  -2  -8  -6    0.26    1.99
  -2  -8  -6   -1.53    3.63
   2   8   6    0.98    2.33
   2   8   6    2.75    1.99
  -3  -8  -6    2.41    3.17
  -3  -8  -6    1.55    2.26
  -3  -8  -6    1.35    3.48
   3   8   6    3.66    2.16
   3   8   6    2.74    2.01
  -4  -8  -6    0.82    3.19
  -4  -8  -6   -0.38    2.10
  -4  -8  -6    0.85    3.30
   4   8   6   -2.30    2.28
   4   8   6    0.42    1.89
  -5  -8  -6    1.09    3.15
  -5  -8  -6    3.36    2.01
  -5  -8  -6    2.91    4.27
   5   8   6    1.80    2.55
   5   8   6    2.88    2.09
  -6  -8  -6    9.86    2.91
  -6  -8  -6    9.16    3.57
  -6  -8  -6   13.65    5.12
   6   8   6   12.02    3.00
   6   8   6   10.27    2.99
  -7  -8  -6   -0.81    4.72
  -7  -8  -6    5.08    2.71
   7   8   6    2.01    2.29
  -8  -8  -6   -3.77    4.63
  -8  -8  -6   -0.41    3.63
   8   8   6    2.30    2.74
  -9  -8  -6   -2.71    4.89
  -9  -8  -6    1.66    4.44
   9   8   6    4.58    2.89
 -10  -8  -6    5.22    4.83
  10   8   6    7.69    3.56
   9  -9  -6   -1.54    3.32
   9  -9  -6   13.90    5.16
   9  -9  -6    8.57    3.52
  -9   9   6    1.17    5.17
   8  -9  -6    7.74    3.37
   8  -9  -6   -5.93    2.92
   8  -9  -6    9.33    4.90
  -8   9   6   -3.92    4.87
   7  -9  -6    8.97    3.34
   7  -9  -6    6.14    4.62
   7  -9  -6   -2.28    3.00
  -7   9   6   -0.09    4.02
   6  -9  -6    1.74    3.12
   6  -9  -6    4.55    3.65
   6  -9  -6    8.01    2.96
  -6   9   6    4.27    4.15
   5  -9  -6    4.84    2.80
   5  -9  -6    1.63    4.44
   5  -9  -6   -1.11    2.85
  -5   9   6    2.16    3.73
   4  -9  -6   -2.61    4.01
   4  -9  -6    3.12    4.53
   4  -9  -6    2.90    2.60
   4  -9  -6   -2.13    2.61
  -4   9   6   -1.25    3.45
   3  -9  -6   50.43    5.63
   3  -9  -6   52.42    5.84
   3  -9  -6   44.07    4.33
  -3   9   6   55.66    3.63
  -3   9   6   44.26    4.51
   2  -9  -6    9.78    4.72
   2  -9  -6   15.27    3.18
   2  -9  -6   14.86    4.54
  -2   9   6   14.53    3.03
  -2   9   6   12.97    3.51
   1  -9  -6    0.03    4.36
   1  -9  -6    2.30    4.00
   1  -9  -6    5.13    2.49
  -1   9   6    4.61    2.40
  -1   9   6    3.66    2.63
   0  -9  -6    2.27    2.35
   0  -9  -6    3.38    4.78
   0  -9  -6    2.16    4.06
   0   9   6    2.22    2.37
   0   9   6    3.43    2.45
  -1  -9  -6   29.13    5.27
  -1  -9  -6   29.31    5.33
  -1  -9  -6   26.90    3.50
   1   9   6   32.58    3.18
   1   9   6   29.43    2.92
  -2  -9  -6    0.93    4.04
  -2  -9  -6   -1.56    4.28
  -2  -9  -6   -0.07    2.19
   2   9   6    1.26    1.91
   2   9   6    3.55    2.15
  -3  -9  -6    0.54    3.64
  -3  -9  -6    2.50    4.10
  -3  -9  -6    1.43    2.32
   3   9   6    2.32    2.08
   3   9   6   -0.21    2.49
  -4  -9  -6   -2.64    3.30
  -4  -9  -6    2.82    4.34
  -4  -9  -6    4.57    2.54
   4   9   6    2.41    2.76
   4   9   6    4.22    2.30
  -5  -9  -6    9.88    3.01
  -5  -9  -6    6.27    4.90
   5   9   6   11.69    3.10
   5   9   6   15.22    3.17
  -6  -9  -6   25.45    3.94
  -6  -9  -6   29.63    6.40
   6   9   6   27.89    3.58
  -7  -9  -6    2.11    3.84
  -7  -9  -6   -0.20    5.11
  -7  -9  -6    4.15    2.93
   7   9   6    4.81    2.74
  -8  -9  -6    3.07    4.00
  -8  -9  -6   -1.19    5.20
  -8  -9  -6    7.26    2.99
   8   9   6    3.13    2.77
  -9  -9  -6    5.66    5.03
  -9  -9  -6   -0.07    5.46
   8 -10  -6    2.39    3.63
   8 -10  -6   20.85    6.07
  -8  10   6    1.41    5.70
   7 -10  -6    4.98    4.99
   7 -10  -6   -6.59    3.41
  -7  10   6    0.29    5.18
   6 -10  -6    5.58    4.87
   6 -10  -6   -5.95    3.35
  -6  10   6   -3.60    3.85
   5 -10  -6   -2.01    2.93
   5 -10  -6    1.36    4.56
  -5  10   6   -3.33    3.49
   4 -10  -6   38.51    5.81
   4 -10  -6   36.04    4.60
  -4  10   6   36.23    5.03
   3 -10  -6    2.25    4.68
   3 -10  -6    1.37    2.91
   3 -10  -6   -3.30    4.63
  -3  10   6    1.66    3.34
  -3  10   6    3.53    2.32
   2 -10  -6   11.19    4.94
   2 -10  -6   14.12    5.25
   2 -10  -6   12.07    3.35
  -2  10   6   10.73    2.78
  -2  10   6   13.86    3.78
   1 -10  -6    1.40    2.52
   1 -10  -6    2.03    4.59
   1 -10  -6   -0.32    4.48
  -1  10   6    3.24    2.48
  -1  10   6    3.45    2.77
   0 -10  -6    9.97    2.91
   0 -10  -6   10.94    4.86
   0 -10  -6   10.36    4.96
   0  10   6   13.65    3.22
   0  10   6   15.38    3.26
  -1 -10  -6   -3.60    3.98
  -1 -10  -6   -0.38    2.31
  -1 -10  -6    0.04    4.43
   1  10   6    5.23    2.39
   1  10   6    2.38    2.67
  -2 -10  -6   12.04    4.94
  -2 -10  -6   10.89    2.92
  -2 -10  -6   11.75    4.93
   2  10   6   11.78    3.37
   2  10   6   15.75    3.03
  -3 -10  -6    0.79    4.35
  -3 -10  -6   -1.08    4.46
  -3 -10  -6    3.12    2.62
   3  10   6    2.93    2.12
   3  10   6    1.71    3.00
  -4 -10  -6    9.19    3.07
  -4 -10  -6    5.72    5.12
   4  10   6   11.81    3.12
  -5 -10  -6    3.95    5.30
  -5 -10  -6    3.77    2.87
   5  10   6    6.01    2.56
  -6 -10  -6   12.60    3.54
  -6 -10  -6   -0.99    5.38
  -6 -10  -6    5.69    4.20
   6  10   6   10.48    3.51
  -7 -10  -6    5.12    4.39
  -7 -10  -6    4.95    5.85
  -7 -10  -6   13.98    3.69
  -8 -10  -6    9.71    7.16
  -8 -10  -6   15.96    3.94
  -8 -10  -6   11.36    5.08
  -9 -10  -6    4.36    4.76
  -9 -10  -6   15.41    3.60
  -9 -10  -6   -3.20    6.93
   7 -11  -6   10.70    5.66
   7 -11  -6   -4.52    3.37
  -7  11   6   -2.40    5.20
   6 -11  -6    7.47    5.38
   6 -11  -6   -0.82    3.52
  -6  11   6    1.75    4.41
   5 -11  -6   10.05    5.26
   5 -11  -6    2.86    3.44
  -5  11   6    8.59    4.84
   4 -11  -6    3.85    3.35
   4 -11  -6    5.63    5.05
  -4  11   6    5.25    3.81
   3 -11  -6   11.53    5.43
   3 -11  -6    3.77    5.78
   3 -11  -6    8.35    3.59
  -3  11   6   11.42    4.24
   2 -11  -6    4.41    5.32
[truncated: 313,414 more chars]
