# Supplementary material for: Crystal structure of chlorido­penta­kis(dimethyl sulfoxide-κO)chromium(III) dichloride
Source: Acta Crystallogr Sect E Struct Rep Online. 2014 Aug 1;70(Pt 9):m309. doi: 10.1107/S1600536814015852 (PMC4186071; doi:10.1107/S1600536814015852)
Supplement: Supplementary file 2 [file e-70-0m309-Isup2.hkl]

#
# h,k,l, Fc-squared, Fo-squared, sigma(Fo-squared), status flag
#
data_I
_shelx_title ' [C10 H30 Cl Cr O5 S5]2(Cl)] in P-1'
_shelx_refln_list_code          4
_shelx_F_calc_maximum      206.54
_exptl_crystal_F_000       570.00
_reflns_d_resolution_high  0.8255

loop_
 _space_group_symop_operation_xyz
 'x, y, z'
 '-x, -y, -z'

_cell_length_a     9.5883
_cell_length_b    10.4998
_cell_length_c    13.0088
_cell_angle_alpha  70.633
_cell_angle_beta   83.867
_cell_angle_gamma  89.001

_shelx_F_squared_multiplier     1.000

loop_
 _refln_index_h
 _refln_index_k
 _refln_index_l
 _refln_F_squared_calc
 _refln_F_squared_meas
 _refln_F_squared_sigma
 _refln_observed_status
   1   0   0        119.71        130.37         5.33 o
   2   0   0       1074.21       1310.63        19.94 o
   3   0   0          0.43        -15.41        15.41 o
   4   0   0      19311.33      19208.83       143.19 o
   5   0   0       1068.32        979.36        44.18 o
   6   0   0       2069.36       1861.82        61.55 o
   7   0   0          0.14        -35.61        41.07 o
   8   0   0       1662.74       1489.52        83.44 o
   9   0   0        561.73        592.08        98.21 o
  10   0   0        429.63        541.21        75.48 o
  11   0   0         60.61        133.02        85.14 o
 -11   1   0          2.56        150.81        81.91 o
 -10   1   0        713.43        686.46        79.73 o
  -9   1   0          7.33        138.37        62.95 o
  -8   1   0        490.97        533.89        71.90 o
  -7   1   0         18.08        -38.84        48.47 o
  -6   1   0        111.60         79.68        22.56 o
  -5   1   0       1724.30       1675.31        34.39 o
  -4   1   0       2596.59       2335.17        33.90 o
  -3   1   0         53.09         62.96        16.39 o
  -2   1   0       1105.42       1347.80        27.54 o
  -1   1   0       4761.58       5336.02        60.59 o
   0   1   0       5333.70       6293.29        51.84 o
   1   1   0       6776.05       7789.58        84.77 o
   2   1   0        544.73        540.67        22.26 o
   3   1   0       1470.55       1357.44        30.51 o
   4   1   0        480.73        513.93        27.16 o
   5   1   0        349.49        379.10        32.42 o
   6   1   0         29.15          2.91        30.38 o
   7   1   0       1093.61        982.03        58.38 o
   8   1   0         50.76         54.80        60.95 o
   9   1   0        161.23        213.57        67.88 o
  10   1   0         24.36         94.14        73.42 o
  11   1   0        607.58        641.25        99.22 o
 -11   2   0         36.10        254.13       105.54 o
 -10   2   0         62.75        152.05        65.70 o
  -9   2   0        151.37        165.90        61.29 o
  -8   2   0         35.35          0.89        57.12 o
  -7   2   0         31.84        -12.14        52.49 o
  -6   2   0         43.77         63.46        29.31 o
  -5   2   0         83.82         44.95        27.20 o
  -4   2   0       1564.83       1590.83        42.73 o
  -3   2   0          0.83        -27.19        27.29 o
  -2   2   0        653.73        658.29        29.52 o
  -1   2   0       1574.06       1546.76        29.69 o
   0   2   0       1240.99       1468.96        22.26 o
   1   2   0       5190.58       6073.68        74.75 o
   2   2   0       4421.60       4699.90        61.88 o
   3   2   0        639.32        562.85        25.29 o
   4   2   0       1892.55       1764.74        54.81 o
   5   2   0       2579.59       2422.82        56.14 o
   6   2   0       1477.11       1380.22        49.87 o
   7   2   0         99.47         98.85        45.21 o
   8   2   0        190.51        262.94        54.25 o
   9   2   0        793.34        835.84       109.96 o
  10   2   0          9.98        113.50       151.21 o
  11   2   0          8.64        159.31        81.08 o
 -11   3   0        672.03        603.58       139.12 o
 -10   3   0          1.39         52.42        81.49 o
  -9   3   0        288.02        329.70        69.53 o
  -8   3   0        175.50        117.04        56.85 o
  -7   3   0       3959.41       3722.89       101.24 o
  -6   3   0        210.91        258.71        42.98 o
  -5   3   0         80.44         69.24        35.06 o
  -4   3   0       2954.29       2879.67        67.10 o
  -3   3   0        378.29        519.37        42.26 o
  -2   3   0        244.91        261.33        26.48 o
  -1   3   0       2723.29       3202.21        43.02 o
   0   3   0      14227.12      16183.22       125.16 o
   1   3   0        375.46        464.45        30.12 o
   2   3   0       1124.36       1097.22        28.92 o
   3   3   0        196.64        210.58        34.98 o
   4   3   0        274.39        354.66        30.39 o
   5   3   0          2.15        -25.96        25.96 o
   6   3   0         52.38         23.05        34.11 o
   7   3   0         64.29         36.27        39.66 o
   8   3   0         33.58         38.50        55.01 o
   9   3   0          2.46        -14.91        63.10 o
  10   3   0         25.08        138.26        76.44 o
  11   3   0          1.91        153.08        92.04 o
 -10   4   0         13.43        147.58       101.15 o
  -9   4   0        224.40        214.75        87.42 o
  -8   4   0        147.17        114.55        56.42 o
  -7   4   0        171.81        185.55        59.83 o
  -6   4   0        845.78        826.86        58.89 o
  -5   4   0          3.06         27.04        25.11 o
  -4   4   0          2.85         -8.47        25.83 o
  -3   4   0        116.62        124.98        27.42 o
  -2   4   0        338.28        458.21        35.81 o
  -1   4   0         40.34         28.63        20.71 o
   0   4   0        497.67        496.16        34.92 o
   1   4   0          1.09         12.00        24.54 o
   2   4   0       3011.70       3435.43        44.02 o
   3   4   0          0.59         -2.31        21.21 o
   4   4   0       1280.47       1218.91        49.38 o
   5   4   0       1493.80       1481.04        60.45 o
   6   4   0        347.66        336.48        53.70 o
   7   4   0        345.19        330.20        57.58 o
   8   4   0          6.34         -3.92        56.40 o
   9   4   0        526.53        589.34        80.41 o
  10   4   0        126.21        243.18        81.54 o
 -10   5   0          0.99        117.01       110.05 o
  -9   5   0         18.72         61.06        88.16 o
  -8   5   0        155.40        178.13        79.79 o
  -7   5   0         95.83         95.79        58.67 o
  -6   5   0         22.35        -32.07        54.66 o
  -5   5   0        618.78        658.00        60.83 o
  -4   5   0       4371.82       4361.31        69.64 o
  -3   5   0       1103.30       1200.58        44.67 o
  -2   5   0        144.20        158.80        30.49 o
  -1   5   0       1721.17       1766.67        42.77 o
   0   5   0       5010.94       5032.08        54.38 o
   1   5   0       6831.08       6887.37        85.97 o
   2   5   0          4.28         -0.41        30.46 o
   3   5   0          2.55        -17.08        23.95 o
   4   5   0        862.26        793.22        49.08 o
   5   5   0       9530.74       8792.98       144.59 o
   6   5   0         72.25         67.75        49.24 o
   7   5   0        313.71        289.98        59.04 o
   8   5   0         51.49         71.27        72.57 o
   9   5   0       1246.23       1289.45       115.51 o
  10   5   0          2.63         53.41        95.54 o
 -10   6   0         65.93        362.42       188.62 o
  -9   6   0        354.02        647.55       229.02 o
  -8   6   0        750.97        837.73       114.75 o
  -7   6   0          0.40         10.88        76.12 o
  -6   6   0        583.37        591.81        65.18 o
  -5   6   0       2155.35       1782.69        74.79 o
  -4   6   0        915.23        874.36        54.00 o
  -3   6   0       2093.75       2128.70        68.16 o
  -2   6   0        825.10        840.44        67.45 o
  -1   6   0        889.79        871.27        40.91 o
   0   6   0        418.00        392.17        30.26 o
   1   6   0        871.70        956.82        79.12 o
   2   6   0        288.56        302.17        45.89 o
   3   6   0       1663.64       1562.43        73.73 o
   4   6   0         29.43         34.81        51.74 o
   5   6   0        328.32        327.02        68.38 o
   6   6   0         84.14        154.08        65.29 o
   7   6   0        579.76        576.72        84.16 o
   8   6   0        145.65        149.07        82.61 o
   9   6   0         66.79         81.80       108.60 o
  -9   7   0        229.00        552.04       268.77 o
  -8   7   0          1.41         91.08       112.18 o
  -7   7   0        752.60       1002.60       124.70 o
  -6   7   0         85.29         71.49        57.62 o
  -5   7   0        952.66       1029.01        74.81 o
  -4   7   0          1.53        -26.57        50.15 o
  -3   7   0       1278.62       1273.51        59.88 o
  -2   7   0       4445.47       4363.47        80.05 o
  -1   7   0       3488.65       3207.60        83.71 o
   0   7   0         79.05         49.60        45.89 o
   1   7   0          8.09          1.89        41.91 o
   2   7   0       1401.67       1273.99       133.05 o
   3   7   0        289.70        268.95        61.70 o
   4   7   0        417.34        335.73        68.28 o
   5   7   0         48.85         39.74        61.97 o
   6   7   0          0.72         29.48        67.19 o
   7   7   0          0.36         12.90        72.73 o
   8   7   0        423.07        444.52        98.53 o
   9   7   0         62.60        104.06       134.23 o
  -8   8   0         37.03        236.81       109.72 o
  -7   8   0         52.42        204.86       101.12 o
  -6   8   0       2998.58       2901.71       145.58 o
  -5   8   0         14.98         13.06        56.81 o
  -4   8   0        450.00        534.84        80.60 o
  -3   8   0          5.76         -2.98        58.29 o
  -2   8   0       6286.47       5956.86       114.71 o
  -1   8   0        487.99        536.44        66.83 o
   0   8   0        135.05         92.88        52.25 o
   1   8   0          2.98        -14.61        59.46 o
   2   8   0       1191.26       1200.38       114.51 o
   3   8   0        540.72        544.33        79.40 o
   4   8   0        105.58         86.85        65.77 o
   5   8   0          9.78         -6.41        68.19 o
   6   8   0         48.17         44.30        73.78 o
   7   8   0         40.45        -17.38        77.74 o
   8   8   0         12.93         -2.62        85.74 o
  -7   9   0         47.63        163.64       210.91 o
  -6   9   0         11.99         40.00       186.71 o
  -5   9   0          1.24         68.25       107.41 o
  -4   9   0        255.18        222.21        72.56 o
  -3   9   0         92.38         41.51        68.24 o
  -2   9   0        417.17        401.19        67.90 o
  -1   9   0         62.57        104.78        56.80 o
   0   9   0        589.03        642.94        78.02 o
   1   9   0        475.21        530.05        75.37 o
   2   9   0        460.05        432.85        78.16 o
   3   9   0          0.17         59.19        91.23 o
   4   9   0        286.95        204.51        79.57 o
   5   9   0        491.49        517.94        93.11 o
   6   9   0        211.38        197.50        91.15 o
   7   9   0        351.84        315.77        99.62 o
  -6  10   0        101.32        205.85       184.86 o
  -5  10   0        366.05        523.67       177.65 o
  -4  10   0         55.02        140.26       110.57 o
  -3  10   0        187.21        208.74        80.78 o
  -2  10   0         81.18        108.20        66.28 o
  -1  10   0       1004.13        921.67        95.10 o
   0  10   0        214.53        236.27        78.60 o
   1  10   0        646.87        671.68        87.21 o
   2  10   0         95.87        116.59        70.54 o
   3  10   0        247.22        309.09        83.47 o
   4  10   0        190.34        192.20       133.43 o
   5  10   0        225.10        286.17       109.32 o
   6  10   0        182.79        297.43       115.07 o
  -4  11   0         37.87        157.99       166.00 o
  -3  11   0        438.07        564.73       125.39 o
  -2  11   0         58.74         54.94       115.85 o
  -1  11   0        187.97        176.73        77.08 o
   0  11   0          0.74         10.35        95.09 o
   1  11   0        384.10        397.44       145.46 o
   2  11   0        112.03        197.62        77.94 o
   3  11   0        208.35        275.00       150.98 o
   4  11   0         90.32        217.04       151.65 o
  -3 -11   1        460.44        111.05       190.63 o
  -2 -11   1        278.78        433.15       159.50 o
  -1 -11   1        816.72        809.81        99.22 o
   0 -11   1        591.99        653.16        93.88 o
   1 -11   1          2.55         18.77       132.55 o
   2 -11   1        114.08        105.58       285.60 o
   3 -11   1        202.61        274.04       156.34 o
   4 -11   1        754.09        823.55       190.68 o
  -5 -10   1         53.50        140.56        91.53 o
  -4 -10   1        217.30        242.34       171.65 o
  -3 -10   1         19.53         33.48       116.66 o
  -2 -10   1        157.13        200.81        75.45 o
  -1 -10   1          8.70        101.22        67.60 o
   0 -10   1       1773.68       1711.30       106.41 o
   1 -10   1         27.07         62.65        67.54 o
   2 -10   1          3.59        -21.32        70.24 o
   3 -10   1         16.94        127.58       104.75 o
   4 -10   1        780.53       1138.00       213.90 o
   5 -10   1          0.07        176.86       138.83 o
   6 -10   1         82.45        342.22       196.85 o
  -7  -9   1         55.32          9.38       130.09 o
  -6  -9   1         32.58        -20.07       139.80 o
  -5  -9   1        209.90        260.03        88.20 o
  -4  -9   1         39.20          6.84        74.53 o
  -3  -9   1        109.36         86.83        99.64 o
  -2  -9   1         14.41         25.66        89.80 o
  -1  -9   1        371.72        427.15        75.52 o
   0  -9   1          8.13         13.19        57.47 o
   1  -9   1        345.42        339.92        62.56 o
   2  -9   1          5.34         30.95        55.77 o
   3  -9   1         98.50        185.56        69.97 o
   4  -9   1         41.06         77.34       104.52 o
   5  -9   1         22.74         50.87       111.20 o
   6  -9   1         14.95         82.29       178.87 o
   7  -9   1        144.04        297.97       293.43 o
  -8  -8   1        197.26        227.05       120.12 o
  -7  -8   1         12.57         24.66        84.25 o
  -6  -8   1         67.52         77.72        79.52 o
  -5  -8   1        719.01        681.97        88.46 o
  -4  -8   1        174.61        131.23        71.27 o
  -3  -8   1        160.75        118.76        69.44 o
  -2  -8   1        336.32        337.48       100.43 o
  -1  -8   1       1828.32       1565.25        89.91 o
   0  -8   1        502.67        471.14        61.60 o
   1  -8   1       1281.11       1203.90        73.18 o
   2  -8   1         64.88         20.90        55.16 o
   3  -8   1        449.29        452.79        68.19 o
   4  -8   1        379.93        373.27        71.58 o
   5  -8   1        110.21        154.56       102.87 o
   6  -8   1         77.91        168.56        85.42 o
   7  -8   1         38.96        177.72       100.78 o
   8  -8   1        137.80        341.22       132.98 o
  -8  -7   1        182.01        203.16        95.66 o
  -7  -7   1        739.33        860.81        99.93 o
  -6  -7   1        207.56        178.48        72.91 o
  -5  -7   1        521.19        517.07        75.86 o
  -4  -7   1        222.18        249.57        71.24 o
  -3  -7   1        521.44        544.68        72.57 o
  -2  -7   1        259.31        245.42        64.17 o
  -1  -7   1        737.56        779.38        74.71 o
   0  -7   1       1259.65       1190.52        70.78 o
   1  -7   1       1093.92       1143.35        68.86 o
   2  -7   1        667.08        676.71        63.60 o
   3  -7   1         84.49        124.86        45.58 o
   4  -7   1        459.66        451.95        61.43 o
   5  -7   1          5.75         23.04        63.47 o
   6  -7   1         59.84        114.86        71.55 o
   7  -7   1          3.42        174.09        96.38 o
   8  -7   1         26.74        137.23       101.00 o
   9  -7   1          0.21        203.20       152.58 o
  -9  -6   1         55.67         46.07        89.63 o
  -8  -6   1        329.57        319.66        85.23 o
  -7  -6   1        247.38        247.13        75.83 o
  -6  -6   1        285.92        269.18        70.45 o
  -5  -6   1         71.51         29.30        60.96 o
  -4  -6   1       2425.77       2402.47        93.81 o
  -3  -6   1        110.31         95.82        55.97 o
  -2  -6   1       1012.59        922.22        51.47 o
  -1  -6   1          7.39          4.36        37.38 o
   0  -6   1       9608.37       9265.49        87.49 o
   1  -6   1         57.27         18.92        37.09 o
   2  -6   1        901.83        943.21        86.35 o
   3  -6   1         79.59         37.13        35.53 o
   4  -6   1       8487.70       7997.75       106.86 o
   5  -6   1        363.60        317.10        58.02 o
   6  -6   1        597.61        615.92        86.37 o
   7  -6   1         74.19        124.68        90.65 o
   8  -6   1       1701.99       1749.55       124.17 o
   9  -6   1        487.58        689.91       172.07 o
  10  -6   1         47.49        204.17       142.79 o
 -10  -5   1        546.88        503.03       125.01 o
  -9  -5   1          8.63          7.24        80.60 o
  -8  -5   1         99.71        107.61        78.17 o
  -7  -5   1          2.86         34.91        63.98 o
  -6  -5   1        782.22        717.70        65.89 o
  -5  -5   1       1784.76       1581.22        63.94 o
  -4  -5   1       2776.94       2564.17        66.61 o
  -3  -5   1         66.64         65.15        32.17 o
  -2  -5   1        371.67        444.89        27.23 o
  -1  -5   1       4776.84       4461.81        66.13 o
   0  -5   1       5601.42       5677.86        71.13 o
   1  -5   1       2133.69       2122.20        56.47 o
   2  -5   1         23.91         19.75        29.20 o
   3  -5   1       2527.56       2587.91        56.87 o
   4  -5   1       1264.37       1270.47        50.76 o
   5  -5   1       4052.02       3593.41        82.23 o
   6  -5   1         37.92        -25.73        47.00 o
   7  -5   1       1155.36       1122.38       108.69 o
   8  -5   1          1.09         52.52        80.38 o
   9  -5   1        730.79        885.45       126.27 o
  10  -5   1          2.03        182.58       108.69 o
 -10  -4   1        112.81        356.73        89.83 o
  -9  -4   1        785.23        844.56        83.96 o
  -8  -4   1         17.40         18.15        58.98 o
  -7  -4   1        140.81        133.02        58.82 o
  -6  -4   1          9.43         27.05        45.26 o
  -5  -4   1       7533.13       6699.73       100.59 o
  -4  -4   1         66.47         50.72        23.48 o
  -3  -4   1       1495.19       1450.93        47.78 o
  -2  -4   1       1553.95       1558.70        32.81 o
  -1  -4   1        408.29        383.32        25.15 o
   0  -4   1       1198.38       1268.49        36.90 o
   1  -4   1        488.78        566.79        36.29 o
   2  -4   1       2482.29       2504.30        46.81 o
   3  -4   1          2.45         15.95        26.27 o
   4  -4   1       2004.03       1745.00        43.36 o
   5  -4   1        133.01        186.62        43.93 o
   6  -4   1       2431.85       2153.96        79.96 o
   7  -4   1        719.72        634.72        68.84 o
   8  -4   1        214.39        226.08        85.34 o
   9  -4   1        243.66        297.04       111.02 o
  10  -4   1        350.55        520.39       139.87 o
 -10  -3   1         22.87        155.63        79.06 o
  -9  -3   1        241.18        194.52        68.67 o
  -8  -3   1          2.88          3.10        57.24 o
  -7  -3   1        881.37        936.46        78.12 o
  -6  -3   1        167.56        136.23        36.88 o
  -5  -3   1        698.29        668.61        43.85 o
  -4  -3   1          8.28          4.15        20.03 o
  -3  -3   1       4032.08       3748.40        62.06 o
  -2  -3   1       1605.32       1637.48        40.61 o
  -1  -3   1       2560.85       2658.24        37.80 o
   0  -3   1       6262.29       6934.06        58.14 o
   1  -3   1       3425.10       3664.15        46.47 o
   2  -3   1       2418.92       2263.64        55.12 o
   3  -3   1         35.40         86.28        22.66 o
   4  -3   1       9825.95       9630.81        97.60 o
   5  -3   1          0.95        -22.80        37.06 o
   6  -3   1       2550.05       2383.14        66.15 o
   7  -3   1         60.72         31.20        48.54 o
   8  -3   1         72.57         75.64        57.13 o
   9  -3   1          1.05         16.88        77.76 o
  10  -3   1          2.18         85.76       112.90 o
  11  -3   1        156.99        381.33       123.64 o
 -11  -2   1        303.29        530.79       123.32 o
 -10  -2   1         94.03        195.23        94.21 o
  -9  -2   1        225.07        330.56        78.85 o
  -8  -2   1         54.40         63.57        56.21 o
  -7  -2   1        145.07        173.61        56.43 o
  -6  -2   1        330.11        388.83        41.75 o
  -5  -2   1          1.51         -2.21        24.05 o
  -4  -2   1        722.99        666.91        30.62 o
  -3  -2   1        306.08        347.10        30.49 o
  -2  -2   1        225.91        212.91        26.71 o
  -1  -2   1        149.88        192.02        16.17 o
   0  -2   1       3180.75       3684.29        36.97 o
   1  -2   1        119.76        162.33        17.84 o
   2  -2   1        140.37        147.82        21.05 o
   3  -2   1        451.16        547.21        48.42 o
   4  -2   1       3924.70       4221.93        71.83 o
   5  -2   1        351.66        416.27        37.94 o
   6  -2   1         52.13         23.22        32.55 o
   7  -2   1         28.72         -2.57        46.55 o
   8  -2   1         24.07          9.43        54.53 o
   9  -2   1        108.03        152.77        64.48 o
  10  -2   1          0.55         88.85        82.43 o
  11  -2   1          8.60        208.08       124.81 o
 -11  -1   1          0.65        123.80        80.58 o
 -10  -1   1          1.49         45.62        69.73 o
  -9  -1   1          0.67         -5.70        82.06 o
  -8  -1   1        598.69        663.74        94.83 o
  -7  -1   1         71.63         49.09        45.71 o
  -6  -1   1        134.22        126.24        34.82 o
  -5  -1   1         92.45        123.89        27.93 o
  -4  -1   1        665.29        724.11        34.42 o
  -3  -1   1        704.71        686.84        26.87 o
  -2  -1   1        441.24        454.45        22.03 o
  -1  -1   1       3163.25       3847.29        53.73 o
   0  -1   1       2796.41       3279.95        36.39 o
   1  -1   1       3275.09       4214.04        38.16 o
   2  -1   1       3552.89       3845.93        33.05 o
   3  -1   1       1618.65       1658.39        42.04 o
   4  -1   1        720.80        728.17        22.78 o
   5  -1   1      10025.37       9430.56        97.22 o
   6  -1   1         53.26         58.01        23.91 o
   7  -1   1        285.26        226.02        56.56 o
   8  -1   1          0.27        -46.25        54.81 o
   9  -1   1       2371.15       2391.34       128.09 o
  10  -1   1         91.00        216.61        67.68 o
  11  -1   1         11.65        162.19        90.66 o
 -11   0   1         16.38        136.74        82.11 o
 -10   0   1        378.68        332.13        83.83 o
  -9   0   1        329.79        532.89        72.58 o
  -8   0   1        228.18        300.05        64.49 o
  -7   0   1        897.72        947.96        69.43 o
  -6   0   1        577.21        638.72        55.31 o
  -5   0   1       2837.35       2760.34        57.60 o
  -4   0   1        185.56        212.34        22.09 o
  -3   0   1       3785.34       4107.39        42.28 o
  -2   0   1        762.23        874.56        20.31 o
  -1   0   1       4421.04       4910.51        58.60 o
   0   0   1        101.09        103.11         5.04 o
   1   0   1       9148.65      10411.54       128.54 o
   2   0   1       1825.87       2020.88        24.80 o
   3   0   1          0.82        -21.50        21.50 o
   4   0   1       2767.59       2707.85        39.64 o
   5   0   1       3963.64       3913.57        52.26 o
   6   0   1        102.70        107.80        27.51 o
   7   0   1         58.56          2.02        40.73 o
   8   0   1          7.41        -13.40        51.10 o
   9   0   1        335.47        325.73        65.90 o
  10   0   1        403.88        473.81       108.66 o
  11   0   1         64.39        184.69        78.78 o
 -11   1   1         19.01        175.00        82.38 o
 -10   1   1          0.20         69.55        91.29 o
  -9   1   1       1999.65       1974.23       134.07 o
  -8   1   1         27.62        -15.73        58.76 o
  -7   1   1         59.09         44.09        55.63 o
  -6   1   1         29.53         18.03        36.00 o
  -5   1   1       7228.44       6995.21        86.66 o
  -4   1   1        344.12        382.59        32.48 o
  -3   1   1          3.17        -21.57        23.20 o
  -2   1   1         56.50         69.26        13.63 o
  -1   1   1       4973.78       5491.24        78.18 o
   0   1   1       7553.65       8911.31        85.19 o
   1   1   1       3095.22       3431.67        27.04 o
   2   1   1      14857.37      16107.61       119.34 o
   3   1   1        902.07        889.03        29.17 o
   4   1   1       4134.90       4191.29        59.96 o
   5   1   1          5.94        -21.86        21.86 o
   6   1   1       1611.55       1426.02        55.80 o
   7   1   1         12.07        -21.45        42.93 o
   8   1   1         87.68         71.07        59.07 o
   9   1   1          5.36         63.03        54.96 o
  10   1   1         40.00         99.79        60.50 o
  11   1   1        203.55        355.92        83.90 o
 -11   2   1        217.69        310.26        76.46 o
 -10   2   1        864.71        939.70        87.08 o
  -9   2   1         91.27        101.11        60.41 o
  -8   2   1       2296.09       1980.34        98.41 o
  -7   2   1        213.53        185.38        59.28 o
  -6   2   1       9300.31       8644.15       130.47 o
  -5   2   1        307.87        305.48        21.02 o
  -4   2   1        624.50        542.36        30.41 o
  -3   2   1        348.95        376.55        32.45 o
  -2   2   1      42657.55      45436.74       301.76 o
  -1   2   1        563.33        638.08        19.61 o
   0   2   1         55.65        162.40        13.45 o
   1   2   1          7.92         11.78        13.75 o
   2   2   1      36973.99      40157.13       179.62 o
   3   2   1        298.85        265.48        28.72 o
   4   2   1       3639.88       3600.58        55.77 o
   5   2   1         47.37         52.05        25.14 o
   6   2   1       4011.89       3673.83        72.08 o
   7   2   1       1527.94       1376.69        55.84 o
   8   2   1        258.76        309.21        56.22 o
   9   2   1        105.97        195.68        65.95 o
  10   2   1        103.73        164.01        80.85 o
  11   2   1        232.36        274.43        80.65 o
 -11   3   1         14.59        260.29        94.41 o
 -10   3   1        150.63        189.21        70.07 o
  -9   3   1         24.22         59.09        63.57 o
  -8   3   1          0.76         25.64        56.88 o
  -7   3   1        996.90       1037.26        82.39 o
  -6   3   1       3425.38       3229.41        89.83 o
  -5   3   1          0.20        -19.27        31.02 o
  -4   3   1       1110.59       1067.13        27.13 o
  -3   3   1        550.10        511.53        36.98 o
  -2   3   1        180.30        198.57        23.67 o
  -1   3   1       1658.74       1720.65        34.21 o
   0   3   1       4223.91       4671.08        44.75 o
   1   3   1         86.53        151.20        17.72 o
   2   3   1         69.84         62.71        21.01 o
   3   3   1       3363.38       3206.51        61.75 o
   4   3   1        344.68        418.01        37.45 o
   5   3   1        339.97        352.41        41.16 o
   6   3   1        515.26        565.30        46.39 o
   7   3   1        132.06        102.56        41.13 o
   8   3   1        179.06        183.29        50.48 o
   9   3   1        199.44        230.40        73.04 o
  10   3   1        124.80        242.53        88.67 o
  11   3   1          5.82        161.71       104.88 o
 -10   4   1         19.23        107.19        90.01 o
  -9   4   1        259.80        276.31        69.30 o
  -8   4   1        175.47        176.91        62.71 o
  -7   4   1        207.48        190.97        60.93 o
  -6   4   1         47.45         59.27        52.47 o
  -5   4   1         69.71         50.91        39.57 o
  -4   4   1       1365.43       1248.24        57.93 o
  -3   4   1        189.66        269.18        27.65 o
  -2   4   1       1468.52       1473.33        36.58 o
  -1   4   1       2585.16       2714.71        43.48 o
   0   4   1       2006.86       2019.56        34.13 o
   1   4   1       1006.63       1236.56        53.49 o
   2   4   1         10.53         24.93        25.85 o
   3   4   1       3510.97       3575.22        52.30 o
   4   4   1       5548.23       5572.37        84.95 o
   5   4   1        811.19        795.48        51.12 o
   6   4   1       1221.43       1134.89        50.97 o
   7   4   1       1495.85       1314.02        68.91 o
   8   4   1        136.45        180.10        60.89 o
   9   4   1          8.13         66.99        61.52 o
  10   4   1       1281.04       1425.48       106.95 o
 -10   5   1         50.55        211.97        93.91 o
  -9   5   1        334.13        410.60        96.39 o
  -8   5   1         19.80          3.04        59.62 o
  -7   5   1          0.20         16.37        55.57 o
  -6   5   1        629.19        637.81        71.76 o
  -5   5   1        445.55        497.19        65.29 o
  -4   5   1        575.10        668.48        43.32 o
  -3   5   1        191.82        286.46        42.35 o
  -2   5   1       1805.84       1779.14        52.03 o
  -1   5   1        254.98        297.71        33.91 o
   0   5   1       4220.61       4547.92        53.79 o
   1   5   1        561.19        643.67        49.54 o
   2   5   1       7354.69       7540.19        90.86 o
   3   5   1          6.06          1.37        22.35 o
   4   5   1         71.23         97.03        31.73 o
   5   5   1         10.96         27.79        33.89 o
   6   5   1          1.50         16.53        46.31 o
   7   5   1         28.60          9.16        50.01 o
   8   5   1         60.87         43.26        51.41 o
   9   5   1         26.48        179.10        86.92 o
  10   5   1         69.05        212.81        99.97 o
 -10   6   1        148.86        267.96       122.98 o
  -9   6   1         30.17        143.95        91.98 o
  -8   6   1        404.97        328.65        71.94 o
  -7   6   1          4.82        -31.82        55.64 o
  -6   6   1        106.82        108.58        63.47 o
  -5   6   1         42.92         21.92        50.82 o
  -4   6   1       1422.64       1374.41        56.65 o
  -3   6   1         90.47         84.47        23.12 o
  -2   6   1       1373.46       1359.48        48.91 o
  -1   6   1         23.72         25.27        28.59 o
   0   6   1       1573.89       1570.19        57.88 o
   1   6   1          9.68        -17.52        35.88 o
   2   6   1       1162.50       1110.86        64.13 o
   3   6   1         26.17         42.80        42.11 o
   4   6   1       1035.10        919.75        68.14 o
   5   6   1         31.35        -14.50        56.85 o
   6   6   1         53.74         23.29        62.23 o
   7   6   1        501.89        551.29        79.32 o
   8   6   1        174.65        145.33        83.74 o
   9   6   1          5.00         24.75        91.20 o
  10   6   1         19.78         50.45       101.23 o
  -9   7   1         26.24        110.19       141.91 o
  -8   7   1        149.89        227.91        91.33 o
  -7   7   1        224.78        255.06        68.52 o
  -6   7   1        710.08        674.61        81.31 o
  -5   7   1        489.73        597.80        68.45 o
  -4   7   1        137.40         75.98        54.15 o
  -3   7   1       1916.99       1864.90        64.45 o
  -2   7   1       4100.17       3814.31        74.65 o
  -1   7   1      10005.11       9931.31       127.63 o
   0   7   1        256.10        235.75        47.43 o
   1   7   1         84.64         64.65        46.06 o
   2   7   1       1023.97        950.84        77.75 o
   3   7   1       9818.03       8792.12       142.76 o
   4   7   1        443.17        460.50        73.24 o
   5   7   1          5.23         12.80        58.72 o
   6   7   1        236.39        262.86        75.18 o
   7   7   1       2069.88       2031.29       110.46 o
   8   7   1          0.43        -27.58        77.76 o
   9   7   1        171.84        195.38        97.67 o
  -8   8   1        179.98        239.90       168.27 o
  -7   8   1        887.38        888.33       119.11 o
  -6   8   1        218.21        292.62        71.11 o
  -5   8   1         10.20          0.29        55.29 o
  -4   8   1        353.01        330.34        62.81 o
  -3   8   1        121.24        161.10        63.15 o
  -2   8   1         12.04         23.42        55.81 o
  -1   8   1       3534.64       3419.08        96.50 o
   0   8   1         36.69         58.07        51.21 o
   1   8   1         26.45         15.91        50.00 o
   2   8   1        227.60        214.33        67.00 o
   3   8   1        723.80        584.59        96.15 o
   4   8   1        179.54        171.12        67.92 o
   5   8   1          0.68         16.40        67.37 o
   6   8   1          5.04         29.30        68.01 o
   7   8   1          6.80         18.88        76.51 o
   8   8   1         24.80        -13.39        85.75 o
  -7   9   1        270.71        358.70       216.44 o
  -6   9   1        167.94        261.32       177.03 o
  -5   9   1          3.21         -4.58        70.79 o
  -4   9   1         40.61         41.22        72.65 o
  -3   9   1         60.30         80.52        68.56 o
  -2   9   1          0.97        -47.34        57.63 o
  -1   9   1         15.00         22.92        57.63 o
   0   9   1        366.09        399.98        67.73 o
   1   9   1         10.61         -1.89        58.93 o
   2   9   1         56.32         15.66        62.44 o
   3   9   1        224.67        277.48        97.85 o
   4   9   1        130.69        122.62        85.85 o
   5   9   1        172.44        213.54        80.13 o
   6   9   1        179.89        158.77        94.41 o
   7   9   1         31.11         -3.65       155.91 o
  -6  10   1        101.71        293.23       180.02 o
  -5  10   1          8.42         99.60       112.95 o
  -4  10   1       1198.59       1234.65       108.19 o
  -3  10   1        207.67        250.08        77.97 o
  -2  10   1         11.10         93.37        68.54 o
  -1  10   1          2.77         74.62        59.55 o
   0  10   1        392.28        405.87        78.35 o
   1  10   1       1109.09       1106.69        93.96 o
   2  10   1          2.82         55.78        64.69 o
   3  10   1         15.85         65.97        78.92 o
   4  10   1         14.15          8.07       132.84 o
   5  10   1        594.38        579.60       181.16 o
   6  10   1         12.06         19.91       120.74 o
  -5  11   1         22.42        116.04       185.13 o
  -4  11   1         23.79        235.64       187.45 o
  -3  11   1        163.27        263.65       130.54 o
  -2  11   1        206.26        240.45        80.28 o
  -1  11   1          6.46         15.88        71.33 o
   0  11   1        106.87        110.07        80.98 o
   1  11   1         55.46        119.84        89.36 o
   2  11   1        112.64         89.68       121.44 o
   3  11   1        605.94        623.51       101.61 o
   4  11   1         81.69        195.13       104.40 o
  -2  12   1        115.64        112.17       121.34 o
  -1  12   1        345.92        387.07       146.67 o
   0  12   1          7.41         95.58       151.71 o
   1  12   1        264.64        335.54       151.91 o
   2  12   1         61.92        164.53       128.29 o
  -2 -11   2        179.87        265.53       166.82 o
  -1 -11   2        376.85          7.75       185.57 o
   0 -11   2        269.05        369.25        91.53 o
   1 -11   2          5.43        -28.54       114.59 o
   2 -11   2          4.97         48.29       187.40 o
   3 -11   2        715.94        695.61       183.91 o
  -4 -10   2         83.46        149.65       131.00 o
  -3 -10   2          6.21        108.07       115.79 o
  -2 -10   2        196.13        299.63        85.06 o
  -1 -10   2       1613.16       1660.54       109.53 o
   0 -10   2        430.65        512.41        80.16 o
   1 -10   2        188.22        204.97        75.12 o
   2 -10   2        317.75        250.27       146.98 o
   3 -10   2        624.87        586.79       168.86 o
   4 -10   2       1106.08       1407.05       182.89 o
   5 -10   2          2.50        217.66       224.72 o
  -6  -9   2        225.47        208.96        93.00 o
  -5  -9   2        719.86        705.42       118.84 o
  -4  -9   2        269.53        272.50        86.96 o
  -3  -9   2        254.29        178.44        78.33 o
  -2  -9   2        244.36        265.17       111.24 o
  -1  -9   2        278.76        312.73        69.89 o
   0  -9   2        271.65        335.61        69.13 o
   1  -9   2        491.65        512.72        74.17 o
   2  -9   2       1270.23       1335.80        88.46 o
   3  -9   2         35.94        161.67        97.60 o
   4  -9   2          2.86         48.36        97.86 o
   5  -9   2         18.23        167.84       113.06 o
   6  -9   2        745.99        974.96       178.29 o
   7  -9   2          6.26        174.27       291.59 o
  -7  -8   2          8.90         49.98        83.93 o
  -6  -8   2         13.77        116.56        83.96 o
  -5  -8   2          0.65         -9.25        71.88 o
  -4  -8   2        110.37         88.81        71.82 o
  -3  -8   2         15.19        -23.19        65.44 o
  -2  -8   2        409.74        530.14        80.83 o
  -1  -8   2         29.37         -7.47        89.31 o
   0  -8   2        332.04        410.55        72.11 o
   1  -8   2          7.40         77.88        52.88 o
   2  -8   2       2573.89       2481.53        86.43 o
   3  -8   2         59.03         15.21        78.50 o
   4  -8   2       1152.97       1157.89       122.15 o
   5  -8   2        101.52        144.35       101.54 o
   6  -8   2        446.28        652.92       124.96 o
   7  -8   2         37.89        309.99       117.20 o
   8  -8   2        145.02        358.96       134.02 o
  -8  -7   2         69.44        147.44       109.22 o
  -7  -7   2         82.97        156.32        88.39 o
  -6  -7   2         10.89        -24.85        82.11 o
  -5  -7   2         73.01         53.64        63.69 o
  -4  -7   2         62.19         67.08        65.93 o
  -3  -7   2        604.63        679.40        78.34 o
  -2  -7   2         51.55         23.75        53.77 o
  -1  -7   2        312.59        454.33        97.99 o
   0  -7   2        151.02        150.73        49.27 o
   1  -7   2        553.84        657.73        60.41 o
   2  -7   2        159.58        176.01        53.94 o
   3  -7   2        781.93        822.51        68.31 o
   4  -7   2          1.68        -14.77        66.20 o
   5  -7   2        272.54        330.75        82.42 o
   6  -7   2         40.61        135.83        79.44 o
   7  -7   2         28.54        128.76        96.69 o
   8  -7   2          0.20        111.89       118.47 o
   9  -7   2         48.01        250.46       136.45 o
  -9  -6   2         23.25         22.34       107.20 o
  -8  -6   2         92.55         73.96        88.55 o
  -7  -6   2          5.00         48.56        79.02 o
  -6  -6   2        252.68        270.94        72.54 o
  -5  -6   2          8.28          9.17        60.99 o
  -4  -6   2        202.97        164.65        62.82 o
  -3  -6   2        418.02        403.29        67.87 o
  -2  -6   2         98.57        136.03        55.80 o
  -1  -6   2         17.87         22.90        38.48 o
   0  -6   2          5.45        -12.41        37.58 o
   1  -6   2        270.19        304.21        39.11 o
   2  -6   2        647.43        703.34        57.05 o
   3  -6   2          1.13        -10.54        39.00 o
   4  -6   2        899.71        972.75        80.58 o
   5  -6   2        362.52        387.18        78.68 o
   6  -6   2         40.74         45.20        73.97 o
   7  -6   2          2.89         37.70        86.10 o
   8  -6   2        349.40        444.98       107.82 o
   9  -6   2        103.90        179.41       152.22 o
  -9  -5   2        372.97        480.51       104.82 o
  -8  -5   2         53.56         91.29        80.30 o
  -7  -5   2        226.73        221.91        78.53 o
  -6  -5   2          2.62          4.52        49.21 o
  -5  -5   2       2958.77       2670.67        73.96 o
  -4  -5   2         34.48         88.80        42.83 o
  -3  -5   2        375.32        413.10        46.80 o
  -2  -5   2       1148.06       1126.38        32.10 o
  -1  -5   2        258.18        289.30        32.55 o
   0  -5   2       5434.02       5442.60        68.86 o
   1  -5   2          5.06        -16.22        26.31 o
   2  -5   2        641.31        745.48        49.71 o
   3  -5   2         20.75        -10.37        27.08 o
   4  -5   2       1830.61       1701.44        55.54 o
   5  -5   2         92.90         87.16        46.29 o
   6  -5   2        139.13         63.50        69.12 o
   7  -5   2         64.85         95.47        83.33 o
   8  -5   2        514.34        528.54       104.79 o
   9  -5   2         58.84        110.52       122.49 o
  10  -5   2        116.07        268.59       136.19 o
 -10  -4   2        738.35        722.77       133.63 o
  -9  -4   2        208.55        288.74        76.42 o
  -8  -4   2        437.11        488.41        75.77 o
  -7  -4   2         64.04         34.80        55.00 o
  -6  -4   2       2181.90       2012.91        78.07 o
  -5  -4   2        410.79        439.39        54.31 o
  -4  -4   2       8634.56       7825.29       151.94 o
  -3  -4   2         22.64         62.98        32.67 o
  -2  -4   2       6794.47       6468.09        82.76 o
  -1  -4   2        100.28        110.30        23.87 o
   0  -4   2       4845.05       4895.40        59.52 o
   1  -4   2        370.36        486.52        42.72 o
   2  -4   2      11093.50      11284.20       153.71 o
   3  -4   2          0.93         -2.88        26.99 o
   4  -4   2       2048.51       1738.66        46.96 o
   5  -4   2        163.15        168.30        42.07 o
   6  -4   2       5344.09       4702.79        89.92 o
   7  -4   2       1601.85       1415.87       104.58 o
   8  -4   2        217.53        241.76        91.55 o
   9  -4   2         50.94         98.94        93.25 o
  10  -4   2        448.19        632.39       148.35 o
 -10  -3   2        243.19        344.74        93.08 o
  -9  -3   2         47.06         39.67        67.42 o
  -8  -3   2        376.69        392.51        70.00 o
  -7  -3   2        403.55        434.50        67.91 o
  -6  -3   2        996.48        902.88        62.83 o
  -5  -3   2         95.08        112.85        29.23 o
  -4  -3   2        885.80        837.53        48.75 o
  -3  -3   2       8363.33       8165.13       102.36 o
  -2  -3   2       4450.71       4428.00        77.61 o
  -1  -3   2       4724.57       4832.51        50.27 o
   0  -3   2        140.45        189.30        23.03 o
   1  -3   2       4143.73       4248.30        72.01 o
   2  -3   2        777.32        727.39        28.38 o
   3  -3   2        986.84        819.66        31.57 o
   4  -3   2          0.33          7.67        20.78 o
   5  -3   2         35.90         21.69        33.26 o
   6  -3   2          1.45        -18.28        37.86 o
   7  -3   2       2435.79       2187.87        82.69 o
   8  -3   2         19.90         -3.74        77.66 o
   9  -3   2         12.89         73.47        88.21 o
  10  -3   2         19.35        120.94        95.78 o
  11  -3   2        492.34        648.98       136.12 o
 -10  -2   2         10.33         62.33        83.40 o
  -9  -2   2        211.93        275.24        80.74 o
  -8  -2   2        128.63        124.42        63.56 o
  -7  -2   2       2365.58       2143.30        88.11 o
  -6  -2   2         51.30          3.11        33.48 o
  -5  -2   2        580.87        675.35        42.78 o
  -4  -2   2       1161.29       1078.06        35.33 o
  -3  -2   2        571.18        533.31        43.17 o
  -2  -2   2       2677.95       2690.59        51.52 o
  -1  -2   2        415.01        449.85        40.10 o
   0  -2   2       2002.14       2211.99        34.87 o
   1  -2   2       2752.25       2942.91        55.73 o
   2  -2   2       2264.86       2267.16        39.46 o
   3  -2   2        317.37        420.43        24.12 o
   4  -2   2       1307.91       1340.69        26.97 o
   5  -2   2        212.90        256.49        34.41 o
   6  -2   2       1233.17       1051.36        46.97 o
   7  -2   2        239.83        243.19        43.75 o
   8  -2   2        418.23        447.84        65.38 o
   9  -2   2          1.02         26.67        78.15 o
  10  -2   2        752.74        788.71       126.35 o
  11  -2   2        109.09        196.60       118.17 o
 -11  -1   2        511.78        554.85        98.06 o
 -10  -1   2         33.17        100.62        93.60 o
  -9  -1   2         26.19         64.80       167.58 o
  -8  -1   2         10.29         50.22        50.32 o
  -7  -1   2        123.02         75.23        48.19 o
  -6  -1   2         35.09         39.20        40.30 o
  -5  -1   2        108.21        102.39        34.81 o
  -4  -1   2         72.21         84.61        24.43 o
  -3  -1   2         25.69         25.92        20.81 o
  -2  -1   2       3706.31       4135.32        45.72 o
  -1  -1   2        555.13        620.11        21.05 o
   0  -1   2      14120.78      15944.04       122.79 o
   1  -1   2          0.44          0.15        11.65 o
   2  -1   2      25710.65      27950.70       161.18 o
   3  -1   2          0.11        -14.59        14.59 o
   4  -1   2        667.27        587.67        29.10 o
   5  -1   2         45.52         25.51        28.23 o
   6  -1   2       1524.10       1444.96        38.79 o
   7  -1   2         11.64         12.07        36.01 o
   8  -1   2         68.94         98.35        56.36 o
   9  -1   2        301.43        342.90        64.24 o
  10  -1   2         27.06        126.00        84.00 o
  11  -1   2          4.66        124.77        92.12 o
 -11   0   2          0.33         57.66        79.92 o
 -10   0   2         13.02         98.92        76.42 o
  -9   0   2        152.04        258.04        67.38 o
  -8   0   2         30.68        -43.34        61.79 o
  -7   0   2         28.63         44.59        51.58 o
  -6   0   2       1209.83       1081.17        54.13 o
  -5   0   2          1.59          6.57        19.69 o
  -4   0   2         43.27         27.70        20.90 o
  -3   0   2       1250.93       1195.21        30.33 o
  -2   0   2       4546.10       4886.16        47.49 o
  -1   0   2          4.39          5.42        12.46 o
   0   0   2      14971.58      17060.75        95.64 o
   1   0   2       1047.65       1032.87        15.69 o
   2   0   2       3215.20       3649.97        49.52 o
   3   0   2       1404.59       1393.28        28.35 o
   4   0   2       1022.06       1095.49        28.62 o
   5   0   2       2175.09       1989.32        57.35 o
   6   0   2        104.02        111.06        29.24 o
   7   0   2        195.88        146.21        39.72 o
   8   0   2        179.54        121.46        56.10 o
   9   0   2         38.61         51.30        55.48 o
  10   0   2          3.13         90.81        62.86 o
  11   0   2         73.54        212.16        88.77 o
 -11   1   2          0.16          4.86        75.58 o
 -10   1   2         31.29        143.45        67.23 o
  -9   1   2        322.40        434.34        74.78 o
  -8   1   2        306.23        314.67        66.28 o
  -7   1   2         12.16        -34.61        51.92 o
  -6   1   2         23.15        -18.14        38.76 o
  -5   1   2       4695.78       4530.49        85.53 o
  -4   1   2        101.59        121.56        31.28 o
  -3   1   2       1717.49       1769.32        47.28 o
  -2   1   2          4.60        -10.37        14.87 o
  -1   1   2       6628.61       7732.12       126.09 o
   0   1   2        674.61        796.67        17.82 o
   1   1   2       4275.58       5379.60        41.14 o
   2   1   2        829.49        911.86        21.86 o
   3   1   2      18563.18      19783.38       208.99 o
   4   1   2         11.06          6.21        17.47 o
   5   1   2       5102.78       4774.04        73.14 o
   6   1   2         58.26         84.04        28.58 o
   7   1   2       4087.84       3763.44        69.08 o
   8   1   2         71.68          4.74        50.69 o
   9   1   2         12.89          7.19        54.67 o
  10   1   2         48.44        137.20        62.48 o
  11   1   2       1085.93       1337.09       141.73 o
 -11   2   2         45.25        152.64        87.90 o
 -10   2   2        123.68        205.43        68.84 o
  -9   2   2          1.99         36.17        59.49 o
  -8   2   2        410.31        424.21        71.57 o
  -7   2   2       2885.22       2553.43        94.63 o
  -6   2   2        317.89        380.53        44.28 o
  -5   2   2        278.59        298.69        36.43 o
  -4   2   2        633.99        664.68        37.15 o
  -3   2   2       2469.07       2461.25        37.75 o
  -2   2   2        328.11        397.05        25.77 o
  -1   2   2      15634.38      17374.79       131.20 o
   0   2   2       3282.71       3565.21        40.50 o
   1   2   2        151.20        130.70        15.91 o
   2   2   2       4671.72       4834.37        46.53 o
   3   2   2       4041.72       4127.55        48.60 o
   4   2   2        431.46        461.38        26.63 o
   5   2   2        345.98        444.36        36.83 o
   6   2   2       1903.61       1838.29        51.06 o
   7   2   2       1432.26       1379.82        61.04 o
   8   2   2        169.55        179.40        56.10 o
   9   2   2         56.22        156.59        74.04 o
  10   2   2          0.27         79.23        58.61 o
  11   2   2         32.64        127.47        71.89 o
 -11   3   2        777.10        720.28       106.69 o
 -10   3   2          0.66        122.77        78.12 o
  -9   3   2         69.91        147.28        68.10 o
  -8   3   2         31.12         -4.96        58.05 o
  -7   3   2       3742.49       3340.39       115.18 o
  -6   3   2       3971.91       3599.95        97.41 o
  -5   3   2        285.01        307.11        26.59 o
  -4   3   2        442.97        463.85        34.90 o
  -3   3   2       1217.02       1294.28        33.80 o
  -2   3   2       1910.12       1887.26        37.79 o
  -1   3   2        650.43        652.72        28.15 o
   0   3   2        419.84        453.37        27.49 o
   1   3   2          9.82        -21.22        21.22 o
   2   3   2        103.07         74.99        24.17 o
   3   3   2         59.21         73.64        22.19 o
   4   3   2       1788.37       1813.26        49.86 o
   5   3   2         27.13         23.58        27.69 o
   6   3   2        744.86        759.81        53.79 o
   7   3   2        163.06        144.34        42.65 o
   8   3   2        205.78        284.70        52.15 o
   9   3   2        440.67        538.37       107.42 o
  10   3   2        237.20        280.06        90.06 o
  11   3   2          4.40         87.15        73.83 o
 -10   4   2        432.13        446.03        84.24 o
  -9   4   2         20.77          1.04        61.10 o
  -8   4   2        353.74        404.33        74.28 o
  -7   4   2         55.84         15.53        62.83 o
  -6   4   2       3934.66       3568.15       101.47 o
  -5   4   2          6.09        -21.26        21.26 o
  -4   4   2       8019.99       8011.30        98.36 o
  -3   4   2         20.86         34.49        23.23 o
  -2   4   2       2894.92       3074.50        49.29 o
  -1   4   2         22.71         18.07        21.52 o
   0   4   2       4569.68       4600.11        54.13 o
   1   4   2        150.68        113.73        21.71 o
   2   4   2        957.87       1011.49        30.24 o
   3   4   2       1171.76       1194.19        35.79 o
   4   4   2       3503.57       3555.78        71.91 o
   5   4   2       3672.04       3503.44        62.97 o
   6   4   2        101.53         60.06        38.22 o
   7   4   2       1013.15        981.60        57.53 o
   8   4   2          0.05         23.38        56.34 o
   9   4   2        963.04        907.49        78.96 o
  10   4   2          3.15        162.79        75.25 o
  11   4   2          9.16        145.21       140.38 o
 -10   5   2         95.21        301.67       106.45 o
  -9   5   2        250.26        301.49        73.33 o
  -8   5   2         84.32         74.92        62.87 o
  -7   5   2         80.17         51.48        61.06 o
  -6   5   2        659.62        687.77        76.56 o
  -5   5   2        598.96        656.17        58.55 o
  -4   5   2         13.35          2.11        28.12 o
  -3   5   2        623.75        641.00        36.63 o
  -2   5   2        693.90        713.05        43.43 o
  -1   5   2        144.87        177.85        28.06 o
   0   5   2        113.82        131.46        24.91 o
   1   5   2       1243.10       1094.49        28.53 o
   2   5   2        823.03        793.38        33.22 o
   3   5   2       1118.12       1062.13        53.33 o
   4   5   2        640.80        662.92        41.73 o
   5   5   2       1375.52       1218.75        56.32 o
   6   5   2        217.07        208.17        49.37 o
   7   5   2         50.09         35.02        49.69 o
   8   5   2        318.38        337.88        78.25 o
   9   5   2         72.78         98.53        64.82 o
  10   5   2        325.99        298.46       103.04 o
 -10   6   2        159.52        275.54       102.42 o
  -9   6   2         28.00         47.52        69.75 o
  -8   6   2         71.50         69.90        65.01 o
  -7   6   2         82.36         53.52        65.72 o
  -6   6   2        352.60        368.27        72.26 o
  -5   6   2         11.04        -36.95        52.97 o
  -4   6   2       1147.28       1065.55        65.05 o
  -3   6   2        174.05        187.34        37.02 o
  -2   6   2       2516.89       2395.88        55.76 o
  -1   6   2         55.56         48.52        28.84 o
   0   6   2       1753.87       1669.68        40.34 o
   1   6   2        613.12        735.76        57.50 o
   2   6   2       3832.30       3752.18       102.29 o
   3   6   2        133.89        164.44        30.93 o
   4   6   2       1017.45        897.21        60.15 o
   5   6   2        487.14        522.60        66.89 o
   6   6   2         54.51         26.94        61.75 o
   7   6   2         53.14         75.74        63.12 o
   8   6   2       1373.55       1381.25       100.79 o
   9   6   2         42.41         10.24       100.60 o
  10   6   2         22.87        -24.22       104.26 o
  -9   7   2          3.95         76.14       137.76 o
  -8   7   2         59.47         21.57        85.31 o
  -7   7   2        232.11        264.80        70.67 o
  -6   7   2         52.51         96.88        64.64 o
  -5   7   2         42.41         44.95        57.75 o
  -4   7   2       1754.93       1611.88        77.67 o
  -3   7   2        442.62        459.16        60.32 o
  -2   7   2       3386.16       3248.70        79.82 o
  -1   7   2        664.67        644.13        48.25 o
   0   7   2        327.07        385.61        59.91 o
   1   7   2        194.77        148.67        51.11 o
   2   7   2       1024.39       1112.93        65.65 o
   3   7   2          0.96         28.08        60.13 o
   4   7   2        170.14        140.21        60.08 o
   5   7   2        546.20        505.43        73.15 o
   6   7   2         31.57         12.79        62.44 o
   7   7   2         66.80         70.46        69.09 o
   8   7   2        187.74        155.01        78.59 o
   9   7   2          0.11          7.70        78.73 o
  -8   8   2         16.14        172.84       100.36 o
  -7   8   2         26.58         39.95        78.05 o
  -6   8   2       2112.54       2073.19       101.33 o
  -5   8   2        111.62        135.77        59.92 o
  -4   8   2        173.95        140.04        59.16 o
  -3   8   2        183.01        165.91        60.65 o
  -2   8   2       3143.92       2978.80        91.10 o
  -1   8   2        193.24        194.01        59.67 o
   0   8   2        532.25        585.24        65.95 o
   1   8   2         64.50         -1.22        50.12 o
   2   8   2       1518.97       1402.57        74.81 o
   3   8   2        307.65        314.85        86.40 o
   4   8   2        609.53        587.27        95.78 o
   5   8   2         36.62         57.21        64.37 o
   6   8   2        159.89        136.91        75.40 o
   7   8   2         17.47         -0.95        69.23 o
   8   8   2         47.86          2.45        77.10 o
  -8   9   2        278.36        526.54       151.38 o
  -7   9   2        202.72        327.75       202.15 o
  -6   9   2        525.65        483.71       129.39 o
  -5   9   2        424.48        393.61        89.06 o
  -4   9   2        511.83        517.70        84.14 o
  -3   9   2       1704.84       1495.74        85.22 o
  -2   9   2        420.51        459.62        70.10 o
  -1   9   2         87.37        121.04        60.26 o
   0   9   2        469.14        510.23        69.59 o
   1   9   2       4656.19       4278.25       107.23 o
   2   9   2        157.86        228.95        67.66 o
   3   9   2        307.64        250.49        72.54 o
   4   9   2          4.42         -8.22        84.03 o
   5   9   2       2117.98       2091.29       134.03 o
   6   9   2          0.22         39.27        78.94 o
   7   9   2          7.11         18.51        82.82 o
   8   9   2         97.78         74.80        96.35 o
  -6  10   2         52.50        236.41       218.06 o
  -5  10   2          2.75         27.75       105.33 o
  -4  10   2        185.56        114.04        87.10 o
  -3  10   2        410.33        397.10        86.68 o
  -2  10   2          6.31         39.92        66.75 o
  -1  10   2        275.53        367.66        73.25 o
   0  10   2         89.78        169.31        63.18 o
   1  10   2        361.69        344.12        76.80 o
   2  10   2        223.59        156.79        72.89 o
   3  10   2        100.38        134.97        71.32 o
   4  10   2         78.32        130.50        78.15 o
   5  10   2          0.99         34.22       173.62 o
   6  10   2        298.41        132.37       163.47 o
  -5  11   2         12.65        233.13       224.05 o
  -4  11   2        263.03        216.59       115.71 o
  -3  11   2         39.54         65.98        80.16 o
  -2  11   2         26.36         88.53        78.89 o
  -1  11   2        221.61        214.94        81.84 o
   0  11   2          2.68         72.64        70.65 o
   1  11   2        217.42        276.87        82.07 o
   2  11   2        121.18        151.79        76.72 o
   3  11   2        494.33        623.34        90.61 o
   4  11   2         61.23        270.99       103.34 o
   5  11   2        124.49        174.44       138.94 o
  -3  12   2         16.70         96.09       122.44 o
  -2  12   2        345.52        413.39       113.08 o
  -1  12   2        414.70        568.07       180.53 o
   0  12   2          8.17         63.92        79.74 o
   1  12   2        428.98        525.90       101.94 o
   2  12   2         48.59        154.89        82.26 o
   3  12   2        903.08        511.11       235.58 o
  -4 -10   3        123.60        -19.91       109.79 o
  -3 -10   3         13.20         38.17       125.59 o
  -2 -10   3         70.67        172.19       126.56 o
  -1 -10   3         17.27         62.27       133.15 o
   0 -10   3       1066.95        972.85       145.53 o
   1 -10   3          2.74         13.50       124.99 o
   2 -10   3        200.93        224.12       146.15 o
   3 -10   3         29.17          8.32       133.20 o
   4 -10   3        622.59        696.85       177.81 o
  -5  -9   3        342.17        317.68        90.46 o
  -4  -9   3        286.11        310.24        89.64 o
  -3  -9   3        476.41        469.14        95.54 o
  -2  -9   3        122.97        103.51       109.76 o
  -1  -9   3        477.14        534.00        80.09 o
   0  -9   3        105.07        145.43        80.25 o
   1  -9   3       1702.10       1613.51       144.62 o
   2  -9   3        233.20        214.34       109.88 o
   3  -9   3        641.88        662.24       112.77 o
   4  -9   3         20.23         90.07       112.07 o
   5  -9   3        687.86        983.96       175.64 o
   6  -9   3          0.24        248.48       167.88 o
  -7  -8   3        652.10        744.12       199.06 o
  -6  -8   3        144.30        196.19        89.26 o
  -5  -8   3          4.98         13.96        75.64 o
  -4  -8   3        216.69        239.93        83.09 o
  -3  -8   3       1552.09       1444.47       101.43 o
  -2  -8   3        591.24        628.16        84.47 o
  -1  -8   3          0.46        -36.88        84.71 o
   0  -8   3        257.50        223.16        65.48 o
   1  -8   3       2505.56       2309.42        98.54 o
   2  -8   3       2771.69       2744.94       115.90 o
   3  -8   3        218.57        284.17       100.69 o
   4  -8   3          4.62         61.02        96.64 o
   5  -8   3         76.58        186.16       120.64 o
   6  -8   3       2372.30       2151.74       139.05 o
   7  -8   3        246.28        406.37       273.61 o
  -8  -7   3        101.91        181.31       100.89 o
  -7  -7   3        861.47        890.66       114.63 o
  -6  -7   3        123.25         90.29        80.10 o
  -5  -7   3          2.69         41.13        71.17 o
  -4  -7   3        121.66         94.32        65.90 o
  -3  -7   3        837.73        802.97        84.05 o
  -2  -7   3         99.65         89.89        65.89 o
  -1  -7   3         25.59        -26.87        62.10 o
   0  -7   3         20.24         21.58        78.22 o
   1  -7   3         55.17         61.09        46.95 o
   2  -7   3        198.21        233.55        55.88 o
   3  -7   3         44.77         52.84        60.02 o
   4  -7   3         97.26        127.02        91.46 o
   5  -7   3          6.08         38.20        72.29 o
   6  -7   3          2.90         46.88        77.77 o
   7  -7   3         37.87        172.79       101.13 o
   8  -7   3         53.02        206.43       118.25 o
  -8  -6   3         16.18         -9.67        89.58 o
  -7  -6   3         16.50        -29.10        81.33 o
  -6  -6   3          2.45          4.71        61.57 o
  -5  -6   3         73.64        102.83        66.64 o
  -4  -6   3        103.06        181.10        62.85 o
  -3  -6   3        205.62        210.71        65.23 o
  -2  -6   3        392.28        452.22        69.28 o
  -1  -6   3         60.74         -7.02        53.29 o
   0  -6   3        287.91        371.27        51.79 o
   1  -6   3        373.12        357.40        41.96 o
   2  -6   3       3019.88       2781.24        76.18 o
   3  -6   3        220.20        225.08        49.55 o
   4  -6   3        344.88        406.17        78.44 o
   5  -6   3        410.09        451.03        85.11 o
   6  -6   3        256.01        322.71        79.48 o
   7  -6   3        169.04        226.79        96.71 o
   8  -6   3         56.27        181.72       125.05 o
   9  -6   3        175.77        408.88       132.47 o
  -9  -5   3         59.44        140.15        99.69 o
  -8  -5   3         25.09        105.23        89.42 o
  -7  -5   3         87.76         93.62        78.01 o
  -6  -5   3         31.42         10.03        62.13 o
  -5  -5   3       2162.63       1826.05        94.77 o
  -4  -5   3        102.94         88.39        47.82 o
  -3  -5   3        196.10        212.30        46.49 o
  -2  -5   3        507.37        550.87        51.73 o
  -1  -5   3       1336.85       1236.20        58.76 o
   0  -5   3        284.12        342.26        37.25 o
   1  -5   3        775.79        703.94        48.79 o
   2  -5   3         26.17         50.50        32.06 o
   3  -5   3         12.45        -17.14        32.39 o
   4  -5   3        123.78        116.80        38.11 o
   5  -5   3       1772.41       1583.23        88.34 o
   6  -5   3          3.12        -13.52        67.77 o
   7  -5   3        478.41        570.22        81.67 o
   8  -5   3         25.99         92.65        90.61 o
   9  -5   3        182.59        289.51       119.75 o
  10  -5   3         35.10        156.99       120.02 o
 -10  -4   3         74.92        118.56       110.45 o
  -9  -4   3         42.72         48.01       115.71 o
  -8  -4   3         35.71        107.37        67.63 o
  -7  -4   3        307.64        311.59        68.44 o
  -6  -4   3         23.77         29.05        53.78 o
  -5  -4   3       1640.68       1480.49        70.44 o
  -4  -4   3         24.35         -9.50        42.35 o
  -3  -4   3        149.50         91.38        48.19 o
  -2  -4   3          5.46         -1.70        33.31 o
  -1  -4   3        568.46        555.18        49.53 o
   0  -4   3        177.02        187.14        27.10 o
   1  -4   3        793.74        820.99        47.13 o
   2  -4   3       2112.88       2079.58        52.25 o
   3  -4   3         10.54        -18.01        18.01 o
   4  -4   3        225.10        308.77        34.95 o
   5  -4   3         59.66         -0.90        57.88 o
   6  -4   3       2731.75       2552.55        97.55 o
   7  -4   3        470.50        538.46        80.61 o
   8  -4   3         26.78         78.76        85.25 o
   9  -4   3          3.16         37.90        90.85 o
  10  -4   3        189.86        369.35       166.16 o
 -10  -3   3          0.30        147.76        88.26 o
  -9  -3   3          5.59         39.80        68.06 o
  -8  -3   3         88.36         95.07        65.45 o
  -7  -3   3        288.26        295.82        67.12 o
  -6  -3   3        383.27        415.51        58.91 o
  -5  -3   3         80.86         71.03        46.05 o
  -4  -3   3         12.80         -4.73        36.61 o
  -3  -3   3       1116.90       1184.56        50.36 o
  -2  -3   3       5573.62       5389.45        93.98 o
  -1  -3   3        212.52        288.19        25.66 o
   0  -3   3        266.30        347.02        28.53 o
   1  -3   3        123.07        148.31        23.97 o
   2  -3   3       7217.94       7481.47       144.87 o
   3  -3   3        193.61        210.08        25.20 o
   4  -3   3        583.82        648.82        48.93 o
   5  -3   3         70.70         55.69        32.59 o
   6  -3   3       3006.42       2745.39        92.32 o
   7  -3   3        693.82        861.22        83.26 o
   8  -3   3        132.63        126.39        82.71 o
   9  -3   3         27.75         35.83        83.44 o
  10  -3   3        208.88        307.12       103.21 o
  11  -3   3        259.18        555.88       182.14 o
 -10  -2   3        354.54        438.23        97.00 o
  -9  -2   3          0.31        -14.40        74.41 o
  -8  -2   3        620.38        703.14        82.01 o
  -7  -2   3         84.97         86.81        59.33 o
  -6  -2   3       5941.61       5305.15       113.37 o
  -5  -2   3         81.67         87.09        32.27 o
  -4  -2   3       2671.88       2631.11        48.91 o
  -3  -2   3         23.70         37.90        19.73 o
  -2  -2   3      11785.88      11356.48        93.15 o
  -1  -2   3        206.32        269.66        29.77 o
   0  -2   3      12598.61      13796.61       149.89 o
   1  -2   3        446.42        522.19        40.38 o
   2  -2   3       5329.24       5244.78        70.75 o
   3  -2   3        442.77        471.73        42.09 o
   4  -2   3       4064.34       3787.51        46.73 o
   5  -2   3        104.35         75.84        19.47 o
   6  -2   3        687.77        710.39        52.01 o
   7  -2   3        422.90        404.46        60.84 o
   8  -2   3        338.30        339.26        88.82 o
   9  -2   3        483.78        492.25        99.95 o
  10  -2   3         59.08        172.17        95.68 o
  11  -2   3          3.64        165.96       137.35 o
 -10  -1   3        168.25        226.43        97.54 o
  -9  -1   3         73.73         56.97        86.23 o
  -8  -1   3         62.37         74.47        62.91 o
  -7  -1   3         52.62         40.16        59.29 o
  -6  -1   3        631.98        718.58        52.55 o
  -5  -1   3       1023.53        949.88        43.95 o
  -4  -1   3        134.26        147.40        27.98 o
  -3  -1   3        271.71        376.24        30.63 o
  -2  -1   3         17.57         -4.51        21.72 o
  -1  -1   3       2442.74       2470.78        39.10 o
   0  -1   3       2606.06       2854.23        46.10 o
   1  -1   3       4036.38       4473.52        42.69 o
   2  -1   3        466.82        471.20        45.32 o
   3  -1   3         83.10        109.40        13.66 o
   4  -1   3        377.25        446.98        28.10 o
   5  -1   3       6139.46       5710.76        79.89 o
   6  -1   3        123.59        114.42        33.87 o
   7  -1   3       1282.07       1103.93        64.75 o
   8  -1   3          1.46        -25.69        71.62 o
   9  -1   3        446.78        515.50        95.71 o
  10  -1   3        281.06        327.49        95.28 o
  11  -1   3         51.56        222.87       134.57 o
 -11   0   3         26.32        155.00        97.23 o
 -10   0   3         23.27         71.66        76.14 o
  -9   0   3        916.76        989.13       124.05 o
  -8   0   3         69.55        141.82        63.27 o
  -7   0   3        239.84        272.87        54.09 o
  -6   0   3        518.22        537.29        54.12 o
  -5   0   3       1643.40       1583.18        39.04 o
  -4   0   3       1663.87       1606.09        38.47 o
  -3   0   3      11433.98      12159.74       112.95 o
  -2   0   3        662.34        625.07        28.79 o
  -1   0   3          8.34         11.13        18.47 o
   0   0   3      21377.52      23931.57       124.85 o
   1   0   3        474.38        485.98        20.74 o
   2   0   3       3253.80       3406.88        36.99 o
   3   0   3       2214.06       2248.63        38.15 o
   4   0   3       4882.72       4788.51        52.90 o
   5   0   3         11.05          3.84        19.86 o
   6   0   3       1217.52       1139.88        47.72 o
   7   0   3        156.73        137.88        49.57 o
   8   0   3        537.84        501.00        62.94 o
   9   0   3        117.69         93.97        76.51 o
  10   0   3        379.33        460.63        97.24 o
  11   0   3         56.37        217.47        89.49 o
 -11   1   3         17.74        170.36        88.40 o
 -10   1   3          3.08        115.27        78.75 o
  -9   1   3        195.76        277.13        67.99 o
  -8   1   3          1.56         61.82        61.30 o
  -7   1   3          1.72        -29.79        46.59 o
  -6   1   3        129.17        174.31        50.50 o
  -5   1   3        446.20        588.73        52.80 o
  -4   1   3        247.59        281.80        34.08 o
  -3   1   3         29.40         21.25        17.38 o
  -2   1   3       1672.45       1963.94        36.42 o
  -1   1   3        132.22        174.09        20.14 o
   0   1   3       3809.26       4444.76        36.30 o
   1   1   3        462.91        483.69        18.48 o
   2   1   3       4401.42       4621.33        78.60 o
   3   1   3        188.49        220.12        21.77 o
   4   1   3        140.81        199.95        23.43 o
   5   1   3        151.07        173.98        23.55 o
   6   1   3        188.26        228.51        37.98 o
   7   1   3       1341.67       1113.90        60.57 o
   8   1   3         49.13         69.05        54.57 o
   9   1   3          5.74          7.82        51.19 o
  10   1   3         21.45        112.44        82.17 o
  11   1   3        295.07        537.39       110.58 o
 -11   2   3          3.03          1.29        81.47 o
 -10   2   3          9.14        102.49        68.53 o
  -9   2   3          1.61         48.84        62.33 o
  -8   2   3          6.81         24.33        58.96 o
  -7   2   3          5.58        -31.24        55.54 o
  -6   2   3       1436.61       1300.48        58.64 o
  -5   2   3         85.71         73.75        35.33 o
  -4   2   3       1652.42       1728.59        50.08 o
  -3   2   3       1171.99       1170.67        39.83 o
  -2   2   3       4080.80       3984.30        48.46 o
  -1   2   3        526.46        553.22        29.07 o
   0   2   3       2354.66       2566.70        33.57 o
   1   2   3       6365.79       7148.58        68.14 o
   2   2   3        248.76        247.36        23.76 o
   3   2   3       4877.32       4818.70        52.82 o
   4   2   3        239.26        332.23        27.79 o
   5   2   3         80.67        116.43        25.61 o
   6   2   3         29.16         29.11        37.27 o
   7   2   3       1527.01       1372.13        56.70 o
   8   2   3          0.75         17.60        56.26 o
   9   2   3          8.32         78.52        56.15 o
  10   2   3          1.53         -3.17        56.72 o
  11   2   3        113.34        296.68       115.59 o
 -10   3   3         85.16        120.60        68.16 o
  -9   3   3         23.42        101.48        66.90 o
  -8   3   3         31.74         17.00        60.57 o
  -7   3   3       2953.36       2740.31       100.00 o
  -6   3   3       4129.95       3816.01       102.08 o
  -5   3   3       1405.31       1323.52        50.36 o
  -4   3   3         35.06         26.21        25.03 o
  -3   3   3       7137.61       7177.42        70.29 o
  -2   3   3       1792.75       1787.00        38.22 o
  -1   3   3      17060.98      18300.55       236.06 o
   0   3   3       3199.86       3414.53        51.30 o
   1   3   3       8015.18       8717.43        76.74 o
   2   3   3       1942.80       1989.86        40.63 o
   3   3   3       7043.58       6938.05        73.22 o
   4   3   3          3.04         -8.93        20.20 o
   5   3   3       4531.30       4331.19        64.21 o
   6   3   3         68.11         66.99        36.77 o
   7   3   3        557.86        641.21        57.70 o
   8   3   3         62.39         73.68        46.29 o
   9   3   3       1730.42       1666.61        94.28 o
  10   3   3        145.68        177.11        71.31 o
  11   3   3         37.35        138.78        80.40 o
 -10   4   3         54.06        160.31        82.18 o
  -9   4   3         71.14        121.48        70.07 o
  -8   4   3         59.50         48.75        63.51 o
  -7   4   3        359.40        320.38        69.54 o
  -6   4   3         39.46         21.41        57.44 o
  -5   4   3       2145.28       1943.08        48.63 o
  -4   4   3         87.81        138.51        30.36 o
  -3   4   3       2233.10       2209.09        52.55 o
  -2   4   3          4.15        -10.61        22.04 o
  -1   4   3       2398.17       2573.34        46.81 o
   0   4   3       1478.46       1406.09        36.40 o
   1   4   3       1899.56       1879.97        41.99 o
   2   4   3       3165.55       3549.07        53.29 o
   3   4   3         72.05         63.12        30.82 o
   4   4   3       1430.69       1478.11        50.99 o
   5   4   3       1257.02       1228.52        53.64 o
   6   4   3        261.26        295.89        47.55 o
   7   4   3         39.06         42.08        41.36 o
   8   4   3         61.25         87.36        46.06 o
   9   4   3         10.20         55.75        60.50 o
  10   4   3        832.81        679.16       129.54 o
  11   4   3         10.12         74.54        83.85 o
 -10   5   3          0.15         89.30        99.81 o
  -9   5   3        388.51        450.35        81.26 o
  -8   5   3        476.63        418.60        76.12 o
  -7   5   3          4.21         13.19        63.55 o
  -6   5   3        552.45        616.66        79.32 o
  -5   5   3         60.27         33.18        46.68 o
  -4   5   3       3481.63       3403.09        69.70 o
  -3   5   3         67.47         72.23        30.24 o
  -2   5   3        140.38        189.92        31.59 o
  -1   5   3        175.11        186.26        30.62 o
   0   5   3       3378.09       3440.88        54.73 o
   1   5   3       1244.79       1262.59        38.61 o
   2   5   3        627.30        744.62        33.40 o
   3   5   3         51.83         62.65        32.01 o
   4   5   3          4.98        -10.94        36.09 o
   5   5   3       1344.91       1240.86        57.76 o
   6   5   3          0.52        -18.22        44.89 o
   7   5   3        203.72        246.27        56.18 o
   8   5   3         30.01         51.42        53.33 o
   9   5   3        571.80        571.17        78.68 o
  10   5   3         31.55         95.26        93.27 o
 -10   6   3          8.49        114.23       104.40 o
  -9   6   3          1.57         64.22        69.94 o
  -8   6   3        868.69        831.83        89.90 o
  -7   6   3          3.90         11.52        62.71 o
  -6   6   3         10.53         42.73        66.61 o
  -5   6   3          3.31        -49.47        49.47 o
  -4   6   3        775.87        756.55        48.76 o
  -3   6   3        112.39        115.81        36.95 o
  -2   6   3       1487.28       1466.46        50.10 o
  -1   6   3        220.63        215.78        32.98 o
   0   6   3        114.12        138.67        30.11 o
   1   6   3        436.86        501.90        40.31 o
   2   6   3        716.39        644.07        42.64 o
   3   6   3       3536.59       3559.78        68.27 o
   4   6   3         37.97         18.07        38.97 o
   5   6   3        549.86        577.39        58.65 o
   6   6   3         30.68         12.48        59.59 o
   7   6   3        681.26        739.18        81.29 o
   8   6   3         16.07         52.43        67.98 o
   9   6   3          4.03         31.59        75.75 o
  10   6   3          4.06         58.56        96.69 o
  -9   7   3          0.12         40.73        81.38 o
  -8   7   3         93.92        102.71        70.55 o
  -7   7   3        406.44        353.44        77.29 o
  -6   7   3          9.58         64.98        66.18 o
  -5   7   3         31.70        -33.07        56.78 o
  -4   7   3        741.13        761.09        55.00 o
  -3   7   3        193.28        193.60        44.91 o
  -2   7   3        252.11        220.39        44.24 o
  -1   7   3       3801.23       3564.91        69.08 o
   0   7   3        247.62        258.33        34.95 o
   1   7   3       1051.72       1059.17        58.95 o
   2   7   3        747.82        760.90        56.22 o
   3   7   3       4144.86       3740.07        97.32 o
   4   7   3        929.27        853.50        88.53 o
   5   7   3        325.17        265.61        68.02 o
   6   7   3          0.29        -21.45        59.36 o
   7   7   3        336.46        330.26        78.14 o
   8   7   3        314.81        307.73        83.08 o
   9   7   3          4.63         59.30        83.10 o
  -8   8   3         88.25        104.84        92.23 o
  -7   8   3        159.56        135.17        73.61 o
  -6   8   3        836.95        985.02        89.52 o
  -5   8   3         27.93          0.74        58.37 o
  -4   8   3          1.27         36.66        56.69 o
  -3   8   3         26.38          4.11        51.64 o
  -2   8   3       1735.78       1632.48        92.32 o
  -1   8   3        478.77        475.24        72.75 o
   0   8   3       1474.99       1348.72        86.43 o
   1   8   3         46.94         60.65        50.17 o
   2   8   3       2375.39       2227.23        90.33 o
   3   8   3         76.77         77.09        53.68 o
   4   8   3       1824.44       1637.43       110.98 o
   5   8   3         28.40        -21.61        77.06 o
   6   8   3        554.93        637.40        87.27 o
   7   8   3          0.69         34.96        75.09 o
   8   8   3        123.05        113.17        82.43 o
   9   8   3          0.02         75.60        86.66 o
  -8   9   3         23.75        158.94       102.38 o
  -7   9   3        106.02        142.91       127.96 o
  -6   9   3          2.84        -39.83        90.54 o
  -5   9   3        182.73        207.36        86.41 o
  -4   9   3        258.57        295.79        83.42 o
  -3   9   3        369.25        422.52        69.33 o
  -2   9   3        165.59        184.84        77.20 o
  -1   9   3        251.37        286.86        73.58 o
   0   9   3          2.59         18.91        62.79 o
   1   9   3          2.66         38.19        58.84 o
   2   9   3        134.19        147.66        54.28 o
   3   9   3        403.20        446.50        74.87 o
   4   9   3        120.32        159.41        66.77 o
   5   9   3        180.52        252.55        86.99 o
   6   9   3        219.53        321.51       114.90 o
   7   9   3        191.67        152.70       128.06 o
   8   9   3         33.84         12.64       115.85 o
  -7  10   3         42.84        218.43       332.16 o
  -6  10   3         46.85          9.37       100.22 o
  -5  10   3        134.80        138.55        86.81 o
  -4  10   3       1820.32       1676.88       123.13 o
  -3  10   3         99.12        135.99        82.33 o
  -2  10   3         99.53         49.55        69.65 o
  -1  10   3        765.15        816.34        83.80 o
   0  10   3        283.45        379.41        69.09 o
   1  10   3        201.50        257.50        67.39 o
   2  10   3        146.60        151.09        70.74 o
   3  10   3         72.27         77.55        67.54 o
   4  10   3         55.93         99.78        74.98 o
   5  10   3        155.39        162.92        84.57 o
   6  10   3          1.28         45.55       173.95 o
   7  10   3          1.04          7.88       206.68 o
  -5  11   3        192.59        160.64       126.96 o
  -4  11   3        112.00        155.96        92.79 o
  -3  11   3        632.82        649.23       136.54 o
  -2  11   3         61.26         71.20        81.20 o
  -1  11   3        363.61        473.15        77.93 o
   0  11   3        116.39        134.66        76.16 o
   1  11   3         78.22        156.47        75.69 o
   2  11   3          6.23        130.53        77.67 o
   3  11   3       1213.01       1334.95       105.24 o
   4  11   3          6.47        174.63        79.98 o
   5  11   3          2.03         80.80       125.83 o
  -3  12   3          3.84         13.72       135.88 o
  -2  12   3        678.43        700.84       129.56 o
  -1  12   3         71.55         97.80        81.82 o
   0  12   3        144.41        232.14        84.67 o
   1  12   3        215.11        290.22        84.87 o
   2  12   3         89.96        174.17        97.02 o
   3  12   3          0.08        129.06       133.95 o
  -2 -10   4         59.19         43.68       196.76 o
  -1 -10   4        156.63        162.48       151.41 o
   0 -10   4        105.43         71.92       112.51 o
   1 -10   4          1.90        -78.98       158.03 o
   2 -10   4          2.45         53.78       132.00 o
   3 -10   4          7.54        208.49       144.24 o
  -5  -9   4          4.95        -15.82       130.02 o
  -4  -9   4         22.73         31.06       108.38 o
  -3  -9   4          4.36        -31.97        77.92 o
  -2  -9   4          1.60         54.10       122.75 o
  -1  -9   4         79.60         38.73       123.66 o
   0  -9   4         32.66        -62.16       101.50 o
   1  -9   4         45.39         74.08       105.59 o
   2  -9   4        741.82        758.35       135.78 o
   3  -9   4        105.06        164.72       140.21 o
   4  -9   4         92.54        322.11       120.21 o
   5  -9   4         59.76        242.64       109.89 o
   6  -9   4        961.78       1346.48       206.75 o
  -6  -8   4        312.44        355.37       144.57 o
  -5  -8   4          5.92          5.48        80.82 o
  -4  -8   4        504.29        539.42       123.03 o
  -3  -8   4        253.10        140.08        81.95 o
  -2  -8   4        932.81       1026.64       103.01 o
  -1  -8   4          1.10         64.73        94.36 o
   0  -8   4        200.56        253.80        63.93 o
   1  -8   4        376.50        477.59       115.15 o
   2  -8   4       2588.12       2228.88       144.01 o
   3  -8   4        217.91        276.04        99.51 o
   4  -8   4          9.05        132.31       101.42 o
   5  -8   4         22.19        181.08       113.31 o
   6  -8   4        713.22        859.38       155.73 o
   7  -8   4        607.06        913.36       350.60 o
  -7  -7   4        547.20        663.50       244.08 o
  -6  -7   4        430.62        474.42       100.29 o
  -5  -7   4         95.19         97.21        77.95 o
  -4  -7   4        310.81        310.90        80.77 o
  -3  -7   4       1162.17       1147.99        94.71 o
  -2  -7   4        171.70        202.79        65.99 o
  -1  -7   4         64.89        138.57        66.11 o
   0  -7   4        274.25        221.53        96.17 o
   1  -7   4       1596.12       1534.46        85.55 o
   2  -7   4        327.77        378.91        81.74 o
   3  -7   4       1054.05       1172.66       103.61 o
   4  -7   4         49.68         74.11        70.32 o
   5  -7   4        801.83       1106.99       128.00 o
   6  -7   4         59.27        200.08        84.85 o
   7  -7   4        268.08        401.49       100.14 o
   8  -7   4         14.32        249.52       128.63 o
  -8  -6   4         27.52         33.72        95.35 o
  -7  -6   4         55.54        105.85        91.22 o
  -6  -6   4        144.53        130.82        77.67 o
  -5  -6   4       1398.19       1379.98        96.88 o
  -4  -6   4        371.08        363.64        77.42 o
  -3  -6   4         36.79         45.30        62.31 o
  -2  -6   4        241.25        296.15        67.80 o
  -1  -6   4        845.04        819.83        78.87 o
   0  -6   4       2635.52       2559.38        76.45 o
   1  -6   4         24.90         33.00        37.09 o
   2  -6   4         51.71         56.86        40.18 o
   3  -6   4          2.62          5.61        58.59 o
   4  -6   4       2835.09       2513.39       126.28 o
   5  -6   4        440.59        538.74        87.43 o
   6  -6   4         78.45         53.44        77.53 o
   7  -6   4          1.41         44.33        77.87 o
   8  -6   4       1199.48       1398.27       123.64 o
   9  -6   4          0.95        246.29       163.83 o
  -9  -5   4        264.79        307.46       113.38 o
  -8  -5   4          1.66         -7.56        88.39 o
  -7  -5   4         74.45         93.53        84.17 o
  -6  -5   4         27.10         -4.41        63.61 o
  -5  -5   4       1224.50       1135.75        89.22 o
  -4  -5   4        450.25        396.23        69.42 o
  -3  -5   4         24.58         18.88        46.88 o
  -2  -5   4        878.33        889.28        63.28 o
  -1  -5   4         70.37         57.19        34.26 o
   0  -5   4       1847.96       1658.64        53.31 o
   1  -5   4          4.54         47.39        46.52 o
   2  -5   4       1130.77       1107.54        50.01 o
   3  -5   4         46.28         18.91        50.02 o
   4  -5   4          0.79        -15.08        61.95 o
   5  -5   4        474.01        523.19        82.75 o
   6  -5   4          4.77         45.79        70.67 o
   7  -5   4        162.26        320.61        83.87 o
   8  -5   4         20.31         88.86        93.75 o
   9  -5   4        206.63        280.43       159.59 o
  -9  -4   4          0.39         43.29        93.96 o
  -8  -4   4        109.76        158.90        83.84 o
  -7  -4   4         37.08         39.47        63.33 o
  -6  -4   4        163.79        209.32        59.53 o
  -5  -4   4          4.98         20.60        47.36 o
  -4  -4   4         51.30         41.31        47.69 o
  -3  -4   4         50.44         56.39        44.10 o
  -2  -4   4        348.30        372.30        48.70 o
  -1  -4   4          2.14        -17.80        24.83 o
   0  -4   4        376.42        412.32        36.86 o
   1  -4   4         39.09         42.10        28.78 o
   2  -4   4         85.82         49.41        26.92 o
   3  -4   4          1.10          2.57        29.38 o
   4  -4   4       1638.78       1499.55        63.43 o
   5  -4   4        152.84        173.26        65.28 o
   6  -4   4        169.57        177.21        72.00 o
   7  -4   4        953.24        970.38        87.38 o
   8  -4   4        180.56        251.54        96.85 o
   9  -4   4        389.51        478.67       110.99 o
  10  -4   4        175.87        333.88       156.88 o
 -10  -3   4         17.07        170.71        91.82 o
  -9  -3   4          5.74        108.78        75.15 o
  -8  -3   4          3.10         36.13        67.99 o
  -7  -3   4        801.99        889.32        85.88 o
  -6  -3   4         99.35         69.04        57.48 o
  -5  -3   4         22.62        -16.44        46.89 o
  -4  -3   4        150.55        116.74        44.57 o
  -3  -3   4       4049.57       3681.63        76.50 o
  -2  -3   4        129.43        169.46        25.90 o
  -1  -3   4       5444.53       5308.46        72.29 o
   0  -3   4         81.07        140.55        27.80 o
   1  -3   4       5164.11       5268.80        64.26 o
   2  -3   4        202.15        189.69        24.00 o
   3  -3   4       2746.12       2407.96        44.02 o
   4  -3   4          2.80        -11.57        18.61 o
   5  -3   4          1.50         -8.65        34.78 o
   6  -3   4        211.09        235.69        66.28 o
   7  -3   4       1857.28       1671.88        88.20 o
   8  -3   4          7.76          5.83        80.26 o
   9  -3   4         72.54        112.57        91.00 o
  10  -3   4         32.63        143.93        90.97 o
 -10  -2   4         61.13        208.37        92.71 o
  -9  -2   4         80.18        142.47        92.14 o
  -8  -2   4          2.40        -43.11        62.18 o
  -7  -2   4       1204.91       1268.39        88.77 o
  -6  -2   4        116.51        115.56        57.67 o
  -5  -2   4          5.09        -37.42        40.63 o
  -4  -2   4         70.42         93.22        29.38 o
  -3  -2   4        874.42        877.42        33.90 o
  -2  -2   4        709.73        681.86        50.27 o
  -1  -2   4       2754.83       2786.67        56.31 o
   0  -2   4       1523.14       1676.84        38.05 o
   1  -2   4       3363.60       3636.71        48.75 o
   2  -2   4        970.03        880.20        24.66 o
   3  -2   4       1979.70       1811.93        56.50 o
   4  -2   4       2055.66       1957.32        51.62 o
   5  -2   4       1114.62        965.60        32.38 o
   6  -2   4         14.50         16.51        52.98 o
   7  -2   4        151.20        178.89        60.58 o
   8  -2   4        133.47        210.13        83.00 o
   9  -2   4        118.51        170.32        86.63 o
  10  -2   4        493.47        521.14       113.27 o
  11  -2   4         87.94        287.21       122.79 o
 -10  -1   4        109.04        179.83       100.65 o
  -9  -1   4        167.56        285.43        89.64 o
  -8  -1   4         38.99        138.10        68.50 o
  -7  -1   4          6.92        -20.44        59.86 o
  -6  -1   4        277.41        290.09        50.50 o
  -5  -1   4        259.73        264.32        39.94 o
  -4  -1   4       1872.95       1763.47        47.69 o
  -3  -1   4          3.46          0.84        25.08 o
  -2  -1   4        610.70        602.40        30.76 o
  -1  -1   4         14.66        -17.22        17.22 o
   0  -1   4       7021.32       6976.11        63.82 o
   1  -1   4        691.42        695.37        26.09 o
   2  -1   4        770.69        793.39        35.59 o
   3  -1   4         34.94         39.52        27.69 o
   4  -1   4       8057.46       7762.63        61.75 o
   5  -1   4       3243.44       2934.67        46.81 o
   6  -1   4        150.87        111.00        27.52 o
   7  -1   4        582.84        562.29        69.07 o
   8  -1   4          3.52        -21.46        71.59 o
   9  -1   4        745.48        811.85       139.74 o
  10  -1   4        296.06        491.26       104.08 o
  11  -1   4          1.61        244.95       142.85 o
 -10   0   4        397.33        505.79        98.73 o
  -9   0   4          5.61        154.25       162.97 o
  -8   0   4       1896.53       1684.85       129.24 o
  -7   0   4        183.74        160.59        53.30 o
  -6   0   4        600.43        627.29        58.76 o
  -5   0   4         27.14         49.43        28.66 o
  -4   0   4       5654.22       5396.48        67.59 o
  -3   0   4        809.72        818.04        34.51 o
  -2   0   4          6.42         -3.27        21.57 o
  -1   0   4        448.61        529.00        47.28 o
   0   0   4      15614.85      16583.59       124.87 o
   1   0   4          2.42         12.04        18.43 o
   2   0   4       1169.88       1205.91        39.55 o
   3   0   4        480.25        503.63        21.46 o
   4   0   4       1014.91        933.49        33.74 o
   5   0   4       3272.87       3103.31        50.08 o
   6   0   4        246.71        255.59        31.41 o
   7   0   4         28.33         19.38        37.69 o
   8   0   4         78.47         58.81        67.19 o
   9   0   4          3.21        -21.27        71.80 o
  10   0   4          1.14         99.51        82.09 o
  11   0   4        130.33        334.40        98.77 o
 -10   1   4         14.77         71.92        80.29 o
  -9   1   4         80.88        137.20        79.35 o
  -8   1   4        118.38        166.07        64.33 o
  -7   1   4        350.90        295.08        63.39 o
  -6   1   4        122.96        115.52        54.45 o
  -5   1   4        491.90        505.57        49.52 o
  -4   1   4         21.67         13.57        21.95 o
  -3   1   4         32.58         26.77        22.38 o
  -2   1   4          2.61          2.13        20.50 o
  -1   1   4        332.71        432.02        37.28 o
   0   1   4        144.48        170.30        18.76 o
   1   1   4       1447.92       1627.84        32.99 o
   2   1   4        647.16        626.84        25.29 o
   3   1   4       2051.62       1926.61        47.54 o
   4   1   4        135.05        154.97        22.90 o
   5   1   4        196.09        226.17        28.35 o
   6   1   4        675.57        717.28        47.65 o
   7   1   4        767.67        756.53        55.12 o
   8   1   4        272.60        252.80        49.11 o
   9   1   4        154.47        187.73        79.79 o
  10   1   4          2.17         52.90        79.17 o
  11   1   4         13.40        237.56        94.08 o
 -10   2   4         35.30         78.74        66.86 o
  -9   2   4        244.65        305.99        76.92 o
  -8   2   4        432.80        429.87        73.18 o
  -7   2   4        717.96        710.03        79.38 o
  -6   2   4       1793.90       1609.99        64.82 o
  -5   2   4        284.96        316.95        46.79 o
  -4   2   4        124.96        110.55        34.90 o
  -3   2   4        686.97        733.19        31.04 o
  -2   2   4      10520.49      10633.44        87.66 o
  -1   2   4        319.01        354.40        26.29 o
   0   2   4       2359.56       2520.58        33.26 o
   1   2   4       6480.18       6901.20        67.90 o
   2   2   4       6245.96       6133.35        64.96 o
   3   2   4         32.78         39.96        28.92 o
   4   2   4       7097.96       6984.64        77.14 o
   5   2   4         26.48         37.90        26.32 o
   6   2   4       3548.31       3378.92        75.82 o
   7   2   4        431.15        388.23        48.06 o
   8   2   4       1902.97       1750.81        70.66 o
   9   2   4        132.58        150.08        57.51 o
  10   2   4        242.56        317.09        90.39 o
  11   2   4         34.47        194.88        84.74 o
 -10   3   4          9.73         67.18        67.35 o
  -9   3   4        125.50        141.12        67.98 o
  -8   3   4        168.77        158.86        65.93 o
  -7   3   4        156.32        141.12        66.54 o
  -6   3   4       2044.07       1937.22        67.75 o
  -5   3   4          0.02        -14.97        37.22 o
  -4   3   4        857.51        853.61        37.60 o
  -3   3   4          0.57        -18.16        29.15 o
  -2   3   4       4212.14       4468.62        56.94 o
  -1   3   4        385.37        419.62        27.93 o
   0   3   4        584.88        580.36        26.19 o
   1   3   4        307.39        353.97        32.04 o
   2   3   4        253.79        320.37        24.88 o
   3   3   4        158.48        174.56        30.78 o
   4   3   4       1393.59       1373.49        38.60 o
   5   3   4        823.09        776.84        38.31 o
   6   3   4         45.20         18.09        31.69 o
   7   3   4         11.31        -14.79        46.07 o
   8   3   4          0.50         -9.02        42.67 o
   9   3   4       1134.47       1126.25        78.11 o
  10   3   4        171.60        209.50        63.17 o
  11   3   4          1.19        223.42       120.71 o
 -10   4   4          0.52         74.32        71.30 o
  -9   4   4          0.80         65.50        73.06 o
  -8   4   4         50.73         66.07        66.80 o
  -7   4   4         95.16         79.01        64.17 o
  -6   4   4         94.90         84.70        63.44 o
  -5   4   4         80.35         44.05        39.91 o
  -4   4   4       1917.86       1888.70        51.04 o
  -3   4   4        130.79        164.59        34.91 o
  -2   4   4        447.09        519.87        33.74 o
  -1   4   4        418.28        520.86        35.83 o
   0   4   4       1141.59       1082.62        33.36 o
   1   4   4       1066.54       1032.37        31.97 o
   2   4   4         39.32         50.22        21.68 o
   3   4   4       1654.86       1651.09        45.80 o
   4   4   4         35.29         40.85        31.39 o
   5   4   4       3490.38       3403.47        63.02 o
   6   4   4          1.97        -24.37        32.64 o
   7   4   4       1670.90       1557.13        75.44 o
   8   4   4          0.64        -30.00        45.48 o
   9   4   4        720.35        716.09        88.09 o
  10   4   4         84.84        247.24        90.39 o
  11   4   4          5.14        105.03        99.01 o
 -10   5   4         24.25         55.50        87.50 o
  -9   5   4        748.23        742.53        91.99 o
  -8   5   4        905.91        919.48        98.81 o
  -7   5   4        347.56        327.70        73.41 o
  -6   5   4         98.53         56.50        64.59 o
  -5   5   4        861.29        886.92        54.99 o
  -4   5   4       1208.83       1165.42        50.01 o
  -3   5   4       3707.36       3616.79        64.93 o
  -2   5   4       1440.44       1448.41        45.79 o
  -1   5   4       4774.09       4934.04        68.36 o
   0   5   4        547.89        596.73        39.49 o
   1   5   4       9496.83       9387.61        95.71 o
   2   5   4       1106.79       1067.59        40.73 o
   3   5   4        676.48        669.00        39.28 o
   4   5   4       1330.87       1260.72        55.92 o
   5   5   4       1509.82       1353.97        65.35 o
   6   5   4        379.55        377.59        58.95 o
   7   5   4        526.17        661.95        66.39 o
   8   5   4          4.61         31.58        45.18 o
   9   5   4        242.98        252.14        65.95 o
  10   5   4          3.37         82.33        81.58 o
  -9   6   4        254.46        308.28        83.97 o
  -8   6   4          1.93         33.10        67.78 o
  -7   6   4        395.96        450.93        81.17 o
  -6   6   4         52.37         58.61        66.73 o
  -5   6   4         12.11         15.13        61.91 o
  -4   6   4          7.26        -11.72        37.02 o
  -3   6   4        622.95        673.33        47.87 o
  -2   6   4        446.14        596.65        46.88 o
  -1   6   4        507.45        554.54        43.44 o
   0   6   4        239.27        242.44        35.67 o
   1   6   4          6.82         -1.27        30.30 o
   2   6   4       1594.90       1603.36        48.42 o
   3   6   4        431.31        521.42        44.20 o
   4   6   4        299.18        366.16        51.39 o
   5   6   4         92.82         72.40        49.24 o
   6   6   4        378.35        419.42        66.84 o
   7   6   4         46.71         93.74        60.61 o
   8   6   4        900.15        891.82        89.23 o
   9   6   4          5.54         36.07        71.06 o
  10   6   4         34.77        164.65        92.49 o
  -9   7   4          0.40        101.54       104.34 o
  -8   7   4          7.98         26.53        85.44 o
  -7   7   4          2.58         60.71        66.50 o
  -6   7   4        701.03        790.20        87.40 o
  -5   7   4        159.72        151.21        67.37 o
  -4   7   4       1401.90       1299.56        61.46 o
  -3   7   4        328.16        376.05        50.31 o
  -2   7   4       3459.33       3226.86        73.31 o
  -1   7   4       1379.53       1260.29        55.00 o
   0   7   4        308.24        390.65        43.60 o
   1   7   4        217.21        223.68        38.99 o
   2   7   4        666.31        745.99        60.11 o
   3   7   4       4914.17       4674.64        95.67 o
   4   7   4        815.02        861.87        82.75 o
   5   7   4        149.56        190.34        83.36 o
   6   7   4         41.95         31.20        61.00 o
   7   7   4       1719.68       1682.50        99.86 o
   8   7   4         57.25         35.58        72.54 o
   9   7   4        320.25        256.95       110.00 o
  -8   8   4          9.02         27.72        73.83 o
  -7   8   4         34.99         11.07        73.70 o
  -6   8   4       1022.13       1051.15        94.35 o
  -5   8   4        125.20        164.70        70.41 o
  -4   8   4        301.45        354.85        67.02 o
  -3   8   4          4.23        -23.73        46.34 o
  -2   8   4        219.92        236.60        48.37 o
  -1   8   4        484.09        519.54        63.37 o
   0   8   4         18.05          2.59        50.05 o
   1   8   4        213.01        166.01        51.04 o
   2   8   4         16.56         23.16        45.43 o
   3   8   4        479.12        431.82        69.43 o
   4   8   4         85.65         23.15        53.15 o
   5   8   4        380.47        399.79        84.47 o
   6   8   4         27.75          7.90        84.81 o
   7   8   4          9.20         31.06        72.03 o
   8   8   4          4.53         -7.06        72.78 o
   9   8   4        274.46        354.08        99.27 o
  -7   9   4        131.86        153.21        86.37 o
  -6   9   4         43.16         73.92       129.09 o
  -5   9   4        248.98        266.58        94.38 o
  -4   9   4         74.75         30.49        77.19 o
  -3   9   4        770.75        815.34        94.25 o
  -2   9   4          5.85        -34.00        54.66 o
  -1   9   4        135.37        137.31        59.22 o
   0   9   4         56.39         72.19        57.59 o
   1   9   4       2204.78       1999.74        95.57 o
   2   9   4        391.32        384.45        69.78 o
   3   9   4          8.67         17.58        59.52 o
   4   9   4         45.57        146.09        65.80 o
   5   9   4        488.77        548.76        86.09 o
   6   9   4        796.01        886.17       111.35 o
   7   9   4          2.27          8.84       148.23 o
   8   9   4          4.40         74.19       135.27 o
  -6  10   4          2.36         -7.13        95.24 o
  -5  10   4          0.28        -27.30       105.49 o
  -4  10   4       1524.89       1514.41       119.84 o
  -3  10   4        783.96        837.67       101.57 o
  -2  10   4        122.54         92.91        76.00 o
  -1  10   4          3.44         -0.98        67.49 o
   0  10   4        294.90        337.84        78.09 o
   1  10   4        201.00        229.85        72.82 o
   2  10   4        527.90        513.84        81.36 o
   3  10   4         51.73         66.64        65.42 o
   4  10   4         85.13         72.27        68.79 o
   5  10   4         45.65        101.16        73.63 o
   6  10   4        398.27        567.60        95.53 o
   7  10   4          0.42         41.79       128.29 o
  -5  11   4        105.70         12.32       126.56 o
  -4  11   4        101.80         33.54        95.89 o
  -3  11   4         31.25        -73.69       104.67 o
  -2  11   4         43.50        101.54        74.86 o
  -1  11   4         35.87        100.31        70.05 o
   0  11   4         23.22        128.86        68.76 o
   1  11   4        256.42        246.16       114.25 o
   2  11   4          4.32         76.51        73.10 o
   3  11   4        217.41        311.56        85.65 o
   4  11   4         24.93        108.61       111.86 o
   5  11   4        199.55        396.11       142.06 o
  -3  12   4         61.42        -22.44       127.96 o
  -2  12   4        146.96        199.64        90.97 o
  -1  12   4        273.70        373.38        83.69 o
   0  12   4         10.95         36.58        91.16 o
   1  12   4        647.71        753.06       100.37 o
   2  12   4         16.08        174.78       117.56 o
   3  12   4        371.86        464.83        96.93 o
   0 -10   5         54.18        149.16       153.26 o
   1 -10   5          6.20         -4.62       120.28 o
  -3  -9   5        121.13        157.10       107.17 o
  -2  -9   5          2.66         54.63       108.31 o
  -1  -9   5         14.42         94.88       113.27 o
   0  -9   5         16.86         28.33       103.90 o
   1  -9   5        219.34        164.01       114.28 o
   2  -9   5        121.10        235.51       115.33 o
   3  -9   5         48.10        124.25       143.57 o
   4  -9   5          4.53        204.73       151.59 o
   5  -9   5          6.77        298.75       147.89 o
  -5  -8   5        245.44        211.95       102.67 o
  -4  -8   5          3.42        106.20        85.22 o
  -3  -8   5        423.53        508.25        93.72 o
  -2  -8   5        275.05        262.56        78.80 o
  -1  -8   5        214.00        197.49       151.32 o
   0  -8   5         73.51         85.57       100.86 o
   1  -8   5        168.01         89.57       106.92 o
   2  -8   5       1045.88       1218.12       142.00 o
   3  -8   5          0.94        -14.78       125.12 o
   4  -8   5         43.93        225.62       132.28 o
   5  -8   5         31.18        212.49       104.31 o
   6  -8   5        998.26       1189.48       143.02 o
  -6  -7   5        194.33        207.38       124.21 o
  -5  -7   5          2.77        105.31        96.41 o
  -4  -7   5        163.49        192.58        79.21 o
  -3  -7   5         26.29         -2.76        67.49 o
  -2  -7   5        446.79        469.53        86.17 o
  -1  -7   5        277.45        224.12        68.67 o
   0  -7   5         70.82        129.15        96.70 o
   1  -7   5        164.03        190.75       100.71 o
   2  -7   5        137.07        118.59        74.67 o
   3  -7   5        144.91        179.31        78.95 o
   4  -7   5        812.37        996.20       114.08 o
   5  -7   5        486.78        535.11        92.95 o
   6  -7   5        100.49        195.70       103.28 o
   7  -7   5         14.49        199.47       102.24 o
   8  -7   5        291.39        472.08       159.19 o
  -7  -6   5          0.11         64.78       132.29 o
  -6  -6   5        560.98        642.41       118.91 o
  -5  -6   5        106.85        101.84        76.19 o
  -4  -6   5       1937.83       1751.67        96.31 o
  -3  -6   5         39.71         94.11        62.66 o
  -2  -6   5        546.75        537.45        74.21 o
  -1  -6   5        329.25        294.51        68.18 o
   0  -6   5       3570.78       3168.96       104.25 o
   1  -6   5         46.15         71.50        54.30 o
   2  -6   5         90.09        102.70        59.56 o
   3  -6   5        173.57        120.84        63.03 o
   4  -6   5       1053.15       1014.01        93.28 o
   5  -6   5       1606.91       1536.86       120.81 o
   6  -6   5        273.51        259.63       102.83 o
   7  -6   5         37.19        147.24        87.08 o
   8  -6   5        112.65        280.69       119.87 o
  -8  -5   5         86.87         87.53       147.33 o
  -7  -5   5         10.67        -17.29        80.15 o
  -6  -5   5        156.77        239.23        87.41 o
  -5  -5   5       2099.54       1967.36       100.69 o
  -4  -5   5        558.82        541.30        77.94 o
  -3  -5   5        130.00         94.48        45.80 o
  -2  -5   5        458.10        430.45        71.87 o
  -1  -5   5       1736.24       1605.40        83.61 o
   0  -5   5        112.74        119.19        38.49 o
   1  -5   5        673.91        755.17        68.27 o
   2  -5   5        413.19        449.99        63.69 o
   3  -5   5         33.77        -21.64        56.71 o
   4  -5   5        272.92        142.40        55.01 o
   5  -5   5        213.53        185.82        91.13 o
   6  -5   5          3.93         60.96        76.16 o
   7  -5   5        119.93        152.13        78.66 o
   8  -5   5          0.24         26.12       125.11 o
   9  -5   5         10.78        213.19       113.95 o
  -9  -4   5        107.18        156.57       172.84 o
  -8  -4   5        143.28        197.85        97.78 o
  -7  -4   5          1.34         84.52        69.69 o
  -6  -4   5         95.85         79.02        63.97 o
  -5  -4   5        172.38        186.20        58.78 o
  -4  -4   5        377.57        433.08        62.23 o
  -3  -4   5        628.26        625.09        63.20 o
  -2  -4   5       1066.79       1036.40        77.17 o
  -1  -4   5        214.46        239.56        36.60 o
   0  -4   5       1086.19       1075.37        74.63 o
   1  -4   5          5.37          5.92        31.85 o
   2  -4   5       3929.10       3830.84        65.66 o
   3  -4   5          1.57         -3.34        49.36 o
   4  -4   5         88.62        126.46        30.34 o
   5  -4   5          4.62         13.18        66.68 o
   6  -4   5       2519.03       2237.69       104.25 o
   7  -4   5        206.99        274.77        73.79 o
   8  -4   5         26.96         77.52        95.41 o
   9  -4   5         35.20         54.66       140.02 o
  10  -4   5        302.21        369.03       201.73 o
  -9  -3   5         18.63        136.83       117.38 o
  -8  -3   5          0.18         75.25        74.74 o
  -7  -3   5         84.35        121.61        68.17 o
  -6  -3   5        232.98        254.25        68.21 o
  -5  -3   5        101.95         89.15        54.09 o
  -4  -3   5       1598.44       1456.72        71.49 o
  -3  -3   5        158.67        179.92        48.00 o
  -2  -3   5       2950.67       2630.66        76.85 o
  -1  -3   5        308.73        328.36        42.87 o
   0  -3   5        431.30        534.82        37.23 o
   1  -3   5        279.03        325.40        32.27 o
   2  -3   5       1252.34       1210.93        56.03 o
   3  -3   5       1653.48       1473.02        60.73 o
   4  -3   5        341.87        299.88        53.57 o
   5  -3   5        186.08        181.42        47.45 o
   6  -3   5        129.40        138.69        69.00 o
   7  -3   5       1143.21       1068.90        84.17 o
   8  -3   5         51.88         84.83        87.54 o
   9  -3   5         60.18        138.14        93.67 o
  10  -3   5          2.38         72.40       102.79 o
 -10  -2   5         30.11        171.77        96.28 o
  -9  -2   5         11.47         82.48        83.66 o
  -8  -2   5         72.88         62.05        79.77 o
  -7  -2   5        109.34        181.48        62.69 o
  -6  -2   5        420.00        425.08        71.47 o
  -5  -2   5          1.36         -7.06        47.79 o
  -4  -2   5       1809.50       1546.76        67.16 o
  -3  -2   5          6.85        -18.45        29.65 o
  -2  -2   5        286.16        298.77        33.73 o
  -1  -2   5        938.03        957.38        48.11 o
   0  -2   5        100.66        103.08        25.73 o
   1  -2   5       2716.17       2712.62        47.25 o
   2  -2   5        359.09        379.18        43.69 o
   3  -2   5        305.22        334.22        44.96 o
   4  -2   5       1032.11        958.65        70.26 o
   5  -2   5       1691.05       1494.81        56.66 o
   6  -2   5        582.63        596.02        72.48 o
   7  -2   5        849.01        936.70        86.70 o
   8  -2   5        287.12        242.94        69.50 o
   9  -2   5        694.06        779.82       112.22 o
  10  -2   5        162.87        261.00       141.13 o
 -10  -1   5         42.62        106.59       133.92 o
  -9  -1   5        321.43        551.40       135.82 o
  -8  -1   5        104.22        150.66        72.97 o
  -7  -1   5        355.59        334.64        70.08 o
  -6  -1   5          3.60         -9.13        52.69 o
  -5  -1   5       2747.83       2464.25        62.68 o
  -4  -1   5        101.44        104.11        35.66 o
  -3  -1   5         91.15         60.22        31.11 o
  -2  -1   5        375.17        442.33        36.16 o
  -1  -1   5       5631.14       5489.15        73.58 o
   0  -1   5         90.85         99.11        23.96 o
   1  -1   5       8313.97       8468.23        73.54 o
   2  -1   5        787.54        796.55        22.23 o
   3  -1   5        701.58        678.65        42.31 o
   4  -1   5        111.07         94.90        34.83 o
   5  -1   5       9458.96       8657.95       104.06 o
   6  -1   5         81.42         55.23        37.27 o
   7  -1   5         14.77         -5.98        55.01 o
   8  -1   5         68.07         70.51        56.84 o
   9  -1   5        523.08        652.60       103.72 o
  10  -1   5         44.62         98.66        87.43 o
  11  -1   5         52.92        178.81       106.61 o
 -10   0   5         18.36        127.10        87.45 o
  -9   0   5       1135.04       1286.61       134.93 o
  -8   0   5          1.71         27.36        67.03 o
  -7   0   5        238.85        241.51        68.08 o
  -6   0   5        217.04        182.04        52.15 o
  -5   0   5       2085.38       1958.16        54.19 o
  -4   0   5       1150.28       1035.80        43.25 o
  -3   0   5        364.88        392.16        36.31 o
  -2   0   5       1410.50       1460.16        41.12 o
  -1   0   5       2361.05       2142.42        42.28 o
   0   0   5       5828.19       5635.61        59.76 o
   1   0   5       2015.39       1925.72        37.46 o
   2   0   5        630.99        680.09        26.34 o
   3   0   5        954.10        946.78        27.12 o
   4   0   5       1608.24       1425.86        32.67 o
   5   0   5       1338.19       1202.29        42.05 o
   6   0   5        333.21        354.16        34.03 o
   7   0   5        336.33        341.02        65.08 o
   8   0   5         29.37         26.66        56.16 o
   9   0   5        182.85        265.43        81.35 o
  10   0   5         14.12         77.52        84.75 o
  11   0   5         37.06        201.84       107.59 o
 -10   1   5         18.33        151.07        88.59 o
  -9   1   5         25.39         78.95        79.54 o
  -8   1   5        236.49        304.66        78.34 o
  -7   1   5        203.37        165.45        62.69 o
  -6   1   5        383.01        416.84        63.06 o
  -5   1   5         41.10        -18.58        42.22 o
  -4   1   5        400.77        386.23        34.68 o
  -3   1   5        330.12        393.71        32.59 o
  -2   1   5        866.64        732.58        33.60 o
  -1   1   5         33.79         40.42        20.75 o
   0   1   5          1.84        -17.02        17.02 o
   1   1   5        611.26        649.31        28.90 o
   2   1   5        788.45        637.52        26.45 o
   3   1   5       4421.71       4359.56        53.51 o
   4   1   5       1185.48       1180.23        45.68 o
   5   1   5         38.75         19.39        25.13 o
   6   1   5        222.53        211.94        32.86 o
   7   1   5       3780.63       3471.09        67.32 o
   8   1   5        301.37        346.17        62.53 o
   9   1   5          2.31         62.77        77.22 o
  10   1   5          0.67         78.64        81.73 o
  11   1   5        718.53        769.52       150.52 o
 -10   2   5        155.38        169.38        85.79 o
  -9   2   5         84.34         91.68        68.03 o
  -8   2   5         72.72         90.07        64.08 o
  -7   2   5         60.20         50.07        60.86 o
  -6   2   5       3611.88       3275.35        85.08 o
  -5   2   5         17.16        -10.13        41.06 o
  -4   2   5        359.50        433.69        35.51 o
  -3   2   5         63.81         75.36        28.98 o
  -2   2   5       5942.06       5922.47        75.54 o
  -1   2   5       2311.48       2241.19        50.01 o
   0   2   5          4.26        -19.28        21.79 o
   1   2   5       5965.21       6704.81        73.40 o
   2   2   5         25.35         21.29        18.04 o
   3   2   5       2059.27       2021.84        40.64 o
   4   2   5         55.83         34.00        30.76 o
   5   2   5        489.38        557.60        39.18 o
   6   2   5         15.41         15.29        31.19 o
   7   2   5       1762.49       1644.94        56.78 o
   8   2   5        214.56        282.79        50.50 o
   9   2   5        210.20        323.22        86.91 o
  10   2   5        105.84        145.95        84.94 o
  11   2   5         39.71        171.98        90.57 o
 -10   3   5          1.66        164.79        74.00 o
  -9   3   5        197.21        187.28        71.69 o
  -8   3   5         27.49          9.62        63.51 o
  -7   3   5        326.78        280.46        72.12 o
  -6   3   5         37.33         31.38        47.88 o
  -5   3   5        226.19        213.36        48.79 o
  -4   3   5         45.52         38.90        39.55 o
  -3   3   5         65.74         49.97        26.13 o
  -2   3   5        434.98        512.41        38.77 o
  -1   3   5       4065.28       4268.22        55.32 o
   0   3   5        287.11        284.89        26.49 o
   1   3   5          0.88         -2.49        12.44 o
   2   3   5        756.75        703.73        28.32 o
   3   3   5         14.38          1.41        22.07 o
   4   3   5       1233.72       1161.06        47.06 o
   5   3   5         76.23        101.92        34.45 o
   6   3   5        665.22        708.65        56.37 o
   7   3   5        267.43        263.26        47.84 o
   8   3   5        487.27        563.77        60.00 o
   9   3   5          5.55         36.28        55.07 o
  10   3   5       1319.83       1271.29       107.53 o
  11   3   5         39.48        234.64        91.73 o
 -10   4   5        192.90        305.27        91.63 o
  -9   4   5          4.16        108.95        72.73 o
  -8   4   5        358.16        356.88        77.04 o
  -7   4   5         47.42         20.32        62.79 o
  -6   4   5        532.74        660.56        78.69 o
  -5   4   5         17.52        -13.87        40.99 o
  -4   4   5       6823.99       6787.46        86.07 o
  -3   4   5        634.60        632.28        44.71 o
  -2   4   5       3971.76       4037.14        62.22 o
  -1   4   5         37.89         46.20        23.72 o
   0   4   5       9947.73      10018.04       103.02 o
   1   4   5          3.75        -20.39        20.39 o
   2   4   5       2052.81       2056.01        43.09 o
   3   4   5          8.00        -11.66        27.23 o
   4   4   5       4413.94       4381.71        81.67 o
   5   4   5         83.15        100.09        35.72 o
   6   4   5       2011.47       1864.16        58.16 o
   7   4   5         77.93        104.51        42.29 o
   8   4   5        112.29        139.10        53.45 o
   9   4   5        308.12        275.41        70.89 o
  10   4   5        998.21       1001.67        84.62 o
 -10   5   5         22.68        162.13        78.15 o
  -9   5   5         36.21        129.95        82.44 o
  -8   5   5        673.72        670.54        89.65 o
  -7   5   5         20.87         -0.41        64.36 o
  -6   5   5       1220.70       1190.48        91.86 o
  -5   5   5          2.99        -24.33        43.73 o
  -4   5   5       2564.29       2567.60        62.72 o
  -3   5   5        145.97        163.26        37.92 o
  -2   5   5         19.59         11.92        30.40 o
  -1   5   5          4.38         -5.70        28.91 o
   0   5   5       3087.20       3163.55        57.30 o
   1   5   5        748.36        760.92        39.14 o
   2   5   5         74.24         82.01        33.25 o
   3   5   5        289.88        316.66        35.95 o
   4   5   5         38.10         13.03        33.14 o
   5   5   5         61.23         18.28        46.05 o
   6   5   5          5.54         -0.03        50.37 o
   7   5   5          0.44         28.91        57.72 o
   8   5   5         86.79        142.80        55.58 o
   9   5   5          4.46         10.08        70.34 o
  10   5   5          2.83         62.25        79.23 o
  -9   6   5          1.24         -5.29        75.19 o
  -8   6   5        260.07        235.68        78.96 o
  -7   6   5         26.68        -18.36        68.45 o
  -6   6   5         76.56         81.45        70.20 o
  -5   6   5        210.10        164.62        68.11 o
  -4   6   5          0.35        -28.57        35.82 o
  -3   6   5         11.99        -28.25        38.89 o
  -2   6   5        245.20        285.76        45.05 o
  -1   6   5         10.11        -20.56        33.78 o
   0   6   5         57.02         63.92        30.71 o
   1   6   5        605.87        636.81        43.64 o
   2   6   5         37.64         22.14        34.70 o
   3   6   5       3940.99       3897.33        76.32 o
   4   6   5         10.79        -11.52        38.20 o
   5   6   5       2018.70       1893.18        77.75 o
   6   6   5         87.82        102.07        60.42 o
   7   6   5        417.54        493.09        73.65 o
   8   6   5        111.98        126.92        64.31 o
   9   6   5         20.93         32.01        69.98 o
  10   6   5         40.63         90.56        95.63 o
  -9   7   5         83.10         93.95        79.00 o
  -8   7   5        153.82        166.37        84.23 o
  -7   7   5        560.97        442.03        88.01 o
  -6   7   5        268.65        322.90        74.61 o
  -5   7   5        506.10        508.03        79.67 o
  -4   7   5       1219.52       1249.76        63.31 o
  -3   7   5        119.10         99.53        46.42 o
  -2   7   5        162.31         97.39        43.70 o
  -1   7   5       3680.24       3369.25        74.25 o
   0   7   5        981.34        941.21        52.90 o
   1   7   5        210.51        180.81        39.98 o
   2   7   5         26.78          3.24        39.01 o
   3   7   5       3839.98       3623.53        88.77 o
   4   7   5         34.16        -40.97        44.05 o
   5   7   5         36.66         38.95        59.60 o
   6   7   5        600.99        594.06        97.89 o
   7   7   5        277.02        346.45       116.13 o
   8   7   5         69.89         95.62        68.83 o
   9   7   5         40.22         58.72        75.36 o
  -8   8   5          8.51         47.28        97.95 o
  -7   8   5        118.81        156.26        79.61 o
  -6   8   5        429.64        497.79        85.96 o
  -5   8   5        112.08         83.52        74.89 o
  -4   8   5         60.91         40.67        55.98 o
  -3   8   5         26.15         36.81        46.41 o
  -2   8   5        406.29        451.38        55.10 o
  -1   8   5         25.83          7.82        44.65 o
   0   8   5         24.26         -4.60        48.88 o
   1   8   5          1.59        -34.19        42.19 o
   2   8   5       1519.48       1410.30        75.52 o
   3   8   5         32.27         11.49        50.03 o
   4   8   5        703.36        699.69        69.03 o
   5   8   5        123.01        122.84        59.94 o
   6   8   5        900.61       1033.81       189.94 o
   7   8   5          0.08         73.92        90.11 o
   8   8   5          4.51         25.58        91.38 o
   9   8   5        125.07        196.78        92.77 o
  -7   9   5         34.91        107.92        79.11 o
  -6   9   5          1.84         18.49        79.32 o
  -5   9   5        309.47        295.62        77.54 o
  -4   9   5       1751.34       1627.99       110.59 o
  -3   9   5       1242.59       1324.28        81.56 o
  -2   9   5         20.47         -6.41        57.87 o
  -1   9   5        222.39        199.72        61.99 o
   0   9   5         40.44         93.29        56.26 o
   1   9   5       3175.85       3065.85        95.22 o
   2   9   5        616.02        622.36        69.92 o
   3   9   5        441.45        418.91        63.16 o
   4   9   5         33.58         73.14        65.43 o
   5   9   5       3125.95       3181.16       133.74 o
   6   9   5        162.07        322.47        79.48 o
   7   9   5        245.33        370.88       119.25 o
   8   9   5          5.04         16.33       102.95 o
  -6  10   5         47.90        -49.04       100.55 o
  -5  10   5         19.28        -20.08        95.68 o
  -4  10   5        357.28        277.31       111.52 o
  -3  10   5       1724.64       1702.66       117.81 o
  -2  10   5          0.06         35.40        64.10 o
  -1  10   5        136.04        135.58        62.35 o
   0  10   5          1.12         32.88        57.90 o
   1  10   5       1050.22       1072.89        74.08 o
   2  10   5         14.43         64.83        63.38 o
   3  10   5         26.49        134.85        74.24 o
   4  10   5         29.56         85.25        78.45 o
   5  10   5        108.59        189.84        74.36 o
   6  10   5        112.38        236.12        80.60 o
   7  10   5        157.60        343.81        93.69 o
  -5  11   5         97.05        145.77       103.25 o
  -4  11   5          0.33         44.32        93.01 o
  -3  11   5        225.74        109.22       107.00 o
  -2  11   5         80.13          6.30        83.78 o
  -1  11   5        198.34        294.52        87.19 o
   0  11   5         10.31         28.37        70.59 o
   1  11   5         14.64         78.76        73.79 o
   2  11   5         11.03        124.07        82.35 o
   3  11   5        228.11        454.19        87.69 o
   4  11   5         82.66        169.76        70.78 o
   5  11   5         29.18        146.22       121.44 o
   6  11   5        259.64        406.61       178.06 o
  -3  12   5         35.89        -11.64       124.76 o
  -2  12   5        620.39        619.77       143.66 o
  -1  12   5         88.71        176.56        77.99 o
   0  12   5         94.94        162.33        93.64 o
   1  12   5         42.76        197.41       116.98 o
   2  12   5          5.34        143.52       173.47 o
   3  12   5         26.39        128.44        81.14 o
   4  12   5        215.74        425.64       100.14 o
  -2  -9   6         56.18        173.61       189.89 o
  -1  -9   6          0.12         46.52       217.10 o
   0  -9   6         27.23        122.33       142.53 o
   1  -9   6         15.73        -23.27       118.50 o
   2  -9   6        590.75        765.55       165.45 o
   3  -9   6         67.72        208.54       152.74 o
  -4  -8   6        140.39         89.08        97.06 o
  -3  -8   6        205.16        236.52       140.00 o
  -2  -8   6          7.48         74.60        79.89 o
  -1  -8   6         75.95        161.30       116.72 o
   0  -8   6        439.86        530.09       121.04 o
   1  -8   6        332.32        375.51       114.94 o
   2  -8   6        186.92        153.52       109.13 o
   3  -8   6          5.02         12.77       132.69 o
   4  -8   6        640.04        786.44       157.44 o
   5  -8   6          0.24        273.85       163.75 o
  -6  -7   6          8.16        124.26       220.32 o
  -5  -7   6         43.99         61.66       105.90 o
  -4  -7   6          6.78         66.15        78.98 o
  -3  -7   6        177.13        180.61        74.92 o
  -2  -7   6         91.24         96.07        81.11 o
  -1  -7   6         54.08         76.54        76.58 o
   0  -7   6        137.05        148.31       108.66 o
   1  -7   6        116.29        244.08       106.66 o
   2  -7   6         51.30         78.01        99.05 o
   3  -7   6          1.27         70.00        78.80 o
   4  -7   6        292.72        399.14       103.53 o
   5  -7   6        363.59        552.60       114.26 o
   6  -7   6          2.96        144.53       110.46 o
   7  -7   6         16.10        170.20       117.55 o
  -7  -6   6         19.32         18.80       180.62 o
  -6  -6   6          0.44        104.40        93.40 o
  -5  -6   6        593.77        737.93       141.69 o
  -4  -6   6        487.77        541.68        89.57 o
  -3  -6   6          0.35         10.14        65.12 o
  -2  -6   6          5.26          3.52        66.33 o
  -1  -6   6        649.02        644.85        78.00 o
   0  -6   6       2549.49       2227.82        90.15 o
   1  -6   6         70.35         84.47        87.64 o
   2  -6   6       1030.11       1037.90        81.66 o
   3  -6   6         26.29         38.33        61.66 o
   4  -6   6       1311.58       1342.43        99.64 o
   5  -6   6        110.76        224.83        81.65 o
   6  -6   6          0.63         73.49        91.49 o
   7  -6   6        310.96        372.65       147.42 o
   8  -6   6        161.45        424.18       325.01 o
  -7  -5   6          0.04        -11.15        88.24 o
  -6  -5   6         48.47        137.04        86.75 o
  -5  -5   6          1.56         92.00        69.40 o
  -4  -5   6       1381.16       1322.65        98.27 o
  -3  -5   6         23.09        -14.91        62.57 o
  -2  -5   6         49.18         45.83        53.88 o
  -1  -5   6         32.04         70.59        53.41 o
   0  -5   6       4920.28       4340.82        97.46 o
   1  -5   6         48.54         94.38        55.95 o
   2  -5   6        184.30        190.85        64.67 o
   3  -5   6         30.64         36.41        61.24 o
   4  -5   6        300.67        332.83        67.54 o
   5  -5   6         93.81         83.48        77.34 o
   6  -5   6        382.30        395.22       105.56 o
   7  -5   6        228.86        307.12       104.98 o
   8  -5   6        299.72        365.56       152.23 o
   9  -5   6          1.21        127.94       127.41 o
  -8  -4   6        183.04        192.77       103.43 o
  -7  -4   6          2.65         60.63       107.85 o
  -6  -4   6        750.45        984.17       131.15 o
  -5  -4   6          7.08         33.12        55.59 o
  -4  -4   6        677.76        659.47        71.38 o
  -3  -4   6         51.86         82.46        51.91 o
  -2  -4   6       1909.24       1642.22        74.94 o
  -1  -4   6          3.75        -12.35        44.54 o
   0  -4   6        943.29        972.27        56.18 o
   1  -4   6         50.25         19.38        35.89 o
   2  -4   6        970.08       1141.18        77.45 o
   3  -4   6        660.59        717.89        70.36 o
   4  -4   6        371.20        371.86        66.80 o
   5  -4   6        636.03        740.21       108.63 o
   6  -4   6        119.24        137.30        89.01 o
   7  -4   6       1303.58       1260.40        94.39 o
   8  -4   6         13.19         89.71        75.89 o
   9  -4   6        147.30        317.87       131.86 o
  -9  -3   6         28.49        218.43        96.26 o
  -8  -3   6         49.95        110.67       135.01 o
  -7  -3   6        415.28        576.65        88.37 o
  -6  -3   6         56.48         81.95        66.72 o
  -5  -3   6        412.99        435.64        65.93 o
  -4  -3   6        217.03        180.65        56.30 o
  -3  -3   6        380.66        401.44        57.70 o
  -2  -3   6          0.79         44.43        46.16 o
  -1  -3   6        614.90        716.83        58.70 o
   0  -3   6        633.15        709.55        54.49 o
   1  -3   6         20.15         34.86        30.42 o
   2  -3   6        948.64       1018.49        66.20 o
   3  -3   6        288.14        265.01        55.32 o
   4  -3   6          0.38         21.92        51.10 o
   5  -3   6         30.55         35.47        84.70 o
   6  -3   6        179.83        220.26        78.79 o
   7  -3   6         12.63         54.91        63.93 o
   8  -3   6         61.39        139.81        74.72 o
   9  -3   6        105.80        166.96       101.36 o
  10  -3   6        184.42        282.85       120.23 o
  -9  -2   6         65.13        224.31       133.08 o
  -8  -2   6         91.11        111.81        75.33 o
  -7  -2   6        258.64        293.94        75.40 o
  -6  -2   6       1171.44       1102.70        88.45 o
  -5  -2   6         13.46        -25.90        52.87 o
  -4  -2   6        353.31        405.08        59.08 o
  -3  -2   6        241.43        223.26        40.17 o
  -2  -2   6       2717.27       2471.49        59.51 o
  -1  -2   6         22.37          5.10        29.72 o
   0  -2   6       2632.93       2493.38        53.36 o
   1  -2   6          0.17        -21.14        23.11 o
   2  -2   6       2604.09       2389.23        44.36 o
   3  -2   6        207.03        186.04        48.67 o
   4  -2   6       6743.83       6268.68       101.95 o
   5  -2   6        630.19        701.32        60.43 o
   6  -2   6        969.81       1018.13        91.36 o
   7  -2   6          0.32         53.05        61.96 o
   8  -2   6        125.71        268.41        72.93 o
   9  -2   6        608.28        705.42       117.31 o
  10  -2   6        630.60        579.61       147.32 o
  -9  -1   6          2.92        157.50        92.26 o
  -8  -1   6         57.63        106.02        74.76 o
  -7  -1   6          9.65        -10.00        57.71 o
  -6  -1   6          4.96          6.44        59.83 o
  -5  -1   6        105.10         79.10        46.06 o
  -4  -1   6       2016.73       1778.63        58.99 o
  -3  -1   6        550.46        596.90        46.64 o
  -2  -1   6       1699.20       1634.13        49.02 o
  -1  -1   6        904.67        842.29        37.99 o
   0  -1   6       4628.48       4448.89        69.00 o
   1  -1   6       3184.03       3039.24        51.12 o
   2  -1   6        891.72        831.88        34.43 o
   3  -1   6        458.57        562.54        49.69 o
   4  -1   6       1562.49       1391.12        57.50 o
   5  -1   6       8779.97       7674.25       151.47 o
   6  -1   6          2.68         12.71        54.03 o
   7  -1   6        195.82        194.17        65.73 o
   8  -1   6          0.54         28.06        57.85 o
   9  -1   6       1069.20       1072.54       120.78 o
  10  -1   6          1.87         85.97       106.87 o
 -10   0   6          5.57        160.18       107.21 o
  -9   0   6        183.42        313.67       109.47 o
  -8   0   6         92.76         95.26        73.06 o
  -7   0   6         46.01          6.95        61.77 o
  -6   0   6         76.48        158.02        63.82 o
  -5   0   6        751.33        826.76        75.07 o
  -4   0   6         26.37         25.46        33.06 o
  -3   0   6         16.40          5.37        30.18 o
  -2   0   6       1019.59       1035.44        41.08 o
  -1   0   6         19.08         38.06        25.31 o
   0   0   6        224.91        306.76        29.21 o
   1   0   6        624.52        579.16        47.63 o
   2   0   6        976.56       1013.19        33.59 o
   3   0   6        163.90        170.78        20.77 o
   4   0   6        181.06        172.79        20.95 o
   5   0   6        490.66        578.32        56.79 o
   6   0   6        355.30        434.02        66.03 o
   7   0   6        417.86        440.28        71.15 o
   8   0   6        196.59        254.83        64.35 o
   9   0   6          0.21        -15.80        76.52 o
  10   0   6         36.55        140.30        92.28 o
  11   0   6         35.29        149.39        99.91 o
 -10   1   6         41.17        226.21        91.06 o
  -9   1   6        268.98        308.86       105.51 o
  -8   1   6         57.25         50.37        89.25 o
  -7   1   6        837.86        849.77        81.26 o
  -6   1   6        490.24        504.54        62.56 o
  -5   1   6       1804.77       1637.00        69.64 o
  -4   1   6        671.06        667.80        45.00 o
  -3   1   6       3712.11       3427.86        62.55 o
  -2   1   6        187.12        233.36        31.84 o
  -1   1   6       3095.28       2854.58        50.48 o
   0   1   6       2258.23       2189.61        41.33 o
   1   1   6        570.86        662.11        30.74 o
   2   1   6        443.39        534.58        36.22 o
   3   1   6       6994.48       6627.83        69.29 o
   4   1   6        367.73        451.93        33.47 o
   5   1   6        136.20        142.34        30.66 o
   6   1   6        514.36        551.98        53.06 o
   7   1   6        738.48        915.96        83.32 o
   8   1   6         57.11         56.25        56.79 o
   9   1   6         59.81         77.24        80.32 o
  10   1   6        222.19        249.70        92.83 o
  11   1   6        105.84        222.67        99.03 o
 -10   2   6          1.54         89.37       101.51 o
  -9   2   6          3.73          3.12        84.02 o
  -8   2   6        148.35        265.03        72.03 o
  -7   2   6        919.20       1004.23        74.57 o
  -6   2   6        322.39        271.34        57.72 o
  -5   2   6        570.08        619.62        69.62 o
  -4   2   6       2878.93       2716.81        64.36 o
  -3   2   6       1347.19       1233.42        50.32 o
  -2   2   6       8266.80       8032.44       112.38 o
  -1   2   6       2883.28       2931.89        61.14 o
   0   2   6       6176.99       6876.43        83.75 o
   1   2   6       1003.90        946.99        40.66 o
   2   2   6        175.47        157.63        25.42 o
   3   2   6       1200.08       1179.61        36.88 o
   4   2   6        154.70        127.26        27.77 o
   5   2   6        713.80        718.21        46.95 o
   6   2   6         66.89         50.23        38.73 o
   7   2   6         30.03         59.22        37.76 o
   8   2   6        147.56        126.43        57.96 o
   9   2   6          1.53         42.44        75.79 o
  10   2   6        142.44        162.13        88.12 o
  11   2   6          0.73         15.21        86.00 o
 -10   3   6         74.93        106.43        87.66 o
  -9   3   6         12.23         86.80        69.70 o
  -8   3   6          0.50         43.33        65.24 o
  -7   3   6          0.78          1.94        60.64 o
  -6   3   6       1444.61       1349.83        71.38 o
  -5   3   6        100.12         68.55        44.59 o
  -4   3   6         12.25         -7.52        29.75 o
  -3   3   6        442.48        504.55        40.54 o
  -2   3   6       2015.15       2035.42        48.08 o
  -1   3   6       3412.07       3330.64        52.75 o
   0   3   6        575.14        536.27        37.98 o
   1   3   6       2632.20       2459.07        54.47 o
   2   3   6        726.47        727.56        30.66 o
   3   3   6        425.29        402.78        33.75 o
   4   3   6         56.10         56.09        26.99 o
   5   3   6       4167.36       3937.04        85.91 o
   6   3   6        136.42        139.14        48.98 o
   7   3   6          1.45        -11.95        38.37 o
   8   3   6         37.99         84.58        42.54 o
   9   3   6       3630.80       3329.42       131.43 o
  10   3   6         30.76        132.04        83.41 o
  11   3   6        149.33        281.89       120.01 o
  -9   4   6         21.09        133.92        73.13 o
  -8   4   6        225.32        299.09        76.89 o
  -7   4   6          4.90         34.15        67.11 o
  -6   4   6         74.08         70.62        52.35 o
  -5   4   6          0.57        -23.58        41.03 o
  -4   4   6        684.50        761.98        56.62 o
  -3   4   6       1504.80       1437.87        49.65 o
  -2   4   6         28.45         35.71        28.95 o
  -1   4   6        160.76        184.29        30.28 o
   0   4   6         75.79         81.31        22.11 o
   1   4   6       9197.93       9043.04       104.96 o
   2   4   6        166.93        157.97        24.68 o
   3   4   6        191.49        221.80        29.05 o
   4   4   6        166.09        174.89        41.08 o
   5   4   6       3970.94       3667.51        86.98 o
   6   4   6        865.13        893.61        75.71 o
   7   4   6        276.86        321.53        56.28 o
   8   4   6        246.39        275.63        52.92 o
   9   4   6        766.66        794.99       118.91 o
  10   4   6        720.99        856.86       113.30 o
  -9   5   6        589.72        647.83        94.79 o
  -8   5   6         71.56        101.16        74.42 o
  -7   5   6         41.91         32.59        68.23 o
  -6   5   6         35.96         50.58        67.34 o
  -5   5   6        235.50        235.69        54.51 o
  -4   5   6       1128.50       1144.83        57.54 o
  -3   5   6       1409.00       1324.07        60.53 o
  -2   5   6        217.63        263.10        50.36 o
  -1   5   6         20.25          6.51        29.31 o
   0   5   6       3792.87       3797.98        62.81 o
   1   5   6        772.29        762.76        38.28 o
   2   5   6        898.52        830.61        37.16 o
   3   5   6         18.32        -28.56        28.56 o
   4   5   6       1036.57       1006.69        47.72 o
   5   5   6          0.35        -17.00        37.12 o
   6   5   6         39.24         19.67        56.26 o
   7   5   6        121.76        143.35        61.77 o
   8   5   6        934.57        909.57       138.76 o
   9   5   6         25.18        104.35        69.06 o
  10   5   6          2.42        178.36       109.11 o
  -9   6   6        128.81        170.22        99.48 o
  -8   6   6        508.23        488.19        90.03 o
  -7   6   6        146.89        121.70        74.68 o
  -6   6   6        589.02        624.91        83.29 o
  -5   6   6         29.64         21.49        49.07 o
  -4   6   6        346.49        372.49        49.03 o
  -3   6   6         29.37         15.23        39.52 o
  -2   6   6       5079.49       4969.54        84.79 o
  -1   6   6        168.06        104.86        24.92 o
   0   6   6        794.79        752.59        48.52 o
   1   6   6        162.91        191.77        35.51 o
   2   6   6       3994.62       3816.57        69.52 o
   3   6   6        129.30        136.81        32.50 o
   4   6   6       3191.66       2884.37        68.37 o
   5   6   6        263.13        249.46        50.69 o
   6   6   6        223.55        246.77        62.91 o
   7   6   6        144.29        147.13        69.39 o
   8   6   6        883.52        939.36       124.55 o
   9   6   6        138.15        103.68        68.51 o
  10   6   6         52.73         69.15       122.63 o
  -8   7   6         19.68         28.04        75.99 o
  -7   7   6         22.51          2.77        71.59 o
  -6   7   6        937.08        996.14        95.48 o
  -5   7   6          8.09         30.44        65.30 o
  -4   7   6       1097.74       1148.53        67.85 o
  -3   7   6        308.16        330.00        52.38 o
  -2   7   6       1175.73       1178.47        60.05 o
  -1   7   6        384.03        401.35        51.21 o
   0   7   6        226.26        205.84        43.84 o
   1   7   6       1895.64       1763.86        59.12 o
   2   7   6        214.44        181.46        44.29 o
   3   7   6       1564.61       1370.75        58.12 o
   4   7   6         84.00         49.33        43.63 o
   5   7   6        233.55        237.63        57.11 o
   6   7   6          6.29          0.12        52.63 o
   7   7   6        171.67        145.63        85.90 o
   8   7   6         10.32        185.79       127.47 o
   9   7   6          1.87         58.75        88.01 o
  -8   8   6         31.04         32.18        96.88 o
  -7   8   6          1.22         37.13       118.64 o
  -6   8   6         99.48         87.31        76.65 o
  -5   8   6         29.61         23.55        69.61 o
  -4   8   6          1.39          8.90        49.34 o
  -3   8   6        228.54        237.58        56.32 o
  -2   8   6         21.85         36.16        47.53 o
  -1   8   6         71.92         20.57        46.19 o
   0   8   6         18.88        -11.41        38.21 o
   1   8   6          1.33         30.33        46.84 o
   2   8   6         74.35         52.03        50.89 o
   3   8   6        154.05        112.43        50.31 o
   4   8   6         13.09        -10.13        48.89 o
   5   8   6        115.02        114.86        52.00 o
   6   8   6        379.93        499.87        68.15 o
   7   8   6          0.65        116.92        75.61 o
   8   8   6          9.97         -4.73        91.16 o
   9   8   6         54.15         83.46       100.06 o
  -7   9   6        197.28        135.72       116.31 o
  -6   9   6        167.17        217.65        77.93 o
  -5   9   6         84.74         87.70        75.46 o
  -4   9   6         18.34         -0.76        65.88 o
  -3   9   6       2394.72       2312.35        94.25 o
  -2   9   6        566.87        642.14        74.55 o
  -1   9   6        203.18        163.61        59.79 o
   0   9   6        146.56        122.36        58.08 o
   1   9   6       1366.69       1374.24        75.89 o
   2   9   6         29.57         51.32        51.07 o
   3   9   6         21.36         60.53        54.59 o
   4   9   6         98.31        116.49        58.54 o
   5   9   6        371.90        539.48        77.31 o
   6   9   6       1068.15       1257.91       112.86 o
   7   9   6          4.28        146.04        77.29 o
   8   9   6          3.61        165.99        78.87 o
  -6  10   6         23.76        -94.51       142.13 o
  -5  10   6          3.78        -73.03        92.82 o
  -4  10   6       1857.00       1694.79       135.12 o
  -3  10   6         52.02         69.21        66.14 o
  -2  10   6        471.46        561.56        76.23 o
  -1  10   6          4.85        100.09        62.29 o
   0  10   6        469.74        580.24        73.67 o
   1  10   6          9.06         54.68        58.71 o
   2  10   6        535.02        594.16        73.22 o
   3  10   6         29.54         86.60        60.41 o
   4  10   6        388.38        442.69        92.76 o
   5  10   6          8.38        218.97        82.85 o
   6  10   6        254.31        370.01       122.30 o
   7  10   6        194.60        422.89       142.16 o
  -5  11   6        313.58        302.91       114.07 o
  -4  11   6        212.39        221.22       103.81 o
  -3  11   6        478.31        412.30       103.85 o
  -2  11   6        446.89        474.90        87.00 o
  -1  11   6       1582.52       1558.63        93.29 o
   0  11   6        340.07        404.50        74.71 o
   1  11   6        329.78        366.35        74.27 o
   2  11   6        104.75        161.58        71.63 o
   3  11   6       2557.30       2809.30       243.42 o
   4  11   6         74.55        178.33       125.76 o
   5  11   6         37.70         42.43       102.50 o
  -3  12   6         96.86          5.62       185.68 o
  -2  12   6          3.62          0.99       111.37 o
  -1  12   6       1066.39        971.96       135.83 o
   0  12   6         62.38        124.95       110.46 o
   1  12   6        160.83        181.22       221.51 o
   2  12   6         31.80        -13.21       197.77 o
   3  12   6        268.99        279.43       114.08 o
   4  12   6         57.54         48.01       151.24 o
  -3  -8   7        207.29        343.66       157.84 o
  -2  -8   7        734.04        921.88       161.83 o
  -1  -8   7          9.43        224.72       213.14 o
   0  -8   7         17.46        151.87       107.20 o
   1  -8   7        164.91        219.03       135.05 o
   2  -8   7       1005.22        895.15       137.14 o
   3  -8   7          0.08        163.50       135.61 o
   4  -8   7          1.51        179.89       143.61 o
  -5  -7   7          1.64        229.38       158.57 o
  -4  -7   7        123.82        602.08       157.61 o
  -3  -7   7         32.99        108.67        81.66 o
  -2  -7   7          2.93         27.53        76.85 o
  -1  -7   7        221.01        357.26       118.54 o
   0  -7   7        138.56        240.85       105.36 o
   1  -7   7        392.74        349.85       116.09 o
   2  -7   7         73.99         69.12       103.16 o
   3  -7   7        217.62        443.21       142.92 o
   4  -7   7         59.74        247.48       102.48 o
   5  -7   7       1052.39       1252.15       128.55 o
   6  -7   7        109.51        290.50       113.03 o
  -6  -6   7        186.39        237.95       213.75 o
  -5  -6   7        386.22        602.67       138.98 o
  -4  -6   7         21.99        110.07        76.74 o
  -3  -6   7         12.24        169.12        79.09 o
  -2  -6   7        526.14        558.31        82.69 o
  -1  -6   7       1006.08        936.73       123.62 o
   0  -6   7        293.83        335.43       103.42 o
   1  -6   7        141.94        127.63        94.18 o
   2  -6   7       1166.79       1141.01       133.04 o
   3  -6   7         41.10         88.49        69.65 o
   4  -6   7        798.06        788.13        95.58 o
   5  -6   7        864.71        818.03       106.80 o
   6  -6   7        407.67        540.78       146.72 o
   7  -6   7         61.32        262.63        90.20 o
  -7  -5   7          7.42         73.26       160.48 o
  -6  -5   7          0.24         84.04       124.01 o
  -5  -5   7        786.39        935.07       133.15 o
  -4  -5   7         93.55         69.57        68.29 o
  -3  -5   7         24.56         31.40        60.98 o
  -2  -5   7         12.85         25.77        63.09 o
  -1  -5   7        872.75        972.75        86.44 o
   0  -5   7        598.52        636.31        91.04 o
   1  -5   7        454.83        466.05        69.30 o
   2  -5   7          2.69          8.35        59.80 o
   3  -5   7         77.45         81.52        62.32 o
   4  -5   7         11.54         57.40        76.67 o
   5  -5   7         18.82         21.73        75.06 o
   6  -5   7         18.19        113.64        81.11 o
   7  -5   7         87.46        226.27       118.89 o
   8  -5   7         59.29        324.02       108.88 o
  -8  -4   7          0.06        178.62       135.12 o
  -7  -4   7         81.57        149.74        97.83 o
  -6  -4   7         17.33          6.22        81.78 o
  -5  -4   7        256.02        374.53        67.40 o
  -4  -4   7        112.57        196.81        63.36 o
  -3  -4   7        433.43        455.38        66.77 o
  -2  -4   7        837.72        974.33        77.04 o
  -1  -4   7        698.21        744.25        68.11 o
   0  -4   7        366.83        418.49        49.09 o
   1  -4   7       1205.41       1242.50        76.29 o
   2  -4   7       2152.63       1928.52        80.20 o
   3  -4   7        662.46        675.78        77.07 o
   4  -4   7        191.91        224.93        66.01 o
   5  -4   7        803.00        812.52        93.38 o
   6  -4   7        344.05        436.55        88.61 o
   7  -4   7          9.23         98.25        90.56 o
   8  -4   7         42.49        193.33       131.55 o
   9  -4   7        772.53        808.22       336.77 o
  -8  -3   7        106.06        278.56        99.81 o
  -7  -3   7          5.01        190.73       103.14 o
  -6  -3   7       1048.17        996.35        91.19 o
  -5  -3   7         29.96         38.43        57.25 o
  -4  -3   7        494.69        477.52        67.72 o
  -3  -3   7         15.15          2.47        52.61 o
  -2  -3   7       3326.31       2859.38        84.90 o
  -1  -3   7         31.77         93.39        38.63 o
   0  -3   7         67.49         28.81        35.76 o
   1  -3   7         14.36          2.13        34.05 o
   2  -3   7       2581.07       2357.70        79.12 o
   3  -3   7        529.84        555.51        66.79 o
   4  -3   7        356.57        286.11        59.58 o
   5  -3   7         22.33         43.52        69.94 o
   6  -3   7        617.08        733.72       108.00 o
   7  -3   7        148.88        204.42        93.39 o
   8  -3   7         87.86        180.61        91.11 o
   9  -3   7        216.41        291.68       110.54 o
  -9  -2   7         67.16        254.49       104.14 o
  -8  -2   7        261.55        377.54        89.30 o
  -7  -2   7        113.72        178.73        75.59 o
  -6  -2   7        694.14        660.22        82.93 o
  -5  -2   7         13.16         41.16        56.25 o
  -4  -2   7        287.29        268.18        58.65 o
  -3  -2   7         73.30         60.93        52.18 o
  -2  -2   7        404.34        433.25        48.29 o
  -1  -2   7        215.38        275.39        46.25 o
   0  -2   7        271.29        299.16        44.97 o
   1  -2   7        774.12        735.74        49.76 o
   2  -2   7         24.73         25.02        44.09 o
   3  -2   7         41.98         24.18        47.85 o
   4  -2   7         57.57        101.68        55.16 o
   5  -2   7       4139.17       3536.90        89.16 o
   6  -2   7        125.35        133.70        80.53 o
   7  -2   7        596.33        692.78        99.21 o
   8  -2   7         92.18        164.01        74.46 o
   9  -2   7        870.43       1000.79       134.38 o
  10  -2   7        438.56        344.19       134.26 o
  -9  -1   7        141.17        324.84       101.89 o
  -8  -1   7          2.59        102.21        77.76 o
  -7  -1   7          6.90         49.51        65.41 o
  -6  -1   7         13.50        -38.71        55.26 o
  -5  -1   7        181.97        176.50        70.07 o
  -4  -1   7        814.20        899.31        67.76 o
  -3  -1   7          0.41        -30.06        40.11 o
  -2  -1   7         75.00         50.45        25.68 o
  -1  -1   7         31.58          7.06        31.86 o
   0  -1   7       3936.79       3539.40        68.66 o
   1  -1   7         24.10          5.01        25.55 o
   2  -1   7        572.92        636.71        48.88 o
   3  -1   7        726.08        841.38        62.12 o
   4  -1   7       5576.06       4825.71        94.11 o
   5  -1   7        283.55        347.93        55.40 o
   6  -1   7       1244.31       1079.89       152.39 o
   7  -1   7        521.54        632.19        95.93 o
   8  -1   7        224.42        257.91        76.05 o
   9  -1   7        197.71        249.10       104.24 o
  10  -1   7        496.24        480.29       134.18 o
  -9   0   7        127.52        306.19       110.45 o
  -8   0   7        717.10        826.62        96.02 o
  -7   0   7         10.70         -4.15        67.19 o
  -6   0   7        285.88        298.25        69.77 o
  -5   0   7         30.69        102.17        30.14 o
  -4   0   7       5279.44       4643.64        92.33 o
  -3   0   7        144.31        134.82        40.83 o
  -2   0   7       1214.58       1075.83        47.56 o
  -1   0   7         55.78         57.34        28.69 o
   0   0   7       8948.98       8543.73        86.29 o
   1   0   7        270.38        284.12        33.53 o
   2   0   7        745.04        745.01        38.90 o
   3   0   7        661.10        717.22        64.70 o
   4   0   7       3414.83       3130.31        76.66 o
   5   0   7        512.79        570.11        58.86 o
   6   0   7        830.24        776.36        62.84 o
   7   0   7        879.11       1001.48       102.63 o
   8   0   7        983.10        989.47        79.42 o
   9   0   7          1.31          3.35        73.60 o
  10   0   7          4.54        113.16        94.31 o
  -9   1   7          9.95         98.30        81.59 o
  -8   1   7         39.50         77.49        95.22 o
  -7   1   7         65.81        125.24        90.69 o
  -6   1   7        701.75        779.86        72.00 o
  -5   1   7        369.38        347.28        59.69 o
  -4   1   7          5.13          2.66        38.26 o
  -3   1   7        282.75        302.27        40.82 o
  -2   1   7       3830.01       3675.21        66.59 o
  -1   1   7       1388.56       1279.09        41.36 o
   0   1   7        493.84        587.54        60.62 o
   1   1   7        278.81        330.92        30.54 o
   2   1   7        563.29        573.60        37.06 o
   3   1   7       4330.00       4023.78        60.04 o
   4   1   7         72.11         89.46        28.97 o
   5   1   7       1134.15        986.26        54.77 o
   6   1   7         36.37         -8.81        40.34 o
   7   1   7       2931.58       2464.18       107.32 o
   8   1   7          0.10         95.91        62.43 o
   9   1   7         31.97         66.72        83.59 o
  10   1   7         37.54         -4.16        84.83 o
  -9   2   7         79.64         62.73        91.06 o
  -8   2   7         27.01        -33.55        76.53 o
  -7   2   7        265.03        347.71        63.58 o
  -6   2   7         21.79         90.67        61.92 o
  -5   2   7          9.05        -15.22        57.41 o
  -4   2   7        116.48        132.44        42.60 o
  -3   2   7        138.05        109.31        35.98 o
  -2   2   7        217.96        255.06        35.07 o
  -1   2   7       4887.53       4424.18        62.64 o
   0   2   7         53.80         92.34        19.23 o
   1   2   7       3669.84       3774.42        68.58 o
   2   2   7        783.86        753.23        35.17 o
   3   2   7        542.73        574.43        36.93 o
   4   2   7          2.92        -23.56        27.60 o
   5   2   7        234.11        186.96        35.58 o
   6   2   7          1.88        -11.93        45.18 o
   7   2   7         34.10         31.42        50.77 o
   8   2   7        207.01        208.17        64.58 o
   9   2   7         40.70        140.15        69.09 o
  10   2   7         95.61         88.46        92.93 o
  -9   3   7         10.50        107.78        84.89 o
  -8   3   7        241.33        313.02        78.32 o
  -7   3   7        465.14        587.62        82.16 o
  -6   3   7        181.69        192.39        55.80 o
  -5   3   7        125.93         85.31        51.79 o
  -4   3   7        919.99        931.55        61.93 o
  -3   3   7       1313.64       1238.26        49.88 o
  -2   3   7        842.11        820.93        49.65 o
  -1   3   7       1716.95       1620.50        42.88 o
   0   3   7        832.55        838.71        45.70 o
   1   3   7       1994.86       1954.50        54.37 o
   2   3   7       1082.81       1025.85        35.57 o
   3   3   7         80.17         88.74        29.96 o
   4   3   7        373.46        387.87        37.88 o
   5   3   7        554.26        596.99        46.26 o
   6   3   7         43.83          5.18        38.01 o
   7   3   7         57.42         97.03        53.83 o
   8   3   7        465.88        505.33        77.85 o
   9   3   7          3.39        108.13        66.48 o
  10   3   7        685.56        865.61       117.30 o
  -9   4   7        133.43        189.98        77.09 o
  -8   4   7         47.11        118.88        73.26 o
  -7   4   7        130.03        125.93        70.12 o
  -6   4   7        592.11        692.87        69.66 o
  -5   4   7        134.06        162.92        54.12 o
  -4   4   7       1695.89       1508.85        57.02 o
  -3   4   7        509.83        505.77        45.40 o
  -2   4   7       1023.73       1017.85        47.39 o
  -1   4   7        559.62        607.45        38.63 o
   0   4   7       3225.13       3052.25        69.62 o
   1   4   7          5.51         -1.89        31.23 o
   2   4   7          0.45        -24.25        32.42 o
   3   4   7        369.67        426.00        46.25 o
   4   4   7        602.67        624.28        54.20 o
   5   4   7        175.84        170.26        46.84 o
   6   4   7         78.51        101.89        42.24 o
   7   4   7        345.18        419.26        66.16 o
   8   4   7         51.35        107.27        56.86 o
   9   4   7        194.96        323.46        82.48 o
  10   4   7         98.07        189.26        88.38 o
  -9   5   7         32.36        159.12        90.56 o
  -8   5   7       1169.92       1274.66       105.58 o
  -7   5   7        170.85        180.35        77.65 o
  -6   5   7         67.40         42.12        67.33 o
  -5   5   7        280.03        298.49        58.02 o
  -4   5   7       1057.89       1108.83        69.38 o
  -3   5   7       1618.32       1553.52        57.44 o
  -2   5   7        287.39        334.94        43.35 o
  -1   5   7       1185.23       1091.49        45.23 o
   0   5   7       1737.07       1737.23        47.18 o
   1   5   7       8353.35       7625.98       103.09 o
   2   5   7        538.26        531.97        35.83 o
   3   5   7       7153.17       6580.81        91.19 o
   4   5   7        475.05        489.54        46.26 o
   5   5   7       1301.59       1228.53        55.27 o
   6   5   7         22.16          3.05        51.21 o
   7   5   7       2791.64       2706.79       110.53 o
   8   5   7          3.84         68.33        79.67 o
   9   5   7        510.34        586.99        94.08 o
  10   5   7          1.59        151.95        97.94 o
  -9   6   7        158.87        285.97       101.87 o
  -8   6   7         83.54        149.04        78.99 o
  -7   6   7        389.90        331.39        85.44 o
  -6   6   7         10.03        -24.28        70.23 o
  -5   6   7        616.64        748.02        71.07 o
  -4   6   7         18.91         62.92        46.39 o
  -3   6   7         48.93         93.56        46.40 o
  -2   6   7        151.69        197.48        46.26 o
  -1   6   7       2715.32       2585.66        65.42 o
   0   6   7        285.59        283.00        38.90 o
   1   6   7        144.54        134.67        34.07 o
   2   6   7       1205.11       1156.02        48.12 o
   3   6   7      10136.46       9360.46       104.93 o
   4   6   7       1248.50       1274.60        58.42 o
   5   6   7        152.10        154.70        45.34 o
   6   6   7          2.31          6.51        42.48 o
   7   6   7        987.03       1111.12        66.08 o
   8   6   7       1714.04       1582.52       109.71 o
  -8   7   7          0.05         73.32       110.79 o
  -7   7   7        158.86        202.58        81.95 o
  -6   7   7        502.29        462.02        86.58 o
  -5   7   7        345.79        332.80        79.88 o
  -4   7   7         43.38         26.16        47.11 o
  -3   7   7         49.62          7.44        44.41 o
  -2   7   7       1861.85       1797.32        67.60 o
  -1   7   7        228.84        268.16        49.78 o
   0   7   7         63.55         51.33        43.44 o
   1   7   7        739.00        719.28        55.23 o
   2   7   7       1020.71        973.69        61.17 o
   3   7   7         61.61        106.66        42.35 o
   4   7   7        679.77        728.85        59.10 o
   5   7   7        311.92        369.24        55.83 o
   6   7   7         48.81         57.04        49.73 o
   7   7   7         89.77        141.07        62.03 o
   8   7   7         20.82        177.26       235.11 o
   9   7   7        125.05        314.41       244.80 o
  -8   8   7         20.11         67.80       151.91 o
  -7   8   7        142.93        135.45        90.67 o
  -6   8   7        626.40        680.22        97.91 o
  -5   8   7         80.13         54.25        76.29 o
  -4   8   7        248.86        273.74        62.20 o
  -3   8   7         72.70        119.94        53.42 o
  -2   8   7         82.80         96.29        50.34 o
  -1   8   7        147.56        217.14        52.09 o
   0   8   7         26.46         59.47        51.94 o
   1   8   7        160.76        209.33        63.53 o
   2   8   7        733.95        749.22        77.61 o
   3   8   7        449.80        469.27        61.97 o
   4   8   7         81.52         93.98        67.04 o
   5   8   7         19.27         13.11        56.54 o
   6   8   7        421.59        437.02        84.09 o
   7   8   7         99.37        249.03        89.73 o
   8   8   7         20.98        386.30       157.43 o
  -7   9   7          5.81         94.48       176.87 o
  -6   9   7         87.41        122.89        94.82 o
  -5   9   7        142.54        190.64        79.60 o
  -4   9   7        689.47        759.47        95.81 o
  -3   9   7        579.81        627.90        67.69 o
  -2   9   7         79.75         80.29        57.57 o
  -1   9   7       1730.35       1632.37        81.73 o
   0   9   7          1.78         48.81        68.28 o
   1   9   7       1198.38       1101.31        91.43 o
   2   9   7         60.56         13.83        63.19 o
   3   9   7       1248.48       1267.56        91.14 o
   4   9   7          0.10         -0.17        72.43 o
   5   9   7        182.79        255.69        76.40 o
   6   9   7          1.32        129.46        92.08 o
   7   9   7          6.11        196.50       159.05 o
   8   9   7          9.52        212.96       157.44 o
  -6  10   7         11.22        -65.63       139.92 o
  -5  10   7        160.33         54.04       128.62 o
  -4  10   7          6.52        -58.11       114.96 o
  -3  10   7        950.47       1066.38        95.47 o
  -2  10   7         18.23         10.24        66.38 o
  -1  10   7         65.05         86.17        74.53 o
   0  10   7         34.85         38.33        73.39 o
   1  10   7        286.16        246.62        79.21 o
   2  10   7         46.91         86.23        75.19 o
   3  10   7         36.39        -16.45        72.41 o
   4  10   7         78.28        124.65        81.27 o
   5  10   7         42.39        144.59        94.42 o
   6  10   7         43.50        145.61       126.85 o
   7  10   7        135.89        289.43       128.34 o
  -5  11   7        351.76        199.02       160.89 o
  -4  11   7          0.68        -16.15       124.85 o
  -3  11   7         80.17        -50.58       133.51 o
  -2  11   7        251.22        298.70        88.84 o
  -1  11   7        558.23        626.21        96.64 o
   0  11   7        109.32         65.36        81.68 o
   1  11   7         67.54         60.99        74.14 o
   2  11   7         11.40        -63.12        76.58 o
   3  11   7        189.62        223.33        88.60 o
   4  11   7        581.77        698.18       195.47 o
   5  11   7          5.60         83.57       141.07 o
  -3  12   7         23.82       -127.35       127.35 o
  -2  12   7        750.27        660.25       134.50 o
  -1  12   7        108.46        178.35        92.12 o
   0  12   7        769.29        696.91       103.24 o
   1  12   7         11.71         24.38       104.99 o
   2  12   7        398.45        271.70       208.84 o
   3  12   7        204.92        244.35       147.98 o
  -1  -8   8         30.58        341.05       222.62 o
   0  -8   8        343.49        408.86       134.21 o
   1  -8   8        171.24        348.29       119.45 o
   2  -8   8        109.64        255.18       113.47 o
  -3  -7   8         32.32         67.81       169.20 o
  -2  -7   8         49.14        180.38       230.98 o
  -1  -7   8        107.86        267.58       115.69 o
   0  -7   8         79.33        305.07       109.21 o
   1  -7   8         28.76        164.11       105.47 o
   2  -7   8        245.79        383.78       118.80 o
   3  -7   8          1.02        221.33       138.47 o
   4  -7   8        414.94        676.21       165.34 o
   5  -7   8         10.56        294.00       143.46 o
  -5  -6   8         44.31        284.99       159.72 o
  -4  -6   8        910.06       1096.72       155.17 o
  -3  -6   8          5.13         81.08       115.30 o
  -2  -6   8          2.17         90.83       162.77 o
  -1  -6   8          2.84        123.17       107.54 o
   0  -6   8       3986.97       3621.77       157.52 o
   1  -6   8        168.26        219.19        97.28 o
   2  -6   8        143.33        176.07        95.49 o
   3  -6   8        153.13        147.63        85.85 o
   4  -6   8       1117.27       1329.56       108.17 o
   5  -6   8        500.65        600.36        99.35 o
   6  -6   8         11.68         89.53       100.54 o
  -6  -5   8          8.55        169.81       132.28 o
  -5  -5   8        331.33        497.36       146.30 o
  -4  -5   8         26.43        128.05        71.88 o
  -3  -5   8        145.79        230.23        74.63 o
  -2  -5   8         10.86         57.05        66.02 o
  -1  -5   8        587.42        674.32        99.88 o
   0  -5   8        340.44        388.79        87.51 o
   1  -5   8       1260.50       1178.24       102.46 o
   2  -5   8          0.43         11.71        58.42 o
   3  -5   8        943.13       1065.59        88.44 o
   4  -5   8         29.43        113.10        74.95 o
   5  -5   8        122.71        116.39        84.68 o
   6  -5   8          0.08        133.84        86.33 o
   7  -5   8        855.26        886.95       243.61 o
  -7  -4   8        156.65        169.33       121.73 o
  -6  -4   8         70.44        236.94       138.43 o
  -5  -4   8         60.96        102.09        70.22 o
  -4  -4   8        303.52        376.23        70.48 o
  -3  -4   8        529.94        584.61        73.62 o
  -2  -4   8        391.04        377.46        65.34 o
  -1  -4   8        355.90        372.87        63.53 o
   0  -4   8        410.98        469.21        86.23 o
   1  -4   8         49.53         82.77        58.24 o
   2  -4   8       1444.58       1329.66        79.13 o
   3  -4   8       1224.16       1302.00        88.20 o
   4  -4   8        174.00        187.43        65.95 o
   5  -4   8         22.59         78.51        79.08 o
   6  -4   8        406.90        445.49        93.65 o
   7  -4   8        321.76        403.29        98.01 o
   8  -4   8         74.13        247.60        87.98 o
  -7  -3   8        824.49       1153.36       141.20 o
  -6  -3   8          5.62         38.63        89.63 o
  -5  -3   8          2.18         84.37        63.78 o
  -4  -3   8        317.17        366.01        64.20 o
  -3  -3   8        261.08        249.52        60.36 o
  -2  -3   8        245.05        238.41        58.85 o
  -1  -3   8        793.67        748.03        67.77 o
   0  -3   8       1048.68       1067.70        73.90 o
   1  -3   8        513.85        586.43        67.49 o
   2  -3   8        127.03        130.03        59.30 o
   3  -3   8        469.04        493.33        71.53 o
   4  -3   8         34.31         88.10        59.96 o
   5  -3   8        303.80        284.86        81.14 o
   6  -3   8          7.88         35.00        73.30 o
   7  -3   8         84.90        189.77        83.81 o
   8  -3   8         89.95        174.33        85.27 o
   9  -3   8         27.73        122.29       218.98 o
  -8  -2   8         15.55        274.97        99.88 o
  -7  -2   8        608.73        829.12       145.52 o
  -6  -2   8         95.41        111.64        74.53 o
  -5  -2   8        486.41        543.10        80.68 o
  -4  -2   8          0.83         23.20        56.79 o
  -3  -2   8        406.11        421.52        62.08 o
  -2  -2   8       1035.05        934.82        66.90 o
  -1  -2   8        878.69        890.52        67.68 o
   0  -2   8        354.44        418.20        52.01 o
   1  -2   8        886.80        876.86        56.56 o
   2  -2   8        555.27        669.23        68.76 o
   3  -2   8       1365.14       1176.29        72.25 o
   4  -2   8        885.46       1027.09        80.65 o
   5  -2   8          0.10          4.64        52.01 o
   6  -2   8         26.90         34.77        70.12 o
   7  -2   8       1450.38       1297.77        97.89 o
   8  -2   8         11.50         70.51        73.53 o
   9  -2   8        251.92        242.52       201.23 o
  -8  -1   8        203.03        357.79       115.38 o
  -7  -1   8         33.31        115.99        77.05 o
  -6  -1   8         38.74         58.93        67.79 o
  -5  -1   8         86.08        142.96        64.52 o
  -4  -1   8       2038.77       1826.67        79.17 o
  -3  -1   8          2.52         14.62        44.49 o
  -2  -1   8          4.63          3.26        33.92 o
  -1  -1   8         34.31         -1.11        34.72 o
   0  -1   8       2046.52       1769.38        55.44 o
   1  -1   8       1636.94       1499.80        53.84 o
   2  -1   8         20.18         18.05        47.39 o
   3  -1   8         24.91         39.32        50.45 o
   4  -1   8       1313.58       1102.56        65.91 o
   5  -1   8       4802.02       4179.18        97.86 o
   6  -1   8         99.81         35.30        62.48 o
   7  -1   8         65.42         81.31        81.05 o
   8  -1   8          9.31         75.54        79.04 o
   9  -1   8       1073.32        943.17       174.49 o
  10  -1   8         12.38         90.35       152.36 o
  -9   0   8        318.74        391.01       133.92 o
  -8   0   8        193.75        291.51        87.44 o
  -7   0   8          0.27         17.30        70.00 o
  -6   0   8         88.50         82.22        66.32 o
  -5   0   8        557.15        731.44        77.90 o
  -4   0   8         28.27         13.16        43.97 o
  -3   0   8        434.42        482.57        53.40 o
  -2   0   8         27.86        -12.04        36.90 o
  -1   0   8       1141.18        950.87        46.49 o
   0   0   8        181.56        191.35        34.55 o
   1   0   8         73.52         43.03        32.43 o
   2   0   8        429.82        426.94        37.50 o
   3   0   8       1589.93       1462.38        62.68 o
   4   0   8        869.85        959.10        69.88 o
   5   0   8        254.43        265.44        56.12 o
   6   0   8        595.96        685.42        66.41 o
   7   0   8       1392.00       1263.66        94.88 o
   8   0   8       1576.67       1404.82       105.77 o
   9   0   8         25.53        -15.27       109.96 o
  10   0   8        132.64         79.97       178.87 o
  -9   1   8          2.19        205.77        88.08 o
  -8   1   8         44.45         91.31       103.89 o
  -7   1   8        115.33        156.38        80.27 o
  -6   1   8        378.81        399.86        74.62 o
  -5   1   8        135.49         83.23        55.05 o
  -4   1   8         87.27        101.56        45.13 o
  -3   1   8          8.16        -11.66        37.63 o
  -2   1   8       8075.17       7115.31        92.05 o
  -1   1   8        114.58        172.16        33.99 o
   0   1   8          4.72        -11.73        25.75 o
   1   1   8       1152.84       1011.68        39.40 o
   2   1   8       6370.66       5905.78        80.25 o
   3   1   8         14.73          2.08        29.11 o
   4   1   8        897.91        959.21        64.76 o
   5   1   8       1241.58       1070.97        62.65 o
   6   1   8        387.17        412.77        59.40 o
   7   1   8        554.91        627.94        89.69 o
   8   1   8       1422.46       1345.88       102.48 o
   9   1   8        153.40        310.72       111.05 o
  10   1   8         59.99        115.13       122.34 o
  -9   2   8         32.65        210.99        92.68 o
  -8   2   8         50.93        126.04        81.53 o
  -7   2   8         20.48        105.05        62.67 o
  -6   2   8       2611.59       2318.98        97.97 o
  -5   2   8         35.48        -10.81        63.16 o
  -4   2   8         19.59          5.31        43.69 o
  -3   2   8         20.02         19.19        37.64 o
  -2   2   8      10083.08       9200.28       139.13 o
  -1   2   8        123.12        157.32        31.93 o
   0   2   8        413.22        376.30        27.73 o
   1   2   8         17.43         11.77        21.06 o
   2   2   8       3094.72       2847.35        51.44 o
   3   2   8        188.03        193.13        37.45 o
   4   2   8        232.67        243.38        37.52 o
   5   2   8         46.76        -28.53        45.36 o
   6   2   8        136.80        142.37        53.05 o
   7   2   8          5.27         25.75        47.00 o
   8   2   8         71.31        139.02       112.09 o
   9   2   8        366.54        551.82        96.75 o
  10   2   8         89.44        170.71       114.86 o
  -9   3   8         14.50         45.78       122.10 o
  -8   3   8          3.68         91.79        75.03 o
  -7   3   8         11.80         29.72        67.14 o
  -6   3   8         93.60         91.31        56.24 o
  -5   3   8         23.14          0.13        53.62 o
  -4   3   8         18.75         -6.75        38.74 o
  -3   3   8        161.43        157.49        36.52 o
  -2   3   8        285.14        303.95        40.02 o
  -1   3   8          0.54         12.74        27.02 o
   0   3   8        442.44        483.31        49.72 o
   1   3   8       1466.19       1363.90        54.33 o
   2   3   8        127.41        103.46        38.64 o
   3   3   8       1270.82       1278.12        47.48 o
   4   3   8        145.93         91.12        37.98 o
   5   3   8        421.01        429.43        44.82 o
   6   3   8         12.94         38.69        48.16 o
   7   3   8       1981.51       1748.53        74.30 o
   8   3   8        128.93        172.61        77.83 o
   9   3   8        529.92        663.63        98.58 o
  10   3   8         54.31        156.28       141.53 o
  -9   4   8        110.87        212.11        83.84 o
  -8   4   8         17.00         66.75        75.53 o
  -7   4   8        124.08        144.83        75.27 o
  -6   4   8          9.03         15.20        52.95 o
  -5   4   8        334.90        293.15        61.64 o
  -4   4   8         33.06         -8.90        50.50 o
  -3   4   8        707.85        675.52        52.44 o
  -2   4   8        105.52         83.54        37.42 o
  -1   4   8       1015.35       1063.04        46.60 o
   0   4   8        332.17        344.81        47.56 o
   1   4   8       2047.34       1858.53        60.40 o
   2   4   8         61.74         78.09        42.03 o
   3   4   8        145.72        199.45        45.58 o
   4   4   8        281.87        317.62        48.41 o
   5   4   8        765.93        763.34        66.41 o
   6   4   8        145.26        168.52        47.70 o
   7   4   8        192.58        174.93        60.39 o
   8   4   8          0.34         10.99        58.45 o
   9   4   8         68.36        211.12        96.03 o
  10   4   8         98.80        233.73       152.59 o
  -8   5   8          2.61         72.13        76.43 o
  -7   5   8        113.10        106.90        76.46 o
  -6   5   8        712.55        709.84        91.57 o
  -5   5   8         18.53         -5.33        51.85 o
  -4   5   8          3.57         -1.15        51.60 o
  -3   5   8        290.75        264.15        47.65 o
  -2   5   8        244.29        267.25        44.43 o
  -1   5   8        211.91        233.45        50.06 o
   0   5   8        134.42        164.31        44.69 o
   1   5   8        319.22        372.57        48.15 o
   2   5   8         23.06        -21.67        40.88 o
   3   5   8        274.13        320.93        50.95 o
   4   5   8        387.31        385.96        52.51 o
   5   5   8          3.42         -9.75        46.28 o
   6   5   8        150.64        112.61        52.29 o
   7   5   8          1.79         73.88        54.29 o
   8   5   8       1023.83       1122.65       116.25 o
   9   5   8         40.49        110.45       136.00 o
  -8   6   8         40.40         50.60        80.13 o
  -7   6   8         89.90        104.67        80.98 o
  -6   6   8        536.89        551.65        89.72 o
  -5   6   8         17.44          9.34        54.21 o
  -4   6   8         39.58         28.26        52.27 o
  -3   6   8        125.93        100.59        45.74 o
  -2   6   8       1767.91       1641.83        72.56 o
  -1   6   8         93.86         68.97        49.08 o
   0   6   8         21.80         -8.01        41.04 o
   1   6   8        437.07        457.99        57.41 o
   2   6   8       2150.77       1933.22        70.49 o
   3   6   8       3046.25       2732.78        97.28 o
   4   6   8       1014.76       1081.23        97.44 o
   5   6   8         48.77         48.36        50.69 o
   6   6   8          0.16          9.39        53.32 o
   7   6   8       1352.85       1488.94        79.81 o
   8   6   8        384.48        528.43        72.61 o
   9   6   8         26.86         53.59       101.17 o
  -8   7   8         13.40        129.38       136.74 o
  -7   7   8        519.69        564.14        99.69 o
  -6   7   8       1011.83        990.39       103.04 o
  -5   7   8       1569.02       1447.08       102.92 o
  -4   7   8        124.28        150.26        66.03 o
  -3   7   8        700.98        735.77        74.96 o
  -2   7   8       1417.43       1360.40        84.97 o
  -1   7   8       4884.72       4687.68       118.97 o
   0   7   8         23.57         -9.86        46.69 o
   1   7   8        257.91        266.01        56.81 o
   2   7   8        301.93        290.64        58.66 o
   3   7   8       5714.76       5264.28       149.60 o
   4   7   8        125.61        104.17        55.56 o
   5   7   8       1534.98       1468.62        77.54 o
   6   7   8         20.05         87.39        58.38 o
   7   7   8       1746.48       1730.32       110.91 o
   8   7   8          1.91         56.53        75.06 o
   9   7   8        393.06        715.49       133.69 o
  -7   8   8        240.03        317.88       116.87 o
  -6   8   8          2.36        113.97        96.25 o
  -5   8   8        371.47        365.43        99.79 o
  -4   8   8         57.81        100.59        60.05 o
  -3   8   8       1586.94       1555.20        78.95 o
  -2   8   8         52.31        115.19        53.96 o
  -1   8   8          2.67         25.76        51.93 o
   0   8   8        375.46        404.06        65.02 o
   1   8   8       1144.19       1166.19        83.77 o
   2   8   8        507.87        427.70        83.74 o
   3   8   8         88.57        124.01        72.46 o
   4   8   8         73.62         43.30        62.37 o
   5   8   8        416.85        497.91        90.06 o
   6   8   8       1586.89       1635.95       116.52 o
   7   8   8          1.73         97.92        76.60 o
   8   8   8         34.86        171.15       126.78 o
  -6   9   8         63.09        186.48       139.25 o
  -5   9   8         14.88         55.97        90.68 o
  -4   9   8        905.74       1048.90       170.84 o
  -3   9   8        210.30        274.74        65.82 o
  -2   9   8         59.38         93.84        56.82 o
  -1   9   8        553.89        543.15        83.24 o
   0   9   8          1.22         -7.71        67.12 o
   1   9   8         17.69         67.42        68.20 o
   2   9   8         55.37         83.37        66.81 o
   3   9   8        127.47        115.04        66.69 o
   4   9   8        217.17        169.12        76.23 o
   5   9   8        183.89        219.15        76.85 o
   6   9   8        179.76        187.08        83.61 o
   7   9   8        152.97        309.90       100.58 o
  -5  10   8         67.02          7.06       152.36 o
  -4  10   8        284.07        312.12       138.09 o
  -3  10   8         37.75        106.57        81.50 o
  -2  10   8         20.38         13.95        73.75 o
  -1  10   8         97.46         40.12        76.19 o
   0  10   8         23.03         53.31        69.35 o
   1  10   8         19.61         31.28        73.99 o
   2  10   8         14.35        -31.68        81.05 o
   3  10   8         42.94         76.85        77.93 o
   4  10   8          0.44        -14.26        80.29 o
   5  10   8        342.35        351.17        90.33 o
   6  10   8         34.50        225.50        99.62 o
  -4  11   8          5.97        -29.70       163.89 o
  -3  11   8        320.32        189.27       120.48 o
  -2  11   8         38.20        -15.62        71.65 o
  -1  11   8        865.52        850.45       107.05 o
   0  11   8         45.99         -2.53        78.29 o
   1  11   8        211.39        227.72        88.68 o
   2  11   8         29.37        -15.11        84.61 o
   3  11   8        920.19        913.31       108.08 o
   4  11   8         16.89        105.85        96.64 o
   5  11   8        124.19        173.60        97.51 o
  -2  12   8         55.26         43.93        89.23 o
  -1  12   8        824.43        815.44       110.32 o
   0  12   8        272.44        328.86       106.73 o
   1  12   8         69.23        130.38        91.29 o
   2  12   8        136.48        164.34        96.29 o
   3  12   8        498.41        590.42       120.23 o
  -1  -7   9         25.69        393.49       187.50 o
   0  -7   9        759.82       1079.40       218.23 o
   1  -7   9          4.20        214.12       114.70 o
   2  -7   9         99.44        200.53       119.86 o
   3  -7   9         14.07        275.69       136.34 o
  -4  -6   9        169.67        432.18       200.55 o
  -3  -6   9          6.26        401.56       124.61 o
  -2  -6   9        211.19        412.63       172.55 o
  -1  -6   9        441.95        693.57       159.13 o
   0  -6   9         26.04        139.09       101.07 o
   1  -6   9        218.37        329.65       104.12 o
   2  -6   9        270.99        349.68       108.70 o
   3  -6   9         10.51         73.51        98.24 o
   4  -6   9        100.60        257.57       136.49 o
   5  -6   9        457.14        587.30       150.05 o
  -5  -5   9        138.73        346.80       192.25 o
  -4  -5   9         72.00        104.99        91.03 o
  -3  -5   9        102.11        320.03       130.92 o
  -2  -5   9        121.50        285.03       109.70 o
  -1  -5   9          1.29        241.36       105.77 o
   0  -5   9        358.22        446.37        92.28 o
   1  -5   9          0.07         14.10        79.55 o
   2  -5   9       1147.82       1148.71       105.12 o
   3  -5   9        112.74        140.04        72.22 o
   4  -5   9        165.28        172.67        82.19 o
   5  -5   9        374.12        404.62       118.98 o
   6  -5   9        480.74        637.55       129.62 o
   7  -5   9        290.71        615.74       164.77 o
  -6  -4   9        502.85        778.28       160.30 o
  -5  -4   9         60.23        206.57        99.96 o
  -4  -4   9         27.71        135.61        76.01 o
  -3  -4   9        203.11        259.53        74.41 o
  -2  -4   9       2249.20       1913.25        89.90 o
  -1  -4   9        259.42        238.50        84.43 o
   0  -4   9         12.24         66.33        78.43 o
   1  -4   9        323.52        311.87        80.80 o
   2  -4   9       3021.34       2710.33        93.64 o
   3  -4   9       1477.88       1437.76        91.68 o
   4  -4   9        102.22         84.89        70.64 o
   5  -4   9         50.87        118.84        82.66 o
   6  -4   9        354.99        481.23       117.31 o
   7  -4   9       1100.02       1247.19       164.47 o
   8  -4   9          3.64        117.04       113.39 o
  -7  -3   9        260.71        529.72       106.33 o
  -6  -3   9        207.53        445.35       121.70 o
  -5  -3   9         21.15        112.88        92.62 o
  -4  -3   9        145.92        244.31        66.28 o
  -3  -3   9        553.20        608.36        72.77 o
  -2  -3   9        392.89        447.08        65.87 o
  -1  -3   9        857.94        884.44        72.33 o
   0  -3   9         12.90         25.95        66.97 o
   1  -3   9         73.66         87.17        57.69 o
   2  -3   9          0.19          6.62        60.35 o
   3  -3   9        636.39        774.54        81.63 o
   4  -3   9         21.64         90.08        61.90 o
   5  -3   9        594.26        598.58        91.61 o
   6  -3   9          9.92         52.93        79.78 o
   7  -3   9          7.03        159.88        89.43 o
   8  -3   9          0.63        176.64        84.63 o
  -7  -2   9        125.34        341.82        86.09 o
  -6  -2   9          3.80         57.72        89.70 o
  -5  -2   9        120.81        167.10        74.30 o
  -4  -2   9         99.52        134.48        60.65 o
  -3  -2   9         84.43         89.30        55.68 o
  -2  -2   9         36.93         44.32        51.65 o
  -1  -2   9         27.99         15.33        43.71 o
   0  -2   9        369.09        390.36        48.87 o
   1  -2   9        270.83        252.42        70.52 o
   2  -2   9        225.98        210.30        61.28 o
   3  -2   9         11.73         20.15        55.37 o
   4  -2   9        946.26       1033.58        80.68 o
   5  -2   9       1403.30       1268.35        74.85 o
   6  -2   9         83.32         81.59        76.29 o
   7  -2   9        159.12        205.08        77.94 o
   8  -2   9          6.64         97.53        79.47 o
   9  -2   9        213.18        196.60       107.30 o
  -8  -1   9         18.68        231.55       122.77 o
  -7  -1   9          9.85        111.18        80.39 o
  -6  -1   9        274.54        305.54        80.96 o
  -5  -1   9        669.79        697.11        84.69 o
  -4  -1   9        158.41        220.51        61.95 o
  -3  -1   9        407.88        374.18        60.94 o
  -2  -1   9       1702.95       1420.59        65.53 o
  -1  -1   9        280.96        274.75        47.85 o
   0  -1   9        106.47        108.83        40.29 o
   1  -1   9        206.29        242.74        64.75 o
   2  -1   9       2869.63       2448.58        80.27 o
   3  -1   9        326.07        310.54        63.35 o
   4  -1   9        138.51        144.77        57.09 o
   5  -1   9         72.21         63.68        55.21 o
   6  -1   9         36.45         31.66        72.37 o
   7  -1   9         74.12         63.12        75.71 o
   8  -1   9         32.78         70.81        75.82 o
   9  -1   9          1.67         84.49        92.43 o
  -8   0   9         25.31        171.78        94.82 o
  -7   0   9        128.34        200.83        79.22 o
  -6   0   9        134.57        205.55        77.28 o
  -5   0   9        193.23        239.14        70.58 o
  -4   0   9         32.95         81.30        52.06 o
  -3   0   9        573.33        586.57        57.68 o
  -2   0   9        100.07         60.31        41.46 o
  -1   0   9        521.39        619.64        50.30 o
   0   0   9         13.90         21.69        35.80 o
   1   0   9        183.09        200.97        38.42 o
   2   0   9          1.23        -15.15        52.64 o
   3   0   9         14.60        -24.83        49.24 o
   4   0   9          4.09         -4.49        50.14 o
   5   0   9        488.02        542.83        68.15 o
   6   0   9          1.27         21.62        49.25 o
   7   0   9        775.57        655.22       106.45 o
   8   0   9         26.38        176.18        76.35 o
   9   0   9          1.39        103.60       131.29 o
  -8   1   9         43.48        144.25       112.74 o
  -7   1   9        265.51        261.44        89.92 o
  -6   1   9        328.88        378.40        75.61 o
  -5   1   9        175.38        221.21        66.70 o
  -4   1   9         88.40        104.52        47.93 o
  -3   1   9       1031.03       1013.50        61.61 o
  -2   1   9       2206.92       1934.54        63.20 o
  -1   1   9       4647.71       3948.13        74.11 o
   0   1   9          2.82         15.20        30.86 o
   1   1   9          3.49         -7.27        29.15 o
   2   1   9        121.70        149.56        43.94 o
   3   1   9       8718.77       7598.74       113.89 o
   4   1   9        142.85        119.86        52.31 o
   5   1   9         11.38         -0.46        49.12 o
   6   1   9         34.71         66.21        49.55 o
   7   1   9       3091.92       2849.12       193.54 o
   8   1   9        158.85        237.84        85.14 o
   9   1   9        289.21        509.88       154.90 o
  10   1   9          1.13        185.33       162.74 o
  -8   2   9          4.86         69.23        82.39 o
  -7   2   9        739.53        961.51       110.52 o
  -6   2   9          4.27         78.09        61.87 o
  -5   2   9         97.22        145.63        72.43 o
  -4   2   9         12.47         -3.67        62.36 o
  -3   2   9       1646.49       1474.21        59.47 o
  -2   2   9        703.54        717.36        49.83 o
  -1   2   9       4302.23       3849.07        88.59 o
   0   2   9        887.24        840.03        79.24 o
   1   2   9        538.61        620.10        56.79 o
   2   2   9       1637.60       1366.87        61.08 o
   3   2   9       1439.74       1315.93        76.85 o
   4   2   9       1447.76       1195.47        72.15 o
   5   2   9        441.82        447.26        66.01 o
   6   2   9        775.58        862.39        81.34 o
   7   2   9         56.34         71.68        56.40 o
   8   2   9        241.23        341.38        96.11 o
   9   2   9        170.95        319.21       134.58 o
  10   2   9        818.83       1079.22       217.60 o
  -8   3   9        170.17        222.82        92.96 o
  -7   3   9         50.97         99.51        62.35 o
  -6   3   9        423.95        527.70        69.40 o
  -5   3   9         45.22         35.31        52.98 o
  -4   3   9        985.92        913.61        72.44 o
  -3   3   9         10.16         10.91        41.79 o
  -2   3   9         62.11         84.70        49.49 o
  -1   3   9        222.38        252.98        53.02 o
   0   3   9       4665.94       4266.59        89.23 o
   1   3   9        101.37        109.33        43.32 o
   2   3   9        921.90        918.02        63.93 o
   3   3   9        304.30        345.79        50.12 o
   4   3   9        949.88        909.98        69.91 o
   5   3   9        730.90        820.08        77.15 o
   6   3   9        271.74        307.52        63.43 o
   7   3   9         52.62         82.30        56.35 o
   8   3   9          0.42         71.26        77.43 o
   9   3   9        450.93        631.46       130.80 o
  10   3   9        441.53        590.55       178.87 o
  -8   4   9        879.76        959.78       105.57 o
  -7   4   9         12.02        -22.69        65.97 o
  -6   4   9         55.37         78.16        57.44 o
  -5   4   9          0.02        -15.24        61.46 o
  -4   4   9       2026.86       2040.42        99.49 o
  -3   4   9         36.68         37.69        51.16 o
  -2   4   9         84.55         34.92        50.49 o
  -1   4   9        410.74        379.81        54.63 o
   0   4   9        914.52        906.81        64.08 o
   1   4   9        956.56        989.34        58.75 o
   2   4   9        102.84         96.32        43.33 o
   3   4   9        512.23        524.37        55.97 o
   4   4   9        284.09        273.22        51.42 o
   5   4   9         45.18         16.96        49.70 o
   6   4   9         14.10        -24.97        60.67 o
   7   4   9        274.87        358.38        68.58 o
   8   4   9          3.37         87.06        61.75 o
   9   4   9          0.28         91.18        87.67 o
  10   4   9         10.54         56.25       110.28 o
  -8   5   9        446.34        513.60       110.32 o
  -7   5   9         33.22        145.16        94.50 o
  -6   5   9         91.45        163.89        71.27 o
  -5   5   9        157.88        206.28        70.50 o
  -4   5   9         71.97         91.08        66.67 o
  -3   5   9        269.22        290.82        60.50 o
  -2   5   9         15.06         -6.27        51.16 o
  -1   5   9        170.95        164.42        49.97 o
   0   5   9         64.85         62.46        46.36 o
   1   5   9        557.99        638.53        61.98 o
   2   5   9         35.27         -0.36        45.24 o
   3   5   9        805.03        771.90        64.88 o
   4   5   9        100.23         62.45        48.00 o
   5   5   9        731.67        753.43        66.36 o
   6   5   9         94.17        101.03        53.73 o
   7   5   9        226.88        292.34        81.99 o
   8   5   9        173.28        271.79        81.77 o
   9   5   9        168.74        325.52       116.92 o
  -8   6   9         30.31        141.57       101.04 o
  -7   6   9        112.21        175.70       100.39 o
  -6   6   9          1.70         20.79        92.01 o
  -5   6   9        112.76        121.54        68.87 o
  -4   6   9         36.05         72.84        66.91 o
  -3   6   9        177.19        183.30        54.71 o
  -2   6   9        642.84        638.21        67.00 o
  -1   6   9        469.84        508.82        63.67 o
   0   6   9         70.71         47.00        47.22 o
   1   6   9        547.59        606.60        61.38 o
   2   6   9        518.73        488.30        61.66 o
   3   6   9       2390.45       2104.33        80.46 o
   4   6   9        847.10        865.99        70.05 o
   5   6   9         58.65        102.17        52.75 o
   6   6   9          3.31         44.10        51.11 o
   7   6   9        326.75        412.35        70.23 o
   8   6   9       1205.02       1425.36       105.70 o
   9   6   9         35.57        111.11        76.35 o
  -7   7   9        167.78        203.52       106.28 o
  -6   7   9        306.34        444.81       103.20 o
  -5   7   9        352.00        311.54       104.85 o
  -4   7   9        102.31        210.47        67.58 o
  -3   7   9        112.38        143.38        62.19 o
  -2   7   9        561.49        514.25        78.24 o
  -1   7   9        134.53        135.63        58.45 o
   0   7   9         10.18         26.23        54.40 o
   1   7   9         91.33         61.94        53.53 o
   2   7   9        639.91        646.97        66.61 o
   3   7   9          0.45          8.27        52.42 o
   4   7   9        285.85        325.29        59.89 o
   5   7   9         22.67         80.38        58.96 o
   6   7   9        807.58        869.24        81.71 o
   7   7   9        113.06        166.31        69.31 o
   8   7   9        188.36        347.04        89.44 o
   9   7   9         56.86         57.20       121.94 o
  -7   8   9          0.25         76.27       127.94 o
  -6   8   9        261.06        287.81       112.46 o
  -5   8   9          6.63         38.55        95.78 o
  -4   8   9        873.89        911.48        88.10 o
  -3   8   9        244.54        225.81        65.55 o
  -2   8   9        335.27        345.36        65.75 o
  -1   8   9         31.98         52.26        64.07 o
   0   8   9        539.28        519.27        74.17 o
   1   8   9       1545.35       1449.19        88.57 o
   2   8   9        596.60        579.36        77.44 o
   3   8   9        264.98        251.62        66.05 o
   4   8   9          0.34         15.32        71.15 o
   5   8   9        971.41        987.48        93.12 o
   6   8   9        270.09        394.97        88.87 o
   7   8   9        192.58        248.61        85.34 o
   8   8   9         13.91        121.08        85.82 o
  -6   9   9          6.46         85.02        99.99 o
  -5   9   9        210.92        219.04       108.86 o
  -4   9   9        650.19        799.55       116.74 o
  -3   9   9       4074.68       3938.28       114.21 o
  -2   9   9        150.00        141.96        66.86 o
  -1   9   9         19.61          5.75        69.72 o
   0   9   9        120.77         55.14        72.74 o
   1   9   9       4158.88       3990.36       153.69 o
   2   9   9         32.98         85.93        73.59 o
   3   9   9          4.69          7.85        61.56 o
   4   9   9         74.74         42.54        73.46 o
   5   9   9        719.52        768.38        98.18 o
   6   9   9         57.58        124.33        85.55 o
   7   9   9        154.63        384.96       106.40 o
  -5  10   9          0.47         18.72       264.16 o
  -4  10   9         84.02        104.64       138.33 o
  -3  10   9        234.50        219.07        88.85 o
  -2  10   9        204.71        251.42        86.47 o
  -1  10   9         71.20         90.50        81.52 o
   0  10   9         69.10         14.38        74.92 o
   1  10   9         20.27         40.49        79.77 o
   2  10   9         75.17         73.65        76.67 o
   3  10   9         11.58         60.09        80.72 o
   4  10   9        163.53        187.18        85.86 o
   5  10   9         46.84         85.67        89.96 o
   6  10   9         30.23        266.24       110.56 o
  -4  11   9         51.66         80.69       300.81 o
  -3  11   9        128.65        189.28       144.75 o
  -2  11   9          7.31         38.46        83.85 o
  -1  11   9        118.78        110.18        87.10 o
   0  11   9         65.98         -1.61        84.18 o
   1  11   9         41.23         83.66        87.20 o
   2  11   9         35.77         50.94        80.43 o
   3  11   9        491.93        446.85        94.85 o
   4  11   9         52.33         73.69        80.82 o
   5  11   9         36.35        178.25       103.67 o
  -1  12   9          1.83          9.65        90.97 o
   0  12   9         20.12         23.66        92.26 o
   1  12   9         25.62         67.70        94.43 o
   2  12   9         15.81        -98.25       115.25 o
  -2  -6  10         58.52        570.50       198.69 o
  -1  -6  10        268.11        607.27       167.91 o
   0  -6  10        544.55        600.90       168.50 o
   1  -6  10         60.22        176.58       128.66 o
   2  -6  10        204.57        419.83       116.69 o
   3  -6  10        337.24        664.77       155.27 o
   4  -6  10        108.43        314.73       142.16 o
  -4  -5  10        103.49        302.31       145.92 o
  -3  -5  10          6.83        342.08       169.07 o
  -2  -5  10        113.69        260.11       120.70 o
  -1  -5  10         30.23        211.03       100.64 o
   0  -5  10        299.28        594.24       117.33 o
   1  -5  10         42.82        136.23        82.59 o
   2  -5  10        202.10        366.81        97.29 o
   3  -5  10        295.53        341.11        95.86 o
   4  -5  10        122.78        236.11        87.29 o
   5  -5  10          5.34        103.28        87.83 o
  -5  -4  10         12.47        119.13       177.71 o
  -4  -4  10         35.21        166.46        86.70 o
  -3  -4  10        268.57        368.01        71.67 o
  -2  -4  10        124.33        228.23        87.43 o
  -1  -4  10        188.81        216.31        84.79 o
   0  -4  10         24.91         68.50        74.96 o
   1  -4  10         45.72        116.34        81.87 o
   2  -4  10        949.51       1129.90       104.94 o
   3  -4  10       1011.78       1084.81        94.52 o
   4  -4  10        104.48        220.12        86.61 o
   5  -4  10         42.85        122.84        85.20 o
   6  -4  10        642.64        645.59       143.33 o
   7  -4  10         97.32        276.88       118.11 o
  -6  -3  10        506.98        413.04        99.36 o
  -5  -3  10        115.80        192.75       106.80 o
  -4  -3  10         49.48        204.01        69.50 o
  -3  -3  10         46.11        108.90        63.74 o
  -2  -3  10       1156.68       1143.59       103.02 o
  -1  -3  10         70.87        155.18        79.03 o
   0  -3  10        596.25        632.81        91.83 o
   1  -3  10        356.27        492.95        86.26 o
   2  -3  10       1052.87       1085.44        80.70 o
   3  -3  10        488.53        607.34        79.09 o
   4  -3  10       1636.46       1416.69        90.82 o
   5  -3  10        305.59        425.59        91.39 o
   6  -3  10        651.95        588.12       101.23 o
   7  -3  10        295.49        396.67       117.05 o
  -6  -2  10        597.70        765.43       100.94 o
  -5  -2  10        119.68        180.89        76.88 o
  -4  -2  10        805.12        930.63       114.32 o
  -3  -2  10        150.41        233.38        63.30 o
  -2  -2  10        115.79        198.86        57.24 o
  -1  -2  10        291.74        294.46        58.66 o
   0  -2  10       1417.10       1411.29        84.06 o
   1  -2  10        872.30        912.41        85.47 o
   2  -2  10         42.76         55.54        55.46 o
   3  -2  10          2.98         10.50        54.72 o
   4  -2  10        844.14        993.05        84.27 o
   5  -2  10       1861.10       1700.10        87.15 o
   6  -2  10         43.86        153.39       110.76 o
   7  -2  10        160.47        303.81       101.53 o
   8  -2  10          5.19        206.02        98.23 o
  -7  -1  10         40.06        186.18        84.74 o
  -6  -1  10          5.66         78.14        74.57 o
  -5  -1  10        134.57        252.23        76.28 o
  -4  -1  10        424.33        450.45        67.89 o
  -3  -1  10         56.80         52.38        53.80 o
  -2  -1  10         24.48         29.71        50.50 o
  -1  -1  10          1.43        -16.02        43.28 o
   0  -1  10        143.78        137.67        44.86 o
   1  -1  10         51.51         82.68        56.12 o
   2  -1  10         52.51         30.13        74.89 o
   3  -1  10        477.78        474.72        79.99 o
   4  -1  10         97.16         69.95        65.36 o
   5  -1  10        319.82        443.14        72.72 o
   6  -1  10          7.95         13.10        83.46 o
   7  -1  10         24.69         22.86        75.49 o
   8  -1  10          0.53        135.15        91.39 o
   9  -1  10          0.15        227.33       129.32 o
  -7   0  10          2.00        149.26        78.00 o
  -6   0  10          4.74         91.19        71.64 o
  -5   0  10         43.73        131.34        69.44 o
  -4   0  10          5.05         70.47        60.58 o
  -3   0  10         16.40         65.22        51.60 o
  -2   0  10         87.55        118.10        53.66 o
  -1   0  10        262.00        309.84        60.09 o
   0   0  10        106.82         87.15        51.45 o
   1   0  10          2.43          1.43        66.50 o
   2   0  10        148.99        124.48        82.20 o
   3   0  10        224.39        246.42        65.62 o
   4   0  10        112.69         89.11        61.95 o
   5   0  10        146.39        119.47        62.00 o
   6   0  10         16.09         34.46        55.56 o
   7   0  10        156.65        242.36        89.66 o
   8   0  10        551.21        637.53       135.38 o
   9   0  10         24.93        142.02        89.34 o
  -7   1  10        198.92        297.95        92.88 o
  -6   1  10          1.69         49.75        82.78 o
  -5   1  10         57.38         44.07        78.48 o
  -4   1  10        873.31        905.10        89.03 o
  -3   1  10        253.82        274.55        63.38 o
  -2   1  10        809.44        833.03        75.30 o
  -1   1  10        517.36        519.22        62.90 o
   0   1  10        770.40        805.46        65.65 o
   1   1  10        107.76        104.42        46.79 o
   2   1  10        818.67        905.77        88.34 o
   3   1  10         34.71        -19.37        75.19 o
   4   1  10          9.50         -4.38        59.17 o
   5   1  10        234.85        280.92        60.68 o
   6   1  10        103.54        113.87        60.27 o
   7   1  10        254.69        283.63        89.21 o
   8   1  10        289.74        433.47        98.43 o
   9   1  10         13.07        198.17        86.16 o
  -8   2  10         76.50        167.13       237.88 o
  -7   2  10          2.10         87.96        83.65 o
  -6   2  10        178.85        212.43        86.22 o
  -5   2  10          0.60         34.48        69.49 o
  -4   2  10        467.52        521.96        77.78 o
  -3   2  10          1.66          6.41        51.05 o
  -2   2  10       1295.76       1258.50        78.83 o
  -1   2  10        225.67        279.49        59.33 o
   0   2  10         31.55          3.98        45.51 o
   1   2  10         68.43         41.57        47.29 o
   2   2  10         48.54         26.40        46.30 o
   3   2  10        536.48        553.93        72.82 o
   4   2  10         58.24         22.25        66.36 o
   5   2  10        332.83        421.07        65.51 o
   6   2  10          3.55         44.48        52.29 o
   7   2  10         25.67         78.43        60.75 o
   8   2  10          1.48        152.67        83.85 o
   9   2  10        771.23        711.67       142.28 o
  -8   3  10        116.17        176.75       137.61 o
  -7   3  10        153.45        260.86        91.04 o
  -6   3  10        146.32        195.07        76.94 o
  -5   3  10        708.55        759.70        91.59 o
  -4   3  10        125.80        114.76        70.69 o
  -3   3  10       2237.33       2038.79        83.30 o
  -2   3  10        159.63        147.46        57.40 o
  -1   3  10       1162.22       1129.58        69.96 o
   0   3  10        103.83        108.94        50.25 o
   1   3  10       8455.97       7487.07       117.17 o
   2   3  10        145.76        140.61        50.28 o
   3   3  10        707.41        719.14        69.21 o
   4   3  10         50.78         -5.72        64.85 o
   5   3  10       4194.51       3612.79       121.87 o
   6   3  10        108.41        241.30        65.48 o
   7   3  10         13.42        108.39        60.61 o
   8   3  10        144.75        287.08        89.98 o
   9   3  10        806.70        680.37       141.21 o
  -8   4  10          5.55        161.59       211.37 o
  -7   4  10         99.98         75.46       102.43 o
  -6   4  10          4.81         68.72        73.75 o
  -5   4  10        358.60        449.22        80.65 o
  -4   4  10        668.16        742.54        88.00 o
  -3   4  10       1265.56       1236.93        76.08 o
  -2   4  10         19.38          5.65        52.11 o
  -1   4  10          3.85          7.18        51.40 o
   0   4  10        472.51        479.35        60.13 o
   1   4  10       2021.29       1839.57        74.20 o
   2   4  10       1010.64        987.90        69.16 o
   3   4  10        616.82        598.43        61.03 o
   4   4  10        790.72        748.35        66.02 o
   5   4  10        196.84        227.96        68.29 o
   6   4  10        549.14        566.14        87.94 o
   7   4  10         83.28         95.71        72.89 o
   8   4  10        248.08        350.92        76.11 o
   9   4  10         35.19        162.95        91.09 o
  -7   5  10         10.84         66.23        95.41 o
  -6   5  10         69.28         67.07        99.55 o
  -5   5  10         51.40         92.52        71.48 o
  -4   5  10        407.09        461.16        80.84 o
  -3   5  10         25.76         48.56        54.56 o
  -2   5  10        279.87        329.16        62.79 o
  -1   5  10        187.85        207.19        54.13 o
   0   5  10         24.43          9.00        52.00 o
   1   5  10        252.47        255.93        55.75 o
   2   5  10        636.15        554.93        60.92 o
   3   5  10       1018.95       1011.50        71.11 o
   4   5  10        203.49        184.19        55.09 o
   5   5  10         32.33         11.09        50.09 o
   6   5  10         30.92        123.18        69.21 o
   7   5  10        688.12        750.13        91.93 o
   8   5  10        527.31        652.07       100.44 o
   9   5  10         40.23         75.71       165.73 o
  -7   6  10          0.32        130.25       102.32 o
  -6   6  10        403.37        533.24       115.49 o
  -5   6  10         29.91         70.01        68.95 o
  -4   6  10         35.91         61.21        72.44 o
  -3   6  10        282.51        276.60        61.67 o
  -2   6  10        282.11        324.92        61.88 o
  -1   6  10         14.46         -8.25        54.07 o
   0   6  10        454.80        416.23        61.53 o
   1   6  10       2277.77       1957.48        79.67 o
   2   6  10          2.14        -25.22        48.40 o
   3   6  10       1151.51       1110.58        74.07 o
   4   6  10          0.10        -14.56        51.75 o
   5   6  10        619.98        644.87        68.52 o
   6   6  10         49.36         48.63        55.44 o
   7   6  10        358.38        434.00        94.54 o
   8   6  10         64.07        129.38        77.64 o
   9   6  10         13.86         85.72       103.78 o
  -7   7  10         19.13         99.80       105.31 o
  -6   7  10        105.44        219.00       121.49 o
  -5   7  10         14.76         88.24        69.87 o
  -4   7  10         21.51         53.06        69.20 o
  -3   7  10         17.31         74.35        69.32 o
  -2   7  10         35.07         -0.16        55.30 o
  -1   7  10          1.41        -15.74        52.19 o
   0   7  10         16.03         20.05        55.28 o
   1   7  10        383.48        387.74        64.33 o
   2   7  10         74.71         36.81        54.54 o
   3   7  10         19.11          7.27        48.38 o
   4   7  10          0.12         47.99        51.54 o
   5   7  10         24.73         59.27        52.55 o
   6   7  10         50.87        137.41        61.79 o
   7   7  10         12.07         59.92        89.71 o
   8   7  10         17.30        216.01        98.36 o
  -6   8  10          1.19         11.55       164.73 o
  -5   8  10        177.87        209.25       106.25 o
  -4   8  10        223.38        167.52        74.22 o
  -3   8  10        829.42        910.61        88.69 o
  -2   8  10         33.03         72.84        70.31 o
  -1   8  10          5.90         24.09        67.67 o
   0   8  10        560.82        590.76        73.73 o
   1   8  10       1368.72       1300.65        80.84 o
   2   8  10        950.86        998.66        82.15 o
   3   8  10         63.60         75.68        61.31 o
   4   8  10          0.51         58.84        68.36 o
   5   8  10        161.96        307.18        74.43 o
   6   8  10       1689.28       1796.22       129.07 o
   7   8  10        100.79        189.17        92.30 o
  -5   9  10         41.25        152.24       149.76 o
  -4   9  10       1111.26       1193.43        98.97 o
  -3   9  10        157.76        223.01        78.23 o
  -2   9  10        137.40        153.60        68.64 o
  -1   9  10         15.16         88.14        69.79 o
   0   9  10        541.93        503.46        89.05 o
   1   9  10         51.72         83.61        84.78 o
   2   9  10       1230.80       1130.88       102.15 o
   3   9  10         55.11         38.93        81.21 o
   4   9  10         73.23        119.31       118.57 o
   5   9  10         12.50        -18.68        89.30 o
   6   9  10        442.86        463.84       102.37 o
   7   9  10         38.81         57.80       136.55 o
  -4  10  10        302.71        121.60       138.63 o
  -3  10  10         53.93        111.49        96.66 o
  -2  10  10        257.92        283.43        89.59 o
  -1  10  10        533.66        580.67        96.58 o
   0  10  10        209.90        248.84        89.03 o
   1  10  10         88.52         82.92        74.43 o
   2  10  10         32.20         65.30        85.04 o
   3  10  10        645.01        688.81       101.06 o
   4  10  10         23.08         39.12       116.47 o
   5  10  10          8.95         99.56        90.02 o
   6  10  10          0.02        104.28        91.17 o
  -3  11  10         32.38        -20.99       214.37 o
  -2  11  10          1.27          9.97        91.36 o
  -1  11  10       1224.54       1244.34       114.19 o
   0  11  10          0.57         22.52        87.92 o
   1  11  10          1.09         81.02        88.89 o
   2  11  10         65.41        100.15        84.70 o
   3  11  10        722.21        717.45       114.85 o
   4  11  10        112.97         66.56       129.75 o
  -2  -5  11          2.28        470.50       178.16 o
  -1  -5  11        222.48        295.72       295.51 o
   0  -5  11         37.24         11.50       155.84 o
   1  -5  11        154.77        509.65       131.43 o
   2  -5  11        192.87        587.76       114.22 o
   3  -5  11         10.44        156.51       136.53 o
   4  -5  11         35.04          8.98       350.37 o
  -3  -4  11         38.40        228.79       162.28 o
  -2  -4  11        167.28        361.91        92.69 o
  -1  -4  11         42.59        160.87        88.31 o
   0  -4  11        439.60        813.59       125.31 o
   1  -4  11        435.26        421.06       121.14 o
   2  -4  11         46.01         22.67       128.09 o
   3  -4  11        194.90        237.08       126.84 o
   4  -4  11          1.39          1.66        86.90 o
   5  -4  11        104.20        290.38       138.12 o
  -4  -3  11          4.34        124.72        89.12 o
  -3  -3  11        253.46        289.18        78.57 o
  -2  -3  11         65.17         98.32        97.40 o
  -1  -3  11        403.78        370.89       122.96 o
   0  -3  11          0.98         64.19       102.95 o
   1  -3  11        112.09        127.95       108.98 o
   2  -3  11          4.50         -1.29        97.68 o
   3  -3  11        366.43        390.95        88.33 o
   4  -3  11         83.48        198.87        79.82 o
   5  -3  11        746.14        900.11       196.19 o
   6  -3  11         32.09        152.13       111.16 o
  -5  -2  11        492.77        626.19       111.30 o
  -4  -2  11        197.67        257.18        91.65 o
  -3  -2  11        197.58        269.63        78.75 o
  -2  -2  11         16.58         -0.45        68.97 o
  -1  -2  11        179.64        230.94       105.77 o
   0  -2  11       1029.54        984.79       130.43 o
   1  -2  11        559.46        638.71        93.43 o
   2  -2  11         59.93        115.55        93.70 o
   3  -2  11        108.32        135.47        76.98 o
   4  -2  11       1420.16       1314.38        95.19 o
   5  -2  11        352.90        512.92       109.88 o
   6  -2  11        408.41        415.85       103.86 o
   7  -2  11         35.10        192.55       102.48 o
  -6  -1  11         43.69         55.87       106.40 o
  -5  -1  11          2.17        135.12        87.54 o
  -4  -1  11       2001.45       1791.11       116.64 o
  -3  -1  11          4.78         73.10        70.15 o
  -2  -1  11        369.49        289.01        71.86 o
  -1  -1  11         80.28         46.32        79.96 o
   0  -1  11       1904.06       1692.27        99.59 o
   1  -1  11        770.42        831.56        94.98 o
   2  -1  11        187.23        149.40        91.69 o
   3  -1  11        177.39        236.79        76.26 o
   4  -1  11        819.42        848.15        92.56 o
   5  -1  11        336.34        453.57        81.86 o
   6  -1  11        378.47        496.61       108.83 o
   7  -1  11        178.06        292.20       118.79 o
   8  -1  11        304.37        549.98       114.17 o
  -6   0  11         27.83         10.15        86.34 o
  -5   0  11          1.48         35.53        83.99 o
  -4   0  11        300.29        383.90        91.67 o
  -3   0  11         51.48        106.21        65.36 o
  -2   0  11        824.21        733.35        86.04 o
  -1   0  11        133.83        177.17        57.69 o
   0   0  11        138.98        204.93        75.21 o
   1   0  11         54.18         47.15        68.82 o
   2   0  11        175.82        177.49        72.83 o
   3   0  11        668.63        795.21       104.02 o
   4   0  11         19.07         42.11        63.47 o
   5   0  11        519.40        631.68        79.92 o
   6   0  11          3.18         95.27        87.81 o
   7   0  11        633.48        834.41       142.57 o
   8   0  11          6.59        124.75       115.14 o
  -7   1  11         35.08        176.86        93.11 o
  -6   1  11        116.01        232.57        92.35 o
  -5   1  11        132.48        198.41        87.31 o
  -4   1  11          5.26         93.99        79.58 o
  -3   1  11         29.87         73.17        59.74 o
  -2   1  11         49.02         61.44        56.00 o
  -1   1  11         60.18         55.14        55.93 o
   0   1  11         28.95         41.52        49.79 o
   1   1  11       1362.23       1194.95        89.59 o
   2   1  11         66.00         50.53        68.48 o
   3   1  11        658.85        837.30        98.27 o
   4   1  11          6.45        -33.08        68.85 o
   5   1  11       1499.87       1313.59        83.86 o
   6   1  11         87.88        199.85        65.85 o
   7   1  11         10.42        110.87       110.13 o
   8   1  11         36.42        154.90       159.84 o
  -7   2  11         38.46        207.81        90.25 o
  -6   2  11         25.62        160.02        88.02 o
  -5   2  11          9.25         80.32        80.58 o
  -4   2  11         82.31         23.14        72.29 o
  -3   2  11          3.29         10.29        55.03 o
  -2   2  11         38.80         73.41        51.81 o
  -1   2  11        229.48        219.29        60.52 o
   0   2  11        189.03        216.67        59.21 o
   1   2  11         36.20         11.38        49.48 o
   2   2  11        282.44        276.40        72.36 o
   3   2  11        137.50        179.62        69.78 o
   4   2  11        333.79        430.24        85.33 o
   5   2  11          3.53         20.96        66.49 o
   6   2  11         41.22        122.51        62.63 o
   7   2  11          0.02         87.45        82.55 o
   8   2  11          0.24        138.61        98.41 o
   9   2  11          0.36        129.01        90.55 o
  -7   3  11         80.72        175.93        87.01 o
  -6   3  11         18.05         43.58        72.81 o
  -5   3  11          1.47         83.73        74.92 o
  -4   3  11        114.22        114.16        75.24 o
  -3   3  11         51.46        135.27        59.34 o
  -2   3  11        113.77        131.39        55.28 o
  -1   3  11          7.63          0.66        49.18 o
   0   3  11        707.36        681.19        69.41 o
   1   3  11        257.21        236.45        55.33 o
   2   3  11        629.01        665.24        66.69 o
   3   3  11        130.98        226.52        69.40 o
   4   3  11        447.29        426.31        70.88 o
   5   3  11        723.44        838.75        99.34 o
   6   3  11        564.70        709.65        96.54 o
   7   3  11         49.18        115.61        67.68 o
   8   3  11         17.11        260.97       133.44 o
   9   3  11        259.27        201.67       130.55 o
  -7   4  11          0.08        179.22       123.97 o
  -6   4  11         82.10        260.51        80.46 o
  -5   4  11         14.67         74.45        73.94 o
  -4   4  11        949.87       1044.17        96.28 o
  -3   4  11        524.71        652.31        71.71 o
  -2   4  11          1.64         18.72        52.01 o
  -1   4  11         42.26         33.51        54.55 o
   0   4  11         57.00         60.39        55.71 o
   1   4  11       1828.82       1654.00        77.83 o
   2   4  11        130.96        161.07        55.02 o
   3   4  11        421.83        439.27        60.06 o
   4   4  11         81.29         76.58        61.05 o
   5   4  11       1393.42       1303.66        92.29 o
   6   4  11         10.46          1.75       101.84 o
   7   4  11        440.91        617.30        97.53 o
   8   4  11          2.93        114.10       258.86 o
   9   4  11        106.24        434.93       333.77 o
  -7   5  11        578.64        604.53       122.27 o
  -6   5  11         59.43        119.70        89.90 o
  -5   5  11        360.02        440.81        87.19 o
  -4   5  11        119.64        197.55       111.39 o
  -3   5  11       1206.38       1268.90        82.82 o
  -2   5  11          7.26         45.18        56.18 o
  -1   5  11       1205.95       1160.88        76.76 o
   0   5  11        160.89        137.20        58.21 o
   1   5  11        383.04        418.53        62.44 o
   2   5  11         27.94         33.83        50.42 o
   3   5  11       3014.08       2611.02        88.86 o
   4   5  11         17.85         19.95        48.54 o
   5   5  11         64.02         85.25        69.76 o
   6   5  11         21.46         67.06        68.60 o
   7   5  11        970.33       1188.48        97.58 o
   8   5  11        702.82        855.83       126.20 o
  -6   6  11        212.92        315.36       115.48 o
  -5   6  11        420.17        480.53        90.05 o
  -4   6  11          1.29         70.82        75.43 o
  -3   6  11         38.79         47.41        71.62 o
  -2   6  11        511.26        555.77        73.04 o
  -1   6  11        399.10        478.54        70.00 o
   0   6  11          3.44         -5.48        49.09 o
   1   6  11          1.19         15.14        53.00 o
   2   6  11         17.75          8.80        49.21 o
   3   6  11        133.26        165.88        52.23 o
   4   6  11        342.76        343.35        63.15 o
   5   6  11          1.27         80.65        58.22 o
   6   6  11         38.82        112.24        79.68 o
   7   6  11          3.90         96.71        82.51 o
   8   6  11        602.48        627.59        96.23 o
  -6   7  11        192.07        399.37       120.10 o
  -5   7  11         37.07        121.27        99.01 o
  -4   7  11          2.40         56.80        76.84 o
  -3   7  11         29.23        -24.36        69.41 o
  -2   7  11        275.90        362.67        69.50 o
  -1   7  11        143.07        120.19        56.56 o
   0   7  11         15.58         11.19        56.29 o
   1   7  11        306.96        302.78        64.90 o
   2   7  11          3.25          3.40        48.95 o
   3   7  11         61.90         94.59        58.07 o
   4   7  11         17.51         16.88        58.59 o
   5   7  11        471.97        500.17        75.56 o
   6   7  11        125.16        152.68        65.18 o
   7   7  11        359.23        463.10        91.64 o
   8   7  11          9.92        189.34       100.75 o
  -5   8  11          1.26         91.76       146.26 o
  -4   8  11         74.09        202.41        78.69 o
  -3   8  11        123.92        117.96        79.38 o
  -2   8  11          4.86         45.30        73.75 o
  -1   8  11        269.43        251.13        68.96 o
   0   8  11          4.74         -8.64        61.78 o
   1   8  11        707.68        678.78        79.60 o
   2   8  11         18.20        -18.10        60.49 o
   3   8  11        911.47        860.97        84.60 o
   4   8  11         88.31         97.38        61.41 o
   5   8  11        196.87        254.16        77.00 o
   6   8  11        105.72        221.47        80.39 o
   7   8  11          9.33        202.67       101.67 o
  -5   9  11         76.90        176.50       172.76 o
  -4   9  11         10.06        214.89        83.83 o
  -3   9  11        626.27        714.11       123.23 o
  -2   9  11          1.08        133.90        77.20 o
  -1   9  11        126.41        155.27        79.38 o
   0   9  11         14.54         47.36        73.65 o
   1   9  11        793.91        840.40       122.14 o
   2   9  11        101.33         77.98        87.96 o
   3   9  11          5.83         -6.58        84.68 o
   4   9  11         16.60        -22.36        86.61 o
   5   9  11          7.85         23.31        77.32 o
   6   9  11         69.24        150.41        95.32 o
  -3  10  11        276.95        361.36       100.26 o
  -2  10  11        198.62        241.30       129.49 o
  -1  10  11        434.94        382.11       115.65 o
   0  10  11        454.59        450.93        97.04 o
   1  10  11        398.36        320.85       114.45 o
   2  10  11        281.51        279.13        95.49 o
   3  10  11        135.26        134.00       130.97 o
   4  10  11        684.12        721.91       135.18 o
   5  10  11        273.37        335.07       100.68 o
  -2  11  11        146.86        183.55       105.55 o
  -1  11  11         28.63        139.51        94.42 o
   0  11  11        655.96        667.76       110.17 o
   1  11  11          7.89         48.19        96.56 o
   2  11  11        106.51        205.97       100.32 o
   3  11  11        271.85        316.81       106.15 o
  -1  -4  12         50.87        140.22       240.59 o
   0  -4  12        165.00        201.28       175.10 o
   1  -4  12          6.55         85.37       151.60 o
   2  -4  12        136.49        267.46       135.92 o
   3  -4  12         91.64        163.80       114.21 o
  -3  -3  12         88.75        213.78       149.49 o
  -2  -3  12         79.67        200.53       147.78 o
  -1  -3  12         41.61        152.67       186.70 o
   0  -3  12         23.68        127.78       113.53 o
   1  -3  12         10.70        105.22       107.67 o
   2  -3  12        115.44        125.36       106.21 o
   3  -3  12         35.71        154.29        82.93 o
   4  -3  12         43.68        131.54        82.11 o
   5  -3  12         66.53        145.82       154.59 o
  -4  -2  12         80.16         57.25        85.85 o
  -3  -2  12         10.40        189.05       153.76 o
  -2  -2  12         82.96        155.81       131.48 o
  -1  -2  12         23.27        100.80       104.85 o
   0  -2  12          5.18         56.86       107.20 o
   1  -2  12        468.32        526.12       147.54 o
   2  -2  12        129.19        172.92       135.60 o
   3  -2  12        167.41        267.29       104.28 o
   4  -2  12         12.77        114.17        79.47 o
   5  -2  12       1393.51       1400.84       146.00 o
   6  -2  12        128.47        250.62       123.26 o
  -5  -1  12        308.43        409.25       115.43 o
  -4  -1  12          6.68         74.71        88.51 o
  -3  -1  12        769.97        738.17       111.82 o
  -2  -1  12         18.19        175.28       100.97 o
  -1  -1  12        481.86        686.64       121.13 o
   0  -1  12         22.54         82.82        97.41 o
   1  -1  12       1260.12       1306.15       111.82 o
   2  -1  12         44.13         50.79        78.53 o
   3  -1  12        334.90        391.63       102.02 o
   4  -1  12          8.04        119.16        74.29 o
   5  -1  12        525.62        711.19        98.06 o
   6  -1  12         83.37        142.53        98.44 o
   7  -1  12        245.65        320.51       110.12 o
  -5   0  12         46.13        153.23        92.52 o
  -4   0  12        140.37         85.26        83.79 o
  -3   0  12        386.07        449.77        82.85 o
  -2   0  12        492.72        544.85        78.26 o
  -1   0  12        895.37        923.05       101.18 o
   0   0  12        233.41        252.71        81.50 o
   1   0  12        181.38        201.17        81.35 o
   2   0  12        947.52       1030.68       102.74 o
   3   0  12        218.41        326.12        95.29 o
   4   0  12        186.24        278.42        91.16 o
   5   0  12        209.46        283.81        79.78 o
   6   0  12          1.22        143.91        98.07 o
   7   0  12         12.94        162.23       122.99 o
  -6   1  12        536.44        693.39       111.84 o
  -5   1  12         24.10        146.62        89.53 o
  -4   1  12         19.62        123.51        85.15 o
  -3   1  12          2.66         97.27        66.75 o
  -2   1  12       2154.93       1933.54       109.51 o
  -1   1  12        142.72        195.66        61.79 o
   0   1  12         58.03         81.56        73.18 o
   1   1  12          0.93        -18.93        68.45 o
   2   1  12        937.24       1016.31        96.93 o
   3   1  12        932.23       1155.37       103.54 o
   4   1  12        462.60        442.33       125.45 o
   5   1  12          4.81        102.07        63.83 o
   6   1  12         13.14        111.20        64.21 o
   7   1  12        418.10        583.50       117.93 o
   8   1  12         62.50        283.90       170.36 o
  -6   2  12        148.74        184.07       112.87 o
  -5   2  12         18.09         81.66        90.26 o
  -4   2  12         14.39        103.12        84.47 o
  -3   2  12         46.04         97.84        62.35 o
  -2   2  12        124.49        118.28        61.52 o
  -1   2  12         27.04         44.13        55.04 o
   0   2  12          0.33         -2.55        50.83 o
   1   2  12          1.01         24.21        66.37 o
   2   2  12         17.37        -26.07        57.83 o
   3   2  12          0.25         56.36        65.33 o
   4   2  12         32.45         27.38        68.68 o
   5   2  12        173.37        244.76        83.64 o
   6   2  12         75.33        145.46       111.32 o
   7   2  12         76.83        265.00       100.49 o
   8   2  12          1.91        113.37       115.28 o
  -6   3  12          0.02         41.37        94.13 o
  -5   3  12          4.40        145.52        88.46 o
  -4   3  12          4.11         23.99        74.83 o
  -3   3  12         29.16         85.45        61.32 o
  -2   3  12         29.03         29.08        56.02 o
  -1   3  12       1085.49       1002.24        82.98 o
   0   3  12          8.69         25.36        54.76 o
   1   3  12        394.56        434.08        64.40 o
   2   3  12        171.20        183.51        66.81 o
   3   3  12        482.43        627.40        85.23 o
   4   3  12         13.50          5.26        61.67 o
   5   3  12          3.14         57.09        71.94 o
   6   3  12        503.52        693.06       122.75 o
   7   3  12        244.92        380.12        88.04 o
   8   3  12         48.62        118.79       230.73 o
  -6   4  12          3.66        103.51        87.63 o
  -5   4  12          2.90         90.29        90.36 o
  -4   4  12        564.41        641.68        93.09 o
  -3   4  12        282.78        283.27        81.52 o
  -2   4  12          5.61        -12.70        56.64 o
  -1   4  12         28.07         45.90        56.46 o
   0   4  12        123.51        195.16        60.31 o
   1   4  12         54.77        129.47        54.83 o
   2   4  12        730.05        777.33        73.68 o
   3   4  12         32.97         22.37        60.18 o
   4   4  12        337.71        398.14        79.55 o
   5   4  12         79.88        155.57        70.32 o
   6   4  12        450.28        502.31        87.05 o
   7   4  12          0.01        141.56        91.70 o
   8   4  12        422.78        483.57       271.53 o
  -6   5  12        102.62        252.54        95.82 o
  -5   5  12         69.21        121.31       102.07 o
  -4   5  12        273.85        263.59        85.50 o
  -3   5  12          4.45         -0.54        74.17 o
  -2   5  12        670.05        697.20        79.12 o
  -1   5  12         18.78         35.73        54.34 o
   0   5  12        168.78        164.02        61.28 o
   1   5  12         38.17         18.07        55.15 o
   2   5  12        380.05        301.18        60.89 o
   3   5  12        745.42        733.98        72.91 o
   4   5  12        834.40        967.86        96.47 o
   5   5  12         88.42         95.74        75.12 o
   6   5  12        151.85        247.20        80.93 o
   7   5  12        643.90        760.63        98.99 o
   8   5  12        520.23        715.69       131.29 o
  -6   6  12        505.05        651.71       126.94 o
  -5   6  12        264.47        377.78        89.57 o
  -4   6  12         74.62        188.05        81.46 o
  -3   6  12         22.07         16.14        76.55 o
  -2   6  12        155.76        157.47        65.31 o
  -1   6  12       1283.54       1280.06        85.11 o
   0   6  12         10.14         20.60        58.60 o
   1   6  12         79.94        118.55        59.87 o
   2   6  12        157.57        181.23        61.61 o
   3   6  12       1853.77       1507.20        76.84 o
   4   6  12          1.83         81.38        55.53 o
   5   6  12          7.66         26.18        73.62 o
   6   6  12          4.26         36.68        87.24 o
   7   6  12        808.81       1006.50       159.93 o
  -5   7  12        795.51        735.10       135.75 o
  -4   7  12         51.48        100.77        93.16 o
  -3   7  12        221.33        294.26        87.19 o
  -2   7  12         15.58         81.07        66.59 o
  -1   7  12        549.09        614.01        78.95 o
   0   7  12          4.17         70.90        62.45 o
   1   7  12        297.52        355.22        70.25 o
   2   7  12          0.24         25.68        52.29 o
   3   7  12         61.10         73.23        60.06 o
   4   7  12        108.16        103.70        65.44 o
   5   7  12         18.71        109.16       104.20 o
   6   7  12        202.75        346.82        93.81 o
   7   7  12         68.46        177.16       137.94 o
  -5   8  12          0.60         92.87       114.76 o
  -4   8  12        139.99        195.40       134.94 o
  -3   8  12        107.74        166.35        94.80 o
  -2   8  12          0.21          6.47        63.41 o
  -1   8  12          3.11         15.33        66.87 o
   0   8  12         91.06         78.55        64.47 o
   1   8  12         13.72          6.60        66.30 o
   2   8  12        660.79        643.45        98.09 o
   3   8  12          0.17        -22.52        63.70 o
   4   8  12        528.14        603.68        82.83 o
   5   8  12         60.69        183.12        79.61 o
   6   8  12        534.72        707.21       125.50 o
  -4   9  12        145.36        305.86       134.94 o
  -3   9  12        317.72        509.42       142.46 o
  -2   9  12          4.32         64.14        78.53 o
  -1   9  12        105.31        144.46        82.89 o
   0   9  12         20.34         17.83        72.29 o
   1   9  12        654.52        710.02        89.63 o
   2   9  12        185.68        241.91        86.93 o
   3   9  12        143.55        136.03        79.04 o
   4   9  12          5.28         83.10        76.41 o
   5   9  12        174.27        256.37       108.06 o
  -2  10  12         10.83         50.05        87.43 o
  -1  10  12        215.82        307.04        93.89 o
   0  10  12          1.99         67.40        88.44 o
   1  10  12         15.56        -35.53       116.59 o
   2  10  12          0.00         17.87       126.40 o
   3  10  12        402.57        472.82       105.54 o
   4  10  12        154.29         58.11       152.78 o
   0  -3  13          5.71         51.85       116.21 o
   1  -3  13          7.38        127.19       138.34 o
   2  -3  13          0.10        109.19       160.04 o
   3  -3  13        112.93        221.33       179.82 o
  -2  -2  13        106.71        163.56       112.17 o
  -1  -2  13          0.04         19.56        98.29 o
   0  -2  13        250.49        444.49       118.24 o
   1  -2  13          2.56        101.31        99.89 o
   2  -2  13         89.74        103.69       152.24 o
   3  -2  13          7.93         92.08       119.45 o
   4  -2  13         30.36        209.48       137.09 o
  -3  -1  13          0.25        280.27       123.43 o
  -2  -1  13          6.38        146.64       106.25 o
  -1  -1  13          0.32        179.31       138.21 o
   0  -1  13        150.22        262.82       112.11 o
   1  -1  13        127.06        102.36        84.76 o
   2  -1  13          0.65         52.30        82.22 o
   3  -1  13         16.52         63.20        86.29 o
   4  -1  13         37.33        213.31       117.49 o
   5  -1  13         19.74        116.90        82.24 o
   6  -1  13          2.60        146.52       114.80 o
  -4   0  13          9.71        118.74        95.06 o
  -3   0  13        152.18        301.18        78.92 o
  -2   0  13         15.54        137.74        98.79 o
  -1   0  13        504.43        629.65       129.76 o
   0   0  13          1.58         24.15        79.22 o
   1   0  13         72.16         66.58        80.81 o
   2   0  13         11.13        190.88        84.16 o
   3   0  13       2512.41       2352.41       139.07 o
   4   0  13         18.90        133.15        88.87 o
   5   0  13        117.30        216.18       127.68 o
   6   0  13          0.01        175.59       104.83 o
  -5   1  13        342.66        484.26       108.04 o
  -4   1  13         29.59        127.12        89.75 o
  -3   1  13        212.42        127.45        89.61 o
  -2   1  13         55.37        167.99        72.74 o
  -1   1  13       1513.22       1353.84       113.65 o
   0   1  13         15.57          0.37        76.63 o
   1   1  13        168.55        224.13        82.83 o
   2   1  13        115.06        181.10        81.16 o
   3   1  13       2207.88       2028.73       113.89 o
   4   1  13        107.62        193.35        80.97 o
   5   1  13         53.85        110.70       147.76 o
   6   1  13         28.21        273.66       135.65 o
   7   1  13        272.34        483.48       138.46 o
  -5   2  13         67.31        189.89        97.91 o
  -4   2  13          7.37         33.16        83.56 o
  -3   2  13        178.71        216.80        91.56 o
  -2   2  13        150.58        175.21        66.98 o
  -1   2  13        238.96        276.86        66.47 o
   0   2  13         67.38        107.78        76.37 o
   1   2  13        145.28        192.10        77.60 o
   2   2  13        299.24        377.56        85.25 o
   3   2  13        243.65        311.00        84.79 o
   4   2  13         85.41        167.88        79.76 o
   5   2  13          2.15         99.23       101.79 o
   6   2  13        391.15        810.40       125.22 o
   7   2  13         58.82        247.83       135.31 o
  -5   3  13          5.91        110.37        89.35 o
  -4   3  13        478.25        649.72       156.51 o
  -3   3  13        180.17        175.11        78.19 o
  -2   3  13         44.01         74.61        66.14 o
  -1   3  13          0.21         -4.23        57.80 o
   0   3  13         87.74         91.48        60.30 o
   1   3  13        763.18        938.55        99.71 o
   2   3  13        231.73        286.25        76.25 o
   3   3  13         61.81        102.90        74.49 o
   4   3  13          6.27         55.78        71.78 o
   5   3  13       1446.55       1348.07        99.74 o
   6   3  13         33.54        214.08       107.33 o
   7   3  13         14.04        179.82       132.67 o
  -5   4  13         39.21         63.57        85.52 o
  -4   4  13         80.80        126.87        80.88 o
  -3   4  13        433.22        455.44        90.66 o
  -2   4  13         56.77        107.42        65.73 o
  -1   4  13        345.49        404.00        70.10 o
   0   4  13         84.33         49.53        59.46 o
   1   4  13        245.21        266.36        61.69 o
   2   4  13         63.13        112.17        70.98 o
   3   4  13          8.65        -37.49        69.40 o
   4   4  13        164.05        234.65        77.09 o
   5   4  13         65.38        153.56        77.97 o
   6   4  13        289.55        341.64       134.41 o
   7   4  13         94.09        298.75        86.59 o
  -5   5  13          3.84        125.68       120.31 o
  -4   5  13         23.64        112.43        83.82 o
  -3   5  13          0.33        -31.46        75.30 o
  -2   5  13        110.69        122.94       102.33 o
  -1   5  13         15.20        108.55        64.60 o
   0   5  13         50.76         58.70        54.89 o
   1   5  13        352.76        416.54        69.59 o
   2   5  13         15.60         40.11        55.24 o
   3   5  13          9.05         95.12        73.31 o
   4   5  13        534.23        655.93        94.17 o
   5   5  13        129.71        258.70        81.10 o
   6   5  13         47.28        181.23        82.78 o
   7   5  13          2.07        141.59        81.52 o
  -5   6  13        172.47        421.05       108.24 o
  -4   6  13         16.56        100.42       145.66 o
  -3   6  13        114.56        100.56        83.36 o
  -2   6  13        885.57       1051.07       120.46 o
  -1   6  13        132.76        204.11        69.69 o
   0   6  13        260.10        257.16        69.86 o
   1   6  13         96.34         97.53        57.80 o
   2   6  13         52.04         48.37        61.21 o
   3   6  13         34.86        164.46        77.15 o
   4   6  13        419.49        466.02        90.18 o
   5   6  13         60.73        110.36       103.55 o
   6   6  13         36.85        135.66       103.14 o
   7   6  13          3.27        175.94        91.61 o
  -4   7  13        273.74        394.15       129.02 o
  -3   7  13         50.78         98.37       115.30 o
  -2   7  13        573.87        584.38        95.64 o
  -1   7  13          9.88         68.84        68.42 o
   0   7  13        389.76        371.61        77.09 o
   1   7  13         13.65         56.95        65.89 o
   2   7  13        549.09        551.45        78.95 o
   3   7  13        104.76        113.79        70.14 o
   4   7  13        112.34        154.61       109.79 o
   5   7  13        100.40        171.79        79.29 o
   6   7  13        336.64        485.91       125.90 o
  -3   8  13        642.39        790.93       130.51 o
  -2   8  13         30.52         91.48        75.31 o
  -1   8  13         50.26        102.36        84.27 o
   0   8  13         19.17        106.00        74.82 o
   1   8  13       1988.39       1825.87       154.04 o
   2   8  13         24.04        104.75        73.10 o
   3   8  13         33.70         39.98        71.95 o
   4   8  13         25.89         52.14        83.77 o
   5   8  13        281.98        342.06        99.92 o
  -2   9  13          2.93         54.55       116.31 o
  -1   9  13         15.61         36.21        98.01 o
   0   9  13         10.76         56.30        91.52 o
   1   9  13        320.17        296.48        80.48 o
   2   9  13        252.95        321.00        98.21 o
   3   9  13          1.99         32.18        77.72 o
   4   9  13         61.67        124.15        87.77 o
   0  10  13        202.70        197.74       122.34 o
   1  10  13         21.52         -9.50       149.78 o
   2  10  13         14.23        -37.38       154.94 o
  -1  -1  14         38.25        102.45       113.47 o
   0  -1  14        107.23        289.55       119.11 o
   1  -1  14         60.94        164.17       182.75 o
   2  -1  14         41.23        192.40        94.24 o
   3  -1  14        116.99        341.46       124.66 o
  -2   0  14        380.07        746.96       188.77 o
  -1   0  14         10.88        156.56       101.62 o
   0   0  14          1.71        110.62       102.37 o
   1   0  14         15.51        132.74        88.65 o
   2   0  14        266.62        336.46        92.38 o
   3   0  14        190.35        345.04        94.89 o
   4   0  14         89.56        235.23       102.87 o
   5   0  14          0.52        278.59       166.11 o
  -3   1  14         17.97         91.69        92.57 o
  -2   1  14        328.66        574.38       105.56 o
  -1   1  14        200.29        332.10       127.53 o
   0   1  14          0.49         56.76        85.52 o
   1   1  14         68.47        125.16       110.66 o
   2   1  14        549.91        627.73       156.30 o
   3   1  14        592.61        748.94       114.72 o
   4   1  14        196.63        343.35       132.35 o
   5   1  14          0.30        281.08       129.77 o
  -3   2  14        108.68        178.28        96.03 o
  -2   2  14         58.28        115.91        67.43 o
  -1   2  14        133.77        174.23        89.10 o
   0   2  14          5.97         69.54        71.67 o
   1   2  14        806.14       1061.12       148.92 o
   2   2  14          4.26        107.83        82.34 o
   3   2  14        144.93        242.94        84.97 o
   4   2  14         43.45        174.60        97.68 o
   5   2  14       1042.93       1368.88       118.63 o
   6   2  14         37.63        300.32       146.32 o
  -4   3  14         18.24        189.76        93.80 o
  -3   3  14        749.58        746.50       104.13 o
  -2   3  14        218.71        275.90        83.33 o
  -1   3  14          6.00         46.44        58.15 o
   0   3  14         21.76        198.08        86.46 o
   1   3  14       1069.51       1157.09       107.33 o
   2   3  14         35.79        137.69        72.94 o
   3   3  14         55.39         69.56        79.25 o
   4   3  14          2.50         68.00        79.07 o
   5   3  14        379.22        577.00        95.89 o
   6   3  14        561.21        787.44       134.88 o
  -4   4  14        255.15        289.30       121.38 o
  -3   4  14         63.03         98.65        83.41 o
  -2   4  14          2.98         47.15        90.83 o
  -1   4  14          0.58         89.54        67.12 o
   0   4  14          7.86         66.83        66.34 o
   1   4  14          2.63         26.15        69.52 o
   2   4  14          1.82         63.09        74.38 o
   3   4  14          2.03         92.22        76.51 o
   4   4  14         63.88        168.34        92.29 o
   5   4  14          5.14        101.89       115.71 o
   6   4  14          1.41        144.37       132.08 o
  -4   5  14         22.17         50.22       113.32 o
  -3   5  14         30.96         56.86        85.52 o
  -2   5  14         61.64         79.35        83.11 o
  -1   5  14        795.35        901.94       113.66 o
   0   5  14          6.70         50.14        58.98 o
   1   5  14          0.56         95.25        76.63 o
   2   5  14          3.99         46.41        75.14 o
   3   5  14       1409.07       1560.64       110.59 o
   4   5  14          5.71        116.67       106.86 o
   5   5  14         14.18        134.46        82.54 o
   6   5  14         33.96        235.54       152.18 o
  -3   6  14         96.30        127.90       104.07 o
  -2   6  14         66.87        125.82        79.53 o
  -1   6  14        895.23        849.49       158.06 o
   0   6  14         75.96        101.83        69.26 o
   1   6  14         52.26         40.74        69.04 o
   2   6  14         78.88        194.69        77.79 o
   3   6  14        434.65        613.34       146.12 o
   4   6  14        149.74        227.57        88.64 o
   5   6  14         50.16        200.73       108.13 o
  -3   7  14         11.59        119.47       131.55 o
  -2   7  14         82.57         77.09       116.18 o
  -1   7  14         25.67         76.00        83.17 o
   0   7  14        168.10        125.41        78.05 o
   1   7  14         30.04         51.09        68.47 o
   2   7  14        381.86        360.75        85.59 o
   3   7  14         13.15        110.64       133.15 o
   4   7  14        168.48        196.15       113.65 o
   5   7  14          5.50        127.26       207.21 o
  -2   8  14         49.97        145.46       147.26 o
  -1   8  14        268.84        357.90        82.29 o
   0   8  14        151.89         72.82        86.80 o
   1   8  14         22.12         42.59        84.38 o
   2   8  14        804.94        872.99       146.03 o
   3   8  14        322.25        391.02       122.54 o
   4   8  14         55.41        121.23        92.30 o
   0   9  14        219.23        293.30       103.28 o
   1   9  14         96.95        156.92        89.28 o
   2   9  14        251.72        235.10       131.52 o
   0   1  15         21.93        272.63       112.64 o
   1   1  15        232.82        289.19       120.11 o
   2   1  15        354.67        524.01       138.94 o
   3   1  15         20.83        125.45       104.87 o
  -1   2  15          0.13        155.39        95.89 o
   0   2  15         80.66        207.85       130.42 o
   1   2  15         37.02        151.22       134.88 o
   2   2  15        212.37        315.84       167.48 o
   3   2  15         67.40        159.70        82.22 o
   4   2  15         40.07        183.62       167.02 o
  -2   3  15         17.65        116.33       129.42 o
  -1   3  15        399.19        569.08       154.64 o
   0   3  15        197.22        335.28       129.16 o
   1   3  15        418.14        493.83       190.40 o
   2   3  15        274.84        517.12        98.67 o
   3   3  15        281.42        511.09       130.75 o
   4   3  15        174.32        337.92       101.01 o
  -2   4  15         71.02         55.52        89.03 o
  -1   4  15         56.34        217.14       111.19 o
   0   4  15         42.20        170.21       112.92 o
   1   4  15        207.91        264.32       103.87 o
   2   4  15         28.16        182.85        86.56 o
   3   4  15        250.75        415.29       186.51 o
   4   4  15          4.00         82.71       135.68 o
  -2   5  15        128.94        142.41       102.79 o
  -1   5  15        290.20         18.38       105.98 o
   0   5  15         11.00         99.58       154.31 o
   1   5  15          3.13        113.55       103.54 o
   2   5  15          0.82        118.90        89.16 o
   3   5  15         25.38        147.48       106.67 o
   4   5  15        305.43        136.84       152.78 o
  -1   6  15        228.15        155.02        90.84 o
   0   6  15         27.18         44.41       114.62 o
   1   6  15         19.65        132.26       112.79 o
   2   6  15         40.82        217.07       117.38 o
   3   6  15        339.48        336.59       117.64 o
   4   6  15          2.47        140.89       125.05 o
   0   7  15          0.55         86.85       112.69 o
   1   7  15       1155.11        729.32       136.20 o
   2   7  15          2.17        163.21       113.78 o
   3   7  15         11.70         72.34       135.21 o
                                                
